# Supplementary material for: Long-term chloride concentrations in North American and European freshwater lakes
Source: Sci Data. 2017 Aug 8;4:170101. doi: 10.1038/sdata.2017.101 (PMC5548073; doi:10.1038/sdata.2017.101)
Supplement: Supplementary file 1 [file sdata2017101-isa1.zip]

Archive with 5 entries (5 files):
- i_Investigation.txt
- s_study_Dugan.txt
- a_chloride_Dugan.txt
- a_land_cover_Dugan.txt
- a_lake_Dugan.txt
