# Supplementary material for: Long-term chloride concentrations in North American and European freshwater lakes
Source: Sci Data. 2017 Aug 8;4:170101. doi: 10.1038/sdata.2017.101 (PMC5548073; doi:10.1038/sdata.2017.101)
Supplement: Supplementary file 1 [file sdata2017101-isa1.zip › i_Investigation.txt]

# Investigation File generated for Scientific Data with Investigation File Authoring Tool version 0.1.0 on 11/07/2017 - This metadata file is CC0
ONTOLOGY SOURCE REFERENCE
Term Source Name	GAZ	UO	ERO	OBI	ENVO
Term Source File	http://data.bioontology.org/ontologies/GAZ	http://data.bioontology.org/ontologies/UO	http://data.bioontology.org/ontologies/ERO	http://data.bioontology.org/ontologies/OBI	http://data.bioontology.org/ontologies/ENVO
Term Source Version	$Revision: 1.512 $	unknown	2013-08-02	2014-08-18	
Term Source Description	Gazetteer	Units of Measurement Ontology	Eagle-I Research Resource Ontology	Ontology for Biomedical Investigations	Environment Ontology
INVESTIGATION
Investigation Identifier
Investigation Title
Investigation Description
Investigation Submission Date
Investigation Public Release Date
INVESTIGATION PUBLICATIONS
Investigation PubMed ID
Investigation Publication DOI
Investigation Publication Author List
Investigation Publication Title
Investigation Publication Status
Investigation Publication Status Term Accession Number
Investigation Publication Status Term Source REF
INVESTIGATION CONTACTS
Investigation Person Last Name
Investigation Person Mid Initials
Investigation Person First Name
Investigation Person Address
Investigation Person Phone
Investigation Person Fax
Investigation Person Email
Investigation Person Affiliation
Investigation Person Roles
Investigation Person Roles Term Accession Number
Investigation Person Roles Term Source REF
STUDY
Study Identifier	10.1038/sdata.2017.101
Study Title	Long-term chloride concentrations in North American and European freshwater lakes
Study Submission Date	13/03/2017
Study Public Release Date	08/08/2017
Study Description	http://www.nature.com/articles/sdata2017101#abstract
Study File Name	s_study_Dugan.txt
Comment[Subject Keywords]	//;//;/;/
Comment[Manuscript Licence]	CC BY-4.0
Comment[Experimental Metadata Licence]	CC0
Comment[Supplementary Information File Name]	
Comment[Supplementary Information File Type]	x-zip-compressed
Comment[Supplementary Information File URL]	http://www.nature.com/articles/sdata2017101#supplementary-information
Comment[Data Repository]	Environmental Data Initiative
Comment[Data Record Accession]	doi:10.6073/pasta/455d73d4cb43514e503826211eba4e99
Comment[Data Record URI]	http://dx.doi.org/10.6073/pasta/c560d99864cd7fd303153a11d2ba0ddd
STUDY DESIGN DESCRIPTORS
Study Design Type	data integration objective	time series design	observation design
Study Design Type Term Accession Number	ERO:0100092	OBI:0500020	OBI:0300311
Study Design Type Term Source REF	ERO	OBI	OBI
STUDY PUBLICATIONS
Study PubMed ID	""	""	""
Study Publication DOI	doi:10.1007/s11356-015-5090-6	doi:10.1073/pnas.1620211114	doi:10.1016/j.atmosenv.2013.10.060
Study Publication Author List	""	""	""
Study Publication Title	""	""	""
Study Publication Status	published	published	published
Study Publication Status Term Accession Number			
Study Publication Status Term Source REF			
STUDY FACTORS
Study Factor Name	country	ecoregion
Study Factor Type	geographic location	ecoregion
Study Factor Type Term Accession Number	GAZ:00000448	ENVO:01000276
Study Factor Type Term Source REF	OBI	ENVO
STUDY ASSAYS
Study Assay Measurement Type	concentration of chloride in water	land cover	water body
Study Assay Measurement Type Term Accession Number	""	""	ENVO:00000063
Study Assay Measurement Type Term Source REF	""	""	ENVO
Study Assay Technology Type	data acquisition system	digital curation	digital curation
Study Assay Technology Type Term Accession Number	ERO:0000948	OBI:0302914	OBI:0302914
Study Assay Technology Type Term Source REF	ERO	OBI	OBI
Study Assay Technology Platform	""	""	""
Study Assay File Name	a_chloride_Dugan.txt	a_land_cover_Dugan.txt	a_lake_Dugan.txt
STUDY PROTOCOLS
Study Protocol Name	Acquisition	Chloride Data	Lake Data	Land Cover
Study Protocol Type	selection	data acquisition	data transformation	data transformation
Study Protocol Type Term Accession Number	OBI:0001928	ERO:0000387	OBI:0200000	OBI:0200000
Study Protocol Type Term Source REF	OBI	ERO	OBI	OBI
Study Protocol Description				
Study Protocol URI	""	""	""	""
Study Protocol Version				
Study Protocol Parameters Name	""	""	""	""
Study Protocol Parameters Name Term Accession Number	""	""	""	""
Study Protocol Parameters Name Term Source REF	""	""	""	""
Study Protocol Components Name	""	""	""	""
Study Protocol Components Type	""	""	""	""
Study Protocol Components Type Term Accession Number	""	""	""	""
Study Protocol Components Type Term Source REF	""	""	""	""
STUDY CONTACTS
Study Person Last Name	Dugan	Summers	Skaff	Krivak-Tetley	Doubek	Burke	Bartlett	Arvola	Jarjanazi	Korponai	Kleeberg	Monet	Monteith	Moore	Rogora	Hanson	Weathers
Study Person First Name	Hilary A.	Jamie C.	Nicholas K.	Flora E.	Jonathan P.	Samantha M.	Sarah L.	Lauri	Hamdi	János	Andreas	Ghislaine	Don	Karen	Michela	Paul C.	Kathleen C.
Study Person Mid Initials																	
Study Person Email	hdugan@wisc.edu	""	""	""	""	""	""	""	""	""	""	""	""	""	""	""	""
Study Person Phone																	
Study Person Fax																	
Study Person Address																	
Study Person Affiliation	Center for Limnology, University of Wisconsin-Madison, 680 N Park St, Madison Wisconsin, 53706, USA	Queen’s University, 99 University Ave, Kingston, Ontario, Canada K7L 3N6	Department of Fisheries and Wildlife, Michigan State University, 13 Natural Resources Building, East Lansing, Michigan 48824, USA	Department of Biological Sciences, Dartmouth College, 78 College Street, Hanover, New Hampshire 03755, USA	Department of Biological Sciences, Virginia Tech, 926 West Campus Drive, Blacksburg, Virginia 24061, USA	University of Waterloo, 200 University Ave. W, Waterloo, Ontario, Canada N2L 3G1	School of Freshwater Sciences, University of Wisconsin-Milwaukee, 600 E Greenfield Ave, Milwaukee, Wisconsin 53204, USA	Lammi Biological Station, University of Helsinki, FI-16900 Lammi, Finland	Ontario Ministry of the Environment and Climate Change, Environmental Monitoring and Reporting Branch, 125 Resources Rd., Toronto, Ontario, Canada M9P 3V6	MTA—PE Limnoecology Research Group, Egyetem u. 10, 8200 Veszprém, Hungary	Leibniz-Institute of Freshwater Ecology and Inland Fisheries, Müggelseedamm 301, D-12587 Berlin, Germany	CARRTEL, INRA (French National Institute for Agronomical Research), 74203 Thonon-les-Bains, France	NERC Centre for Ecology and Hydrology, Lancaster Environment Centre, Library Avenue, Bailrigg, Lancaster LA1 4AP, UK	New York City Department of Environmental Protection, 71 Smith Ave., Kingston, New York 12401, USA	CNR Institute of Ecosystem Study, L.go Tonolli 50, I-28922 Verbania Pallanza, Italy	Center for Limnology, University of Wisconsin-Madison, 680 N Park St, Madison Wisconsin, 53706, USA	Cary Institute of Ecosystem Studies, Box AB, Millbrook, New York 12545, USA
Study Person Roles																	
Study Person Roles Term Accession Number																	
Study Person Roles Term Source REF																	
Comment[Study Person ORCID]	0000-0003-4674-1149																
Comment[Funder]																	
Comment[FundRef ID]																	
Comment[Funder Term Source REF]																	
Comment[Grant Identifier]																	
