# Supplementary material for: Long-term chloride concentrations in North American and European freshwater lakes
Source: Sci Data. 2017 Aug 8;4:170101. doi: 10.1038/sdata.2017.101 (PMC5548073; doi:10.1038/sdata.2017.101)
Supplement: Supplementary file 1 [file sdata2017101-isa1.zip › s_study_Dugan.txt]

Source Name	Characteristics[environment type]	Term Source REF	Term Accession Number	Characteristics[geographical location]	Term Source REF	Term Accession Number	Characteristics[latitude]	Unit	Term Source REF	Term Accession Number	Characteristics[longitude]	Unit	Term Source REF	Term Accession Number	Characteristics[depth]	Unit	Term Source REF	Term Accession Number	Protocol REF	Comment[continent]	Sample Name	Factor Value[country]	Factor Value[ecoregion]
see Canada Methods subsection	lake	ENVO	ENVO:00000020	Canada	GAZ	GAZ:00002560	44.590752	degree	UO	UO:0000185	-78.85317	degree	UO	UO:0000185	15.2	meter	UO	UO:0000008	Acquisition	NorthAmerica	494	Canada	XIV
see Canada Methods subsection	lake	ENVO	ENVO:00000020	Canada	GAZ	GAZ:00002560	49.9044	degree	UO	UO:0000185	-95.54361	degree	UO	UO:0000185	6	meter	UO	UO:0000008	Acquisition	NorthAmerica	593	Canada
see Canada Methods subsection	lake	ENVO	ENVO:00000020	Canada	GAZ	GAZ:00002560	49.8103	degree	UO	UO:0000185	-95.20833	degree	UO	UO:0000185	5.7	meter	UO	UO:0000008	Acquisition	NorthAmerica	594	Canada	VIII
see Canada Methods subsection	lake	ENVO	ENVO:00000020	Canada	GAZ	GAZ:00002560	44.55	degree	UO	UO:0000185	-78.766667	degree	UO	UO:0000185	15	meter	UO	UO:0000008	Acquisition	NorthAmerica	493	Canada
see Canada Methods subsection	reservoir	ENVO	ENVO:00000025	Canada	GAZ	GAZ:00002560	55.1275	degree	UO	UO:0000185	-101.115	degree	UO	UO:0000185					Acquisition	NorthAmerica	601	Canada
see Canada Methods subsection	reservoir	ENVO	ENVO:00000025	Canada	GAZ	GAZ:00002560	54.6	degree	UO	UO:0000185	-97.77861	degree	UO	UO:0000185					Acquisition	NorthAmerica	597	Canada	VIII
see Canada Methods subsection	lake	ENVO	ENVO:00000020	Canada	GAZ	GAZ:00002560	49.667525	degree	UO	UO:0000185	-110.293878	degree	UO	UO:0000185	8.4	meter	UO	UO:0000008	Acquisition	NorthAmerica	537	Canada
see Canada Methods subsection	lake	ENVO	ENVO:00000020	Canada	GAZ	GAZ:00002560	49.705328	degree	UO	UO:0000185	-95.23853	degree	UO	UO:0000185	26	meter	UO	UO:0000008	Acquisition	NorthAmerica	590	Canada
see Canada Methods subsection	reservoir	ENVO	ENVO:00000025	Canada	GAZ	GAZ:00002560	55.7761	degree	UO	UO:0000185	-98.88139	degree	UO	UO:0000185					Acquisition	NorthAmerica	596	Canada	XIV
see Canada Methods subsection	lake	ENVO	ENVO:00000020	Canada	GAZ	GAZ:00002560	53.53333	degree	UO	UO:0000185	-117.8	degree	UO	UO:0000185	18	meter	UO	UO:0000008	Acquisition	NorthAmerica	541	Canada
see Canada Methods subsection	lake	ENVO	ENVO:00000020	Canada	GAZ	GAZ:00002560	52.557404	degree	UO	UO:0000185	-113.999125	degree	UO	UO:0000185	8	meter	UO	UO:0000008	Acquisition	NorthAmerica	479	Canada	VIII
see Canada Methods subsection	lake	ENVO	ENVO:00000020	Canada	GAZ	GAZ:00002560	53.451488	degree	UO	UO:0000185	-117.80063	degree	UO	UO:0000185	25	meter	UO	UO:0000008	Acquisition	NorthAmerica	540	Canada	VIII
see Canada Methods subsection	lake	ENVO	ENVO:00000020	Canada	GAZ	GAZ:00002560	49.69011	degree	UO	UO:0000185	-93.7169	degree	UO	UO:0000185	27.4	meter	UO	UO:0000008	Acquisition	NorthAmerica	473	Canada	VIII
see Canada Methods subsection	lake	ENVO	ENVO:00000020	Canada	GAZ	GAZ:00002560	49.66265	degree	UO	UO:0000185	-93.7227	degree	UO	UO:0000185	30.4	meter	UO	UO:0000008	Acquisition	NorthAmerica	474	Canada
see Canada Methods subsection	lake	ENVO	ENVO:00000020	Canada	GAZ	GAZ:00002560	49.74485	degree	UO	UO:0000185	-93.7987	degree	UO	UO:0000185	20.8	meter	UO	UO:0000008	Acquisition	NorthAmerica	475	Canada	VIII
see Canada Methods subsection	lake	ENVO	ENVO:00000020	Canada	GAZ	GAZ:00002560	49.77561	degree	UO	UO:0000185	-93.8176	degree	UO	UO:0000185	17.8	meter	UO	UO:0000008	Acquisition	NorthAmerica	476	Canada
see Canada Methods subsection	reservoir	ENVO	ENVO:00000025	Canada	GAZ	GAZ:00002560	48.99552	degree	UO	UO:0000185	-115.1796172	degree	UO	UO:0000185					Acquisition	NorthAmerica	96	Canada	VII
see Canada Methods subsection	lake	ENVO	ENVO:00000020	Canada	GAZ	GAZ:00002560	51.08496	degree	UO	UO:0000185	-98.78545	degree	UO	UO:0000185	7	meter	UO	UO:0000008	Acquisition	NorthAmerica	587	Canada
see Canada Methods subsection	lake	ENVO	ENVO:00000020	Canada	GAZ	GAZ:00002560	44.436667	degree	UO	UO:0000185	-79.339167	degree	UO	UO:0000185	41	meter	UO	UO:0000008	Acquisition	NorthAmerica	491	Canada	XIV
see Canada Methods subsection	reservoir	ENVO	ENVO:00000025	Canada	GAZ	GAZ:00002560	52.116667	degree	UO	UO:0000185	-97.25	degree	UO	UO:0000185	36	meter	UO	UO:0000008	Acquisition	NorthAmerica	472	Canada	VII
see Canada Methods subsection	lake	ENVO	ENVO:00000020	Canada	GAZ	GAZ:00002560	53.85889	degree	UO	UO:0000185	-110.50917	degree	UO	UO:0000185	9.1	meter	UO	UO:0000008	Acquisition	NorthAmerica	538	Canada
see Canada Methods subsection	lake	ENVO	ENVO:00000020	Canada	GAZ	GAZ:00002560	54.29444	degree	UO	UO:0000185	-115.65833	degree	UO	UO:0000185	10.7	meter	UO	UO:0000008	Acquisition	NorthAmerica	536	Canada
see Canada Methods subsection	lake	ENVO	ENVO:00000020	Canada	GAZ	GAZ:00002560	55.886534	degree	UO	UO:0000185	-119.226948	degree	UO	UO:0000185	3.5	meter	UO	UO:0000008	Acquisition	NorthAmerica	478	Canada	VIII
see Canada Methods subsection	lake	ENVO	ENVO:00000020	Canada	GAZ	GAZ:00002560	49.3244	degree	UO	UO:0000185	-99.55417	degree	UO	UO:0000185	5.8	meter	UO	UO:0000008	Acquisition	NorthAmerica	588	Canada	VII
see Canada Methods subsection	lake	ENVO	ENVO:00000020	Canada	GAZ	GAZ:00002560	53	degree	UO	UO:0000185	-114.01667	degree	UO	UO:0000185	9.1	meter	UO	UO:0000008	Acquisition	NorthAmerica	542	Canada	VIII
see Canada Methods subsection	lake	ENVO	ENVO:00000020	Canada	GAZ	GAZ:00002560	52.10333	degree	UO	UO:0000185	-113.45417	degree	UO	UO:0000185	12.2	meter	UO	UO:0000008	Acquisition	NorthAmerica	543	Canada	VII
see Canada Methods subsection	lake	ENVO	ENVO:00000020	Canada	GAZ	GAZ:00002560	49.2089	degree	UO	UO:0000185	-99.18111	degree	UO	UO:0000185	3.5	meter	UO	UO:0000008	Acquisition	NorthAmerica	589	Canada	XIV
see Canada Methods subsection	lake	ENVO	ENVO:00000020	Canada	GAZ	GAZ:00002560	55.219722	degree	UO	UO:0000185	-119.092778	degree	UO	UO:0000185	4	meter	UO	UO:0000008	Acquisition	NorthAmerica	477	Canada	VII
see Canada Methods subsection	lake	ENVO	ENVO:00000020	Canada	GAZ	GAZ:00002560	54.7261	degree	UO	UO:0000185	-101.6847	degree	UO	UO:0000185	30	meter	UO	UO:0000008	Acquisition	NorthAmerica	586	Canada	VIII
see Canada Methods subsection	lake	ENVO	ENVO:00000020	Canada	GAZ	GAZ:00002560	49.61	degree	UO	UO:0000185	-94.97	degree	UO	UO:0000185					Acquisition	NorthAmerica	591	Canada
see Canada Methods subsection	reservoir	ENVO	ENVO:00000025	Canada	GAZ	GAZ:00002560	55.2125	degree	UO	UO:0000185	-97.31111	degree	UO	UO:0000185					Acquisition	NorthAmerica	598	Canada
see Canada Methods subsection	reservoir	ENVO	ENVO:00000025	Canada	GAZ	GAZ:00002560	56.7097	degree	UO	UO:0000185	-98.97528	degree	UO	UO:0000185	30	meter	UO	UO:0000008	Acquisition	NorthAmerica	602	Canada	VIII
see Canada Methods subsection	reservoir	ENVO	ENVO:00000025	Canada	GAZ	GAZ:00002560	56.2383	degree	UO	UO:0000185	-96.08139	degree	UO	UO:0000185					Acquisition	NorthAmerica	599	Canada	VIII
see Canada Methods subsection	lake	ENVO	ENVO:00000020	Canada	GAZ	GAZ:00002560	49.7539	degree	UO	UO:0000185	-95.24333	degree	UO	UO:0000185	6	meter	UO	UO:0000008	Acquisition	NorthAmerica	592	Canada	VII
see Canada Methods subsection	lake	ENVO	ENVO:00000020	Canada	GAZ	GAZ:00002560	55.10278	degree	UO	UO:0000185	-117.5375	degree	UO	UO:0000185	9.5	meter	UO	UO:0000008	Acquisition	NorthAmerica	539	Canada	VII
see Canada Methods subsection	lake	ENVO	ENVO:00000020	Canada	GAZ	GAZ:00002560	44.466667	degree	UO	UO:0000185	-78.716667	degree	UO	UO:0000185					Acquisition	NorthAmerica	492	Canada	II
see Canada Methods subsection	lake	ENVO	ENVO:00000020	Canada	GAZ	GAZ:00002560	53.54027	degree	UO	UO:0000185	-114.53139	degree	UO	UO:0000185	11	meter	UO	UO:0000008	Acquisition	NorthAmerica	535	Canada	VIII
Finnish Environment Institute	lake	ENVO	ENVO:00000020	Finland	GAZ	GAZ:00002937	63.583333	degree	UO	UO:0000185	25.95	degree	UO	UO:0000185	27	meter	UO	UO:0000008	Acquisition	Europe	575	Finland	VIII
Finnish Environment Institute	lake	ENVO	ENVO:00000020	Finland	GAZ	GAZ:00002937	69	degree	UO	UO:0000185	28	degree	UO	UO:0000185	92	meter	UO	UO:0000008	Acquisition	Europe	576	Finland	VIII
Finnish Environment Institute	lake	ENVO	ENVO:00000020	Finland	GAZ	GAZ:00002937	61.06	degree	UO	UO:0000185	25.13	degree	UO	UO:0000185	85	meter	UO	UO:0000008	Acquisition	Europe	577	Finland	VIII
Finnish Environment Institute	lake	ENVO	ENVO:00000020	Finland	GAZ	GAZ:00002937	60.25	degree	UO	UO:0000185	23.916667	degree	UO	UO:0000185	54.9	meter	UO	UO:0000008	Acquisition	Europe	578	Finland
Finnish Environment Institute	lake	ENVO	ENVO:00000020	Finland	GAZ	GAZ:00002937	61.583333	degree	UO	UO:0000185	25.5	degree	UO	UO:0000185	95.3	meter	UO	UO:0000008	Acquisition	Europe	579	Finland
Finnish Environment Institute	lake	ENVO	ENVO:00000020	Finland	GAZ	GAZ:00002937	61.25	degree	UO	UO:0000185	28.25	degree	UO	UO:0000185	82	meter	UO	UO:0000008	Acquisition	Europe	580	Finland	XIV
Finnish Environment Institute	lake	ENVO	ENVO:00000020	Finland	GAZ	GAZ:00002937	61	degree	UO	UO:0000185	22.3	degree	UO	UO:0000185	26.2	meter	UO	UO:0000008	Acquisition	Europe	581	Finland	VIII
Finnish Environment Institute	lake	ENVO	ENVO:00000020	Finland	GAZ	GAZ:00002937	60.433333	degree	UO	UO:0000185	25.05	degree	UO	UO:0000185					Acquisition	Europe	582	Finland	VIII
Finnish Environment Institute	lake	ENVO	ENVO:00000020	Finland	GAZ	GAZ:00002937	61.242399	degree	UO	UO:0000185	25.062851	degree	UO	UO:0000185					Acquisition	Europe	583	Finland	VII
Finnish Environment Institute	lake	ENVO	ENVO:00000020	Finland	GAZ	GAZ:00002937	61.166667	degree	UO	UO:0000185	24.25	degree	UO	UO:0000185	23.9	meter	UO	UO:0000008	Acquisition	Europe	584	Finland	XIV
Finnish Environment Institute	lake	ENVO	ENVO:00000020	Finland	GAZ	GAZ:00002937	66.1333	degree	UO	UO:0000185	28.533333	degree	UO	UO:0000185					Acquisition	Europe	585	Finland	VIII
see Germany, France, and Switzerland Methods subsection	lake	ENVO	ENVO:00000020	French Republic	GAZ	GAZ:00002940	45.729678	degree	UO	UO:0000185	5.869578	degree	UO	UO:0000185	145	meter	UO	UO:0000008	Acquisition	Europe	144	French Republic	VIII
see Germany, France, and Switzerland Methods subsection	lake	ENVO	ENVO:00000020	French Republic	GAZ	GAZ:00002940	46.4333	degree	UO	UO:0000185	6.55	degree	UO	UO:0000185	310	meter	UO	UO:0000008	Acquisition	Europe	142	French Republic	VIII
see Germany, France, and Switzerland Methods subsection	lake	ENVO	ENVO:00000020	Germany	GAZ	GAZ:00002646	53.573331	degree	UO	UO:0000185	12.495991	degree	UO	UO:0000185	15	meter	UO	UO:0000008	Acquisition	Europe	560	Germany	VIII
see Germany, France, and Switzerland Methods subsection	lake	ENVO	ENVO:00000020	Germany	GAZ	GAZ:00002646	53.287758	degree	UO	UO:0000185	13.432334	degree	UO	UO:0000185	11	meter	UO	UO:0000008	Acquisition	Europe	572	Germany	VIII
see Germany, France, and Switzerland Methods subsection	lake	ENVO	ENVO:00000020	Germany	GAZ	GAZ:00002646	53.542365	degree	UO	UO:0000185	12.360188	degree	UO	UO:0000185	31.3	meter	UO	UO:0000008	Acquisition	Europe	558	Germany
see Germany, France, and Switzerland Methods subsection	lake	ENVO	ENVO:00000020	Germany	GAZ	GAZ:00002646	53.632186	degree	UO	UO:0000185	13.72146	degree	UO	UO:0000185	1.8	meter	UO	UO:0000008	Acquisition	Europe	561	Germany	XIV
see Germany, France, and Switzerland Methods subsection	lake	ENVO	ENVO:00000020	Germany	GAZ	GAZ:00002646	53.304397	degree	UO	UO:0000185	13.160673	degree	UO	UO:0000185	25	meter	UO	UO:0000008	Acquisition	Europe	567	Germany
see Germany, France, and Switzerland Methods subsection	lake	ENVO	ENVO:00000020	Germany	GAZ	GAZ:00002646	53.306808	degree	UO	UO:0000185	12.954557	degree	UO	UO:0000185	11.9	meter	UO	UO:0000008	Acquisition	Europe	564	Germany	VIII
see Germany, France, and Switzerland Methods subsection	lake	ENVO	ENVO:00000020	Germany	GAZ	GAZ:00002646	53.345162	degree	UO	UO:0000185	13.44131	degree	UO	UO:0000185	12.5	meter	UO	UO:0000008	Acquisition	Europe	571	Germany	VII
see Germany, France, and Switzerland Methods subsection	lake	ENVO	ENVO:00000020	Germany	GAZ	GAZ:00002646	53.643195	degree	UO	UO:0000185	11.431082	degree	UO	UO:0000185	3.9	meter	UO	UO:0000008	Acquisition	Europe	554	Germany
see Germany, France, and Switzerland Methods subsection	lake	ENVO	ENVO:00000020	Germany	GAZ	GAZ:00002646	53.649853	degree	UO	UO:0000185	13.089466	degree	UO	UO:0000185	11	meter	UO	UO:0000008	Acquisition	Europe	548	Germany	VIII
see Germany, France, and Switzerland Methods subsection	lake	ENVO	ENVO:00000020	Germany	GAZ	GAZ:00002646	53.273571	degree	UO	UO:0000185	13.420759	degree	UO	UO:0000185	18.7	meter	UO	UO:0000008	Acquisition	Europe	573	Germany
see Germany, France, and Switzerland Methods subsection	lake	ENVO	ENVO:00000020	Germany	GAZ	GAZ:00002646	53.807069	degree	UO	UO:0000185	12.854809	degree	UO	UO:0000185	23.3	meter	UO	UO:0000008	Acquisition	Europe	546	Germany	XIV
see Germany, France, and Switzerland Methods subsection	lake	ENVO	ENVO:00000020	Germany	GAZ	GAZ:00002646	47.583403	degree	UO	UO:0000185	9.448343	degree	UO	UO:0000185	254	meter	UO	UO:0000008	Acquisition	Europe	162	Germany
see Germany, France, and Switzerland Methods subsection	lake	ENVO	ENVO:00000020	Germany	GAZ	GAZ:00002646	53.687509	degree	UO	UO:0000185	12.621836	degree	UO	UO:0000185	10	meter	UO	UO:0000008	Acquisition	Europe	547	Germany
see Germany, France, and Switzerland Methods subsection	lake	ENVO	ENVO:00000020	Germany	GAZ	GAZ:00002646	53.656068	degree	UO	UO:0000185	11.390237	degree	UO	UO:0000185	28.2	meter	UO	UO:0000008	Acquisition	Europe	553	Germany	VII
see Germany, France, and Switzerland Methods subsection	lake	ENVO	ENVO:00000020	Germany	GAZ	GAZ:00002646	53.42162	degree	UO	UO:0000185	12.686204	degree	UO	UO:0000185	31	meter	UO	UO:0000008	Acquisition	Europe	557	Germany	III
see Germany, France, and Switzerland Methods subsection	lake	ENVO	ENVO:00000020	Germany	GAZ	GAZ:00002646	53.643976	degree	UO	UO:0000185	11.336259	degree	UO	UO:0000185	17.1	meter	UO	UO:0000008	Acquisition	Europe	552	Germany
see Germany, France, and Switzerland Methods subsection	lake	ENVO	ENVO:00000020	Germany	GAZ	GAZ:00002646	53.394485	degree	UO	UO:0000185	11.566748	degree	UO	UO:0000185	31	meter	UO	UO:0000008	Acquisition	Europe	555	Germany	VIII
see Germany, France, and Switzerland Methods subsection	lake	ENVO	ENVO:00000020	Germany	GAZ	GAZ:00002646	53.229985	degree	UO	UO:0000185	12.987014	degree	UO	UO:0000185	33.9	meter	UO	UO:0000008	Acquisition	Europe	565	Germany	IX
see Germany, France, and Switzerland Methods subsection	lake	ENVO	ENVO:00000020	Germany	GAZ	GAZ:00002646	53.460351	degree	UO	UO:0000185	12.301278	degree	UO	UO:0000185	25.5	meter	UO	UO:0000008	Acquisition	Europe	556	Germany	VIII
see Germany, France, and Switzerland Methods subsection	lake	ENVO	ENVO:00000020	Germany	GAZ	GAZ:00002646	53.381874	degree	UO	UO:0000185	13.246977	degree	UO	UO:0000185					Acquisition	Europe	566	Germany	XIV
see Germany, France, and Switzerland Methods subsection	lake	ENVO	ENVO:00000020	Germany	GAZ	GAZ:00002646	53.358943	degree	UO	UO:0000185	13.236774	degree	UO	UO:0000185					Acquisition	Europe	574	Germany	VII
see Germany, France, and Switzerland Methods subsection	lake	ENVO	ENVO:00000020	Germany	GAZ	GAZ:00002646	53.345162	degree	UO	UO:0000185	13.44131	degree	UO	UO:0000185	33.5	meter	UO	UO:0000008	Acquisition	Europe	569	Germany	XIV
see Germany, France, and Switzerland Methods subsection	lake	ENVO	ENVO:00000020	Germany	GAZ	GAZ:00002646	53.631254	degree	UO	UO:0000185	11.454323	degree	UO	UO:0000185	52.4	meter	UO	UO:0000008	Acquisition	Europe	544	Germany	XIV
see Germany, France, and Switzerland Methods subsection	lake	ENVO	ENVO:00000020	Germany	GAZ	GAZ:00002646	53.851092	degree	UO	UO:0000185	11.318847	degree	UO	UO:0000185					Acquisition	Europe	545	Germany	II
see Germany, France, and Switzerland Methods subsection	lake	ENVO	ENVO:00000020	Germany	GAZ	GAZ:00002646	53.404494	degree	UO	UO:0000185	13.22213	degree	UO	UO:0000185	25.6	meter	UO	UO:0000008	Acquisition	Europe	568	Germany	VII
see Germany, France, and Switzerland Methods subsection	lake	ENVO	ENVO:00000020	Germany	GAZ	GAZ:00002646	53.917879	degree	UO	UO:0000185	14.173797	degree	UO	UO:0000185	7.5	meter	UO	UO:0000008	Acquisition	Europe	549	Germany	VIII
see Germany, France, and Switzerland Methods subsection	lake	ENVO	ENVO:00000020	Germany	GAZ	GAZ:00002646	53.653863	degree	UO	UO:0000185	11.423234	degree	UO	UO:0000185	34.4	meter	UO	UO:0000008	Acquisition	Europe	551	Germany	VIII
see Germany, France, and Switzerland Methods subsection	lake	ENVO	ENVO:00000020	Germany	GAZ	GAZ:00002646	53.362435	degree	UO	UO:0000185	13.037149	degree	UO	UO:0000185	3.5	meter	UO	UO:0000008	Acquisition	Europe	563	Germany	VII
see Germany, France, and Switzerland Methods subsection	lake	ENVO	ENVO:00000020	Germany	GAZ	GAZ:00002646	53.242924	degree	UO	UO:0000185	12.812494	degree	UO	UO:0000185					Acquisition	Europe	570	Germany	VII
Middle-Transdanubian and West-Transdanubian Water Directorates	lake	ENVO	ENVO:00000020	Hungary	GAZ	GAZ:00002952	46.757	degree	UO	UO:0000185	17.259	degree	UO	UO:0000185	12.2	meter	UO	UO:0000008	Acquisition	Europe	146	Hungary	VII
Middle-Transdanubian and West-Transdanubian Water Directorates	reservoir	ENVO	ENVO:00000025	Hungary	GAZ	GAZ:00002952	46.651156	degree	UO	UO:0000185	17.201706	degree	UO	UO:0000185	1.2	meter	UO	UO:0000008	Acquisition	Europe	147	Hungary	XIV
Middle-Transdanubian and West-Transdanubian Water Directorates	reservoir	ENVO	ENVO:00000025	Hungary	GAZ	GAZ:00002952	46.630603	degree	UO	UO:0000185	17.151671	degree	UO	UO:0000185	1.1	meter	UO	UO:0000008	Acquisition	Europe	497	Hungary	V
Institute of Ecosystem Study of the National Research Council	lake	ENVO	ENVO:00000020	Italy	GAZ	GAZ:00002650	45.984775	degree	UO	UO:0000185	8.677822	degree	UO	UO:0000185	372	meter	UO	UO:0000008	Acquisition	Europe	603	Italy	VIII
Swedish Department of Water and Environment	lake	ENVO	ENVO:00000020	Sweden	GAZ	GAZ:00002729	68.304504	degree	UO	UO:0000185	18.649186	degree	UO	UO:0000185					Acquisition	Europe	373	Sweden	IV
Swedish Department of Water and Environment	lake	ENVO	ENVO:00000020	Sweden	GAZ	GAZ:00002729	57.17569007	degree	UO	UO:0000185	14.27272171	degree	UO	UO:0000185	6.6	meter	UO	UO:0000008	Acquisition	Europe	293	Sweden	VIII
Swedish Department of Water and Environment	lake	ENVO	ENVO:00000020	Sweden	GAZ	GAZ:00002729	59.09493898	degree	UO	UO:0000185	16.36939424	degree	UO	UO:0000185	7	meter	UO	UO:0000008	Acquisition	Europe	285	Sweden	VIII
Swedish Department of Water and Environment	lake	ENVO	ENVO:00000020	Sweden	GAZ	GAZ:00002729	57.94794448	degree	UO	UO:0000185	16.09632218	degree	UO	UO:0000185	40	meter	UO	UO:0000008	Acquisition	Europe	303	Sweden
Swedish Department of Water and Environment	lake	ENVO	ENVO:00000020	Sweden	GAZ	GAZ:00002729	58.31509816	degree	UO	UO:0000185	12.50201907	degree	UO	UO:0000185					Acquisition	Europe	328	Sweden	VII
Swedish Department of Water and Environment	lake	ENVO	ENVO:00000020	Sweden	GAZ	GAZ:00002729	59.62802576	degree	UO	UO:0000185	15.43314895	degree	UO	UO:0000185					Acquisition	Europe	335	Sweden	XIV
Swedish Department of Water and Environment	lake	ENVO	ENVO:00000020	Sweden	GAZ	GAZ:00002729	56.24600764	degree	UO	UO:0000185	14.37752267	degree	UO	UO:0000185	8	meter	UO	UO:0000008	Acquisition	Europe	312	Sweden	VIII
Swedish Department of Water and Environment	lake	ENVO	ENVO:00000020	Sweden	GAZ	GAZ:00002729	57.9156524	degree	UO	UO:0000185	18.93601388	degree	UO	UO:0000185					Acquisition	Europe	308	Sweden	XIV
Swedish Department of Water and Environment	lake	ENVO	ENVO:00000020	Sweden	GAZ	GAZ:00002729	66.91449705	degree	UO	UO:0000185	16.61126004	degree	UO	UO:0000185					Acquisition	Europe	381	Sweden	XIV
Swedish Department of Water and Environment	lake	ENVO	ENVO:00000020	Sweden	GAZ	GAZ:00002729	65.90888421	degree	UO	UO:0000185	23.04998278	degree	UO	UO:0000185					Acquisition	Europe	377	Sweden	XIV
Swedish Department of Water and Environment	lake	ENVO	ENVO:00000020	Sweden	GAZ	GAZ:00002729	64.23888536	degree	UO	UO:0000185	20.43873857	degree	UO	UO:0000185	3.7	meter	UO	UO:0000008	Acquisition	Europe	365	Sweden	VII
Swedish Department of Water and Environment	lake	ENVO	ENVO:00000020	Sweden	GAZ	GAZ:00002729	58.85616552	degree	UO	UO:0000185	17.37018779	degree	UO	UO:0000185					Acquisition	Europe	283	Sweden	XIV
Swedish Department of Water and Environment	lake	ENVO	ENVO:00000020	Sweden	GAZ	GAZ:00002729	65.52624832	degree	UO	UO:0000185	21.41693262	degree	UO	UO:0000185					Acquisition	Europe	379	Sweden
Swedish Department of Water and Environment	lake	ENVO	ENVO:00000020	Sweden	GAZ	GAZ:00002729	56.59720218	degree	UO	UO:0000185	15.72807377	degree	UO	UO:0000185					Acquisition	Europe	305	Sweden	XIV
Swedish Department of Water and Environment	lake	ENVO	ENVO:00000020	Sweden	GAZ	GAZ:00002729	59.30237764	degree	UO	UO:0000185	12.33991901	degree	UO	UO:0000185	11	meter	UO	UO:0000008	Acquisition	Europe	331	Sweden	VII
Swedish Department of Water and Environment	lake	ENVO	ENVO:00000020	Sweden	GAZ	GAZ:00002729	59.89697294	degree	UO	UO:0000185	15.68668725	degree	UO	UO:0000185					Acquisition	Europe	340	Sweden	VIII
Swedish Department of Water and Environment	lake	ENVO	ENVO:00000020	Sweden	GAZ	GAZ:00002729	63.87284217	degree	UO	UO:0000185	16.22935603	degree	UO	UO:0000185					Acquisition	Europe	354	Sweden	VIII
Swedish Department of Water and Environment	lake	ENVO	ENVO:00000020	Sweden	GAZ	GAZ:00002729	59.17915698	degree	UO	UO:0000185	17.02300549	degree	UO	UO:0000185	24.3	meter	UO	UO:0000008	Acquisition	Europe	281	Sweden
Swedish Department of Water and Environment	lake	ENVO	ENVO:00000020	Sweden	GAZ	GAZ:00002729	64.28355402	degree	UO	UO:0000185	14.69167985	degree	UO	UO:0000185					Acquisition	Europe	353	Sweden	VIII
Swedish Department of Water and Environment	lake	ENVO	ENVO:00000020	Sweden	GAZ	GAZ:00002729	59.80562644	degree	UO	UO:0000185	17.90399166	degree	UO	UO:0000185	4.8	meter	UO	UO:0000008	Acquisition	Europe	280	Sweden	XIV
Swedish Department of Water and Environment	lake	ENVO	ENVO:00000020	Sweden	GAZ	GAZ:00002729	59.86520603	degree	UO	UO:0000185	17.04154887	degree	UO	UO:0000185	6.4	meter	UO	UO:0000008	Acquisition	Europe	338	Sweden
Swedish Department of Water and Environment	lake	ENVO	ENVO:00000020	Sweden	GAZ	GAZ:00002729	58.75776134	degree	UO	UO:0000185	14.70283879	degree	UO	UO:0000185	9.5	meter	UO	UO:0000008	Acquisition	Europe	336	Sweden	VII
Swedish Department of Water and Environment	lake	ENVO	ENVO:00000020	Sweden	GAZ	GAZ:00002729	57.09199304	degree	UO	UO:0000185	14.52958156	degree	UO	UO:0000185	10	meter	UO	UO:0000008	Acquisition	Europe	299	Sweden	XIV
Swedish Department of Water and Environment	lake	ENVO	ENVO:00000020	Sweden	GAZ	GAZ:00002729	57.60908906	degree	UO	UO:0000185	15.24929858	degree	UO	UO:0000185	13	meter	UO	UO:0000008	Acquisition	Europe	292	Sweden	VI
Swedish Department of Water and Environment	lake	ENVO	ENVO:00000020	Sweden	GAZ	GAZ:00002729	58.14815411	degree	UO	UO:0000185	12.18118896	degree	UO	UO:0000185	14.5	meter	UO	UO:0000008	Acquisition	Europe	323	Sweden	VII
Swedish Department of Water and Environment	lake	ENVO	ENVO:00000020	Sweden	GAZ	GAZ:00002729	63.476856	degree	UO	UO:0000185	15.423873	degree	UO	UO:0000185					Acquisition	Europe	361	Sweden	VIII
Swedish Department of Water and Environment	lake	ENVO	ENVO:00000020	Sweden	GAZ	GAZ:00002729	59.57066983	degree	UO	UO:0000185	17.90810768	degree	UO	UO:0000185	4.5	meter	UO	UO:0000008	Acquisition	Europe	276	Sweden
Swedish Department of Water and Environment	lake	ENVO	ENVO:00000020	Sweden	GAZ	GAZ:00002729	60.64504745	degree	UO	UO:0000185	13.62646083	degree	UO	UO:0000185	14	meter	UO	UO:0000008	Acquisition	Europe	344	Sweden	VIII
Swedish Department of Water and Environment	lake	ENVO	ENVO:00000020	Sweden	GAZ	GAZ:00002729	57.91514568	degree	UO	UO:0000185	15.59329877	degree	UO	UO:0000185	31.5	meter	UO	UO:0000008	Acquisition	Europe	288	Sweden
Swedish Department of Water and Environment	lake	ENVO	ENVO:00000020	Sweden	GAZ	GAZ:00002729	61.08666999	degree	UO	UO:0000185	16.94930745	degree	UO	UO:0000185					Acquisition	Europe	347	Sweden
Swedish Department of Water and Environment	lake	ENVO	ENVO:00000020	Sweden	GAZ	GAZ:00002729	58.22605015	degree	UO	UO:0000185	11.77069363	degree	UO	UO:0000185	3	meter	UO	UO:0000008	Acquisition	Europe	329	Sweden	VIII
Swedish Department of Water and Environment	lake	ENVO	ENVO:00000020	Sweden	GAZ	GAZ:00002729	58.76256737	degree	UO	UO:0000185	15.1421381	degree	UO	UO:0000185					Acquisition	Europe	289	Sweden	VI
Swedish Department of Water and Environment	lake	ENVO	ENVO:00000020	Sweden	GAZ	GAZ:00002729	57.33724434	degree	UO	UO:0000185	13.71142616	degree	UO	UO:0000185	9.5	meter	UO	UO:0000008	Acquisition	Europe	294	Sweden
Swedish Department of Water and Environment	lake	ENVO	ENVO:00000020	Sweden	GAZ	GAZ:00002729	60.16214576	degree	UO	UO:0000185	15.73344964	degree	UO	UO:0000185					Acquisition	Europe	342	Sweden	VIII
Swedish Department of Water and Environment	lake	ENVO	ENVO:00000020	Sweden	GAZ	GAZ:00002729	64.000759	degree	UO	UO:0000185	15.957496	degree	UO	UO:0000185	47	meter	UO	UO:0000008	Acquisition	Europe	350	Sweden	VI
Swedish Department of Water and Environment	lake	ENVO	ENVO:00000020	Sweden	GAZ	GAZ:00002729	57.00738523	degree	UO	UO:0000185	13.57920969	degree	UO	UO:0000185	9.3	meter	UO	UO:0000008	Acquisition	Europe	316	Sweden
Swedish Department of Water and Environment	lake	ENVO	ENVO:00000020	Sweden	GAZ	GAZ:00002729	55.48797506	degree	UO	UO:0000185	13.35686601	degree	UO	UO:0000185	5.8	meter	UO	UO:0000008	Acquisition	Europe	314	Sweden	VIII
Swedish Department of Water and Environment	lake	ENVO	ENVO:00000020	Sweden	GAZ	GAZ:00002729	56.87809859	degree	UO	UO:0000185	14.92857119	degree	UO	UO:0000185	2.7	meter	UO	UO:0000008	Acquisition	Europe	296	Sweden
Swedish Department of Water and Environment	lake	ENVO	ENVO:00000020	Sweden	GAZ	GAZ:00002729	57.05149477	degree	UO	UO:0000185	15.25734246	degree	UO	UO:0000185	6.5	meter	UO	UO:0000008	Acquisition	Europe	295	Sweden
Swedish Department of Water and Environment	lake	ENVO	ENVO:00000020	Sweden	GAZ	GAZ:00002729	57.63921794	degree	UO	UO:0000185	15.75514672	degree	UO	UO:0000185	22	meter	UO	UO:0000008	Acquisition	Europe	302	Sweden
Swedish Department of Water and Environment	lake	ENVO	ENVO:00000020	Sweden	GAZ	GAZ:00002729	57.8688189	degree	UO	UO:0000185	18.84089938	degree	UO	UO:0000185					Acquisition	Europe	307	Sweden
Swedish Department of Water and Environment	lake	ENVO	ENVO:00000020	Sweden	GAZ	GAZ:00002729	58.62120998	degree	UO	UO:0000185	14.47581974	degree	UO	UO:0000185					Acquisition	Europe	320	Sweden	IX
Swedish Department of Water and Environment	lake	ENVO	ENVO:00000020	Sweden	GAZ	GAZ:00002729	67.05896935	degree	UO	UO:0000185	19.94363848	degree	UO	UO:0000185					Acquisition	Europe	378	Sweden
Swedish Department of Water and Environment	lake	ENVO	ENVO:00000020	Sweden	GAZ	GAZ:00002729	55.49630991	degree	UO	UO:0000185	13.76198471	degree	UO	UO:0000185	9	meter	UO	UO:0000008	Acquisition	Europe	313	Sweden	VII
Swedish Department of Water and Environment	lake	ENVO	ENVO:00000020	Sweden	GAZ	GAZ:00002729	55.70874459	degree	UO	UO:0000185	13.47275701	degree	UO	UO:0000185	3	meter	UO	UO:0000008	Acquisition	Europe	315	Sweden
Swedish Department of Water and Environment	lake	ENVO	ENVO:00000020	Sweden	GAZ	GAZ:00002729	60.73361451	degree	UO	UO:0000185	16.42479332	degree	UO	UO:0000185	5.4	meter	UO	UO:0000008	Acquisition	Europe	348	Sweden	XIV
Swedish Department of Water and Environment	lake	ENVO	ENVO:00000020	Sweden	GAZ	GAZ:00002729	68.35064093	degree	UO	UO:0000185	18.48824967	degree	UO	UO:0000185					Acquisition	Europe	374	Sweden
Swedish Department of Water and Environment	lake	ENVO	ENVO:00000020	Sweden	GAZ	GAZ:00002729	57.55726867	degree	UO	UO:0000185	12.33679265	degree	UO	UO:0000185	17.2	meter	UO	UO:0000008	Acquisition	Europe	322	Sweden
Swedish Department of Water and Environment	lake	ENVO	ENVO:00000020	Sweden	GAZ	GAZ:00002729	59.10173268	degree	UO	UO:0000185	16.80647783	degree	UO	UO:0000185					Acquisition	Europe	284	Sweden
Swedish Department of Water and Environment	lake	ENVO	ENVO:00000020	Sweden	GAZ	GAZ:00002729	59.58616185	degree	UO	UO:0000185	14.52039535	degree	UO	UO:0000185					Acquisition	Europe	337	Sweden
Swedish Department of Water and Environment	lake	ENVO	ENVO:00000020	Sweden	GAZ	GAZ:00002729	66.39306607	degree	UO	UO:0000185	18.16946212	degree	UO	UO:0000185					Acquisition	Europe	382	Sweden
Swedish Department of Water and Environment	lake	ENVO	ENVO:00000020	Sweden	GAZ	GAZ:00002729	60.02772473	degree	UO	UO:0000185	15.66271883	degree	UO	UO:0000185					Acquisition	Europe	343	Sweden	XIV
Swedish Department of Water and Environment	lake	ENVO	ENVO:00000020	Sweden	GAZ	GAZ:00002729	59.16985684	degree	UO	UO:0000185	17.40862192	degree	UO	UO:0000185	27.7	meter	UO	UO:0000008	Acquisition	Europe	277	Sweden	VII
Swedish Department of Water and Environment	lake	ENVO	ENVO:00000020	Sweden	GAZ	GAZ:00002729	66.81563741	degree	UO	UO:0000185	16.6184861	degree	UO	UO:0000185					Acquisition	Europe	383	Sweden	XIV
Swedish Department of Water and Environment	lake	ENVO	ENVO:00000020	Sweden	GAZ	GAZ:00002729	64.14536696	degree	UO	UO:0000185	20.09401115	degree	UO	UO:0000185					Acquisition	Europe	367	Sweden	VII
Swedish Department of Water and Environment	lake	ENVO	ENVO:00000020	Sweden	GAZ	GAZ:00002729	58.17190959	degree	UO	UO:0000185	16.21182374	degree	UO	UO:0000185					Acquisition	Europe	290	Sweden
Swedish Department of Water and Environment	lake	ENVO	ENVO:00000020	Sweden	GAZ	GAZ:00002729	56.28636022	degree	UO	UO:0000185	14.68510103	degree	UO	UO:0000185					Acquisition	Europe	311	Sweden	VIII
Swedish Department of Water and Environment	lake	ENVO	ENVO:00000020	Sweden	GAZ	GAZ:00002729	59.89303665	degree	UO	UO:0000185	13.33817717	degree	UO	UO:0000185	25	meter	UO	UO:0000008	Acquisition	Europe	334	Sweden
Swedish Department of Water and Environment	lake	ENVO	ENVO:00000020	Sweden	GAZ	GAZ:00002729	59.40946098	degree	UO	UO:0000185	12.98412351	degree	UO	UO:0000185	7.5	meter	UO	UO:0000008	Acquisition	Europe	333	Sweden	XIV
Swedish Department of Water and Environment	lake	ENVO	ENVO:00000020	Sweden	GAZ	GAZ:00002729	62.23467472	degree	UO	UO:0000185	12.76491211	degree	UO	UO:0000185					Acquisition	Europe	363	Sweden
Swedish Department of Water and Environment	lake	ENVO	ENVO:00000020	Sweden	GAZ	GAZ:00002729	59.83708926	degree	UO	UO:0000185	15.55029753	degree	UO	UO:0000185	32	meter	UO	UO:0000008	Acquisition	Europe	339	Sweden
Swedish Department of Water and Environment	lake	ENVO	ENVO:00000020	Sweden	GAZ	GAZ:00002729	66.77094271	degree	UO	UO:0000185	23.35289979	degree	UO	UO:0000185					Acquisition	Europe	376	Sweden	VII
Swedish Department of Water and Environment	lake	ENVO	ENVO:00000020	Sweden	GAZ	GAZ:00002729	56.76558061	degree	UO	UO:0000185	13.42899695	degree	UO	UO:0000185					Acquisition	Europe	300	Sweden	VII
Swedish Department of Water and Environment	lake	ENVO	ENVO:00000020	Sweden	GAZ	GAZ:00002729	63.86203745	degree	UO	UO:0000185	18.27264297	degree	UO	UO:0000185	14.4	meter	UO	UO:0000008	Acquisition	Europe	349	Sweden
Swedish Department of Water and Environment	lake	ENVO	ENVO:00000020	Sweden	GAZ	GAZ:00002729	58.81500364	degree	UO	UO:0000185	11.61245482	degree	UO	UO:0000185	9.4	meter	UO	UO:0000008	Acquisition	Europe	330	Sweden	VIII
Swedish Department of Water and Environment	lake	ENVO	ENVO:00000020	Sweden	GAZ	GAZ:00002729	58.80859131	degree	UO	UO:0000185	17.36908405	degree	UO	UO:0000185					Acquisition	Europe	282	Sweden	VIII
Swedish Department of Water and Environment	lake	ENVO	ENVO:00000020	Sweden	GAZ	GAZ:00002729	61.92688343	degree	UO	UO:0000185	14.89383723	degree	UO	UO:0000185					Acquisition	Europe	362	Sweden
Swedish Department of Water and Environment	lake	ENVO	ENVO:00000020	Sweden	GAZ	GAZ:00002729	56.32502193	degree	UO	UO:0000185	15.35816603	degree	UO	UO:0000185	12.5	meter	UO	UO:0000008	Acquisition	Europe	309	Sweden
Swedish Department of Water and Environment	lake	ENVO	ENVO:00000020	Sweden	GAZ	GAZ:00002729	63.88120121	degree	UO	UO:0000185	19.8180003	degree	UO	UO:0000185					Acquisition	Europe	370	Sweden
Swedish Department of Water and Environment	lake	ENVO	ENVO:00000020	Sweden	GAZ	GAZ:00002729	59.97788074	degree	UO	UO:0000185	17.15894367	degree	UO	UO:0000185	11	meter	UO	UO:0000008	Acquisition	Europe	279	Sweden	VIII
Swedish Department of Water and Environment	lake	ENVO	ENVO:00000020	Sweden	GAZ	GAZ:00002729	57.77927943	degree	UO	UO:0000185	15.58216573	degree	UO	UO:0000185					Acquisition	Europe	301	Sweden	VII
Swedish Department of Water and Environment	lake	ENVO	ENVO:00000020	Sweden	GAZ	GAZ:00002729	57.08398201	degree	UO	UO:0000185	12.51730522	degree	UO	UO:0000185	22	meter	UO	UO:0000008	Acquisition	Europe	319	Sweden
Swedish Department of Water and Environment	lake	ENVO	ENVO:00000020	Sweden	GAZ	GAZ:00002729	60.63879384	degree	UO	UO:0000185	15.44528343	degree	UO	UO:0000185	21.3	meter	UO	UO:0000008	Acquisition	Europe	341	Sweden
Swedish Department of Water and Environment	lake	ENVO	ENVO:00000020	Sweden	GAZ	GAZ:00002729	56.67150481	degree	UO	UO:0000185	13.06532914	degree	UO	UO:0000185	11.5	meter	UO	UO:0000008	Acquisition	Europe	317	Sweden
Swedish Department of Water and Environment	lake	ENVO	ENVO:00000020	Sweden	GAZ	GAZ:00002729	58.1141736	degree	UO	UO:0000185	14.10620776	degree	UO	UO:0000185					Acquisition	Europe	321	Sweden
Swedish Department of Water and Environment	lake	ENVO	ENVO:00000020	Sweden	GAZ	GAZ:00002729	61.64275512	degree	UO	UO:0000185	16.57530066	degree	UO	UO:0000185	8.5	meter	UO	UO:0000008	Acquisition	Europe	345	Sweden
Swedish Department of Water and Environment	lake	ENVO	ENVO:00000020	Sweden	GAZ	GAZ:00002729	64.59855858	degree	UO	UO:0000185	17.60035011	degree	UO	UO:0000185					Acquisition	Europe	371	Sweden	VIII
Swedish Department of Water and Environment	lake	ENVO	ENVO:00000020	Sweden	GAZ	GAZ:00002729	62.67503952	degree	UO	UO:0000185	14.51347944	degree	UO	UO:0000185	5.2	meter	UO	UO:0000008	Acquisition	Europe	359	Sweden	VII
Swedish Department of Water and Environment	lake	ENVO	ENVO:00000020	Sweden	GAZ	GAZ:00002729	63.61114216	degree	UO	UO:0000185	12.23320009	degree	UO	UO:0000185					Acquisition	Europe	360	Sweden
Swedish Department of Water and Environment	lake	ENVO	ENVO:00000020	Sweden	GAZ	GAZ:00002729	65.96191017	degree	UO	UO:0000185	16.06788418	degree	UO	UO:0000185	38	meter	UO	UO:0000008	Acquisition	Europe	369	Sweden
Swedish Department of Water and Environment	lake	ENVO	ENVO:00000020	Sweden	GAZ	GAZ:00002729	59.11494886	degree	UO	UO:0000185	17.35350318	degree	UO	UO:0000185	11.2	meter	UO	UO:0000008	Acquisition	Europe	278	Sweden	VIII
Swedish Department of Water and Environment	lake	ENVO	ENVO:00000020	Sweden	GAZ	GAZ:00002729	58.87727897	degree	UO	UO:0000185	16.08065565	degree	UO	UO:0000185					Acquisition	Europe	286	Sweden	VIII
Swedish Department of Water and Environment	lake	ENVO	ENVO:00000020	Sweden	GAZ	GAZ:00002729	57.15589392	degree	UO	UO:0000185	14.51680425	degree	UO	UO:0000185	14	meter	UO	UO:0000008	Acquisition	Europe	298	Sweden
Swedish Department of Water and Environment	lake	ENVO	ENVO:00000020	Sweden	GAZ	GAZ:00002729	59.02792704	degree	UO	UO:0000185	11.78770533	degree	UO	UO:0000185					Acquisition	Europe	325	Sweden	VIII
Swedish Department of Water and Environment	lake	ENVO	ENVO:00000020	Sweden	GAZ	GAZ:00002729	56.94783563	degree	UO	UO:0000185	15.27119071	degree	UO	UO:0000185					Acquisition	Europe	297	Sweden	VII
Swedish Department of Water and Environment	lake	ENVO	ENVO:00000020	Sweden	GAZ	GAZ:00002729	65.642391	degree	UO	UO:0000185	17.438145	degree	UO	UO:0000185	35.9	meter	UO	UO:0000008	Acquisition	Europe	368	Sweden	VIII
Swedish Department of Water and Environment	lake	ENVO	ENVO:00000020	Sweden	GAZ	GAZ:00002729	58.757333	degree	UO	UO:0000185	14.22230986	degree	UO	UO:0000185					Acquisition	Europe	326	Sweden	VIII
Swedish Department of Water and Environment	lake	ENVO	ENVO:00000020	Sweden	GAZ	GAZ:00002729	63.6664738	degree	UO	UO:0000185	19.28021339	degree	UO	UO:0000185					Acquisition	Europe	372	Sweden	III
Swedish Department of Water and Environment	lake	ENVO	ENVO:00000020	Sweden	GAZ	GAZ:00002729	56.17746653	degree	UO	UO:0000185	14.9372171	degree	UO	UO:0000185					Acquisition	Europe	310	Sweden
Swedish Department of Water and Environment	lake	ENVO	ENVO:00000020	Sweden	GAZ	GAZ:00002729	64.06114365	degree	UO	UO:0000185	20.26201076	degree	UO	UO:0000185	17.5	meter	UO	UO:0000008	Acquisition	Europe	366	Sweden
Swedish Department of Water and Environment	lake	ENVO	ENVO:00000020	Sweden	GAZ	GAZ:00002729	57.46399129	degree	UO	UO:0000185	15.05954732	degree	UO	UO:0000185	2.6	meter	UO	UO:0000008	Acquisition	Europe	291	Sweden	VIII
Swedish Department of Water and Environment	lake	ENVO	ENVO:00000020	Sweden	GAZ	GAZ:00002729	57.4660883	degree	UO	UO:0000185	16.03283924	degree	UO	UO:0000185	8.5	meter	UO	UO:0000008	Acquisition	Europe	304	Sweden
Swedish Department of Water and Environment	lake	ENVO	ENVO:00000020	Sweden	GAZ	GAZ:00002729	59.5570375	degree	UO	UO:0000185	18.36601923	degree	UO	UO:0000185	11.5	meter	UO	UO:0000008	Acquisition	Europe	275	Sweden	VIII
Swedish Department of Water and Environment	lake	ENVO	ENVO:00000020	Sweden	GAZ	GAZ:00002729	56.7387455	degree	UO	UO:0000185	15.40685187	degree	UO	UO:0000185					Acquisition	Europe	306	Sweden
Swedish Department of Water and Environment	lake	ENVO	ENVO:00000020	Sweden	GAZ	GAZ:00002729	62.24353108	degree	UO	UO:0000185	15.67326503	degree	UO	UO:0000185					Acquisition	Europe	346	Sweden	VII
Swedish Department of Water and Environment	lake	ENVO	ENVO:00000020	Sweden	GAZ	GAZ:00002729	59.60975812	degree	UO	UO:0000185	12.29373817	degree	UO	UO:0000185	25	meter	UO	UO:0000008	Acquisition	Europe	332	Sweden	VIII
Swedish Department of Water and Environment	lake	ENVO	ENVO:00000020	Sweden	GAZ	GAZ:00002729	62.3301025	degree	UO	UO:0000185	16.98720801	degree	UO	UO:0000185	19.5	meter	UO	UO:0000008	Acquisition	Europe	352	Sweden	XIV
Swedish Department of Water and Environment	lake	ENVO	ENVO:00000020	Sweden	GAZ	GAZ:00002729	63.00245105	degree	UO	UO:0000185	17.51528701	degree	UO	UO:0000185					Acquisition	Europe	351	Sweden	VIII
Swedish Department of Water and Environment	lake	ENVO	ENVO:00000020	Sweden	GAZ	GAZ:00002729	67.59629934	degree	UO	UO:0000185	21.7897926	degree	UO	UO:0000185					Acquisition	Europe	375	Sweden
Swedish Department of Water and Environment	lake	ENVO	ENVO:00000020	Sweden	GAZ	GAZ:00002729	58.36699	degree	UO	UO:0000185	12.37097	degree	UO	UO:0000185	106	meter	UO	UO:0000008	Acquisition	Europe	396	Sweden	XIV
Swedish Department of Water and Environment	lake	ENVO	ENVO:00000020	Sweden	GAZ	GAZ:00002729	59.1009341	degree	UO	UO:0000185	12.27628632	degree	UO	UO:0000185	40	meter	UO	UO:0000008	Acquisition	Europe	324	Sweden
Swedish Department of Water and Environment	lake	ENVO	ENVO:00000020	Sweden	GAZ	GAZ:00002729	65.66335066	degree	UO	UO:0000185	18.55607244	degree	UO	UO:0000185					Acquisition	Europe	384	Sweden	VIII
Swedish Department of Water and Environment	lake	ENVO	ENVO:00000020	Sweden	GAZ	GAZ:00002729	58.64472625	degree	UO	UO:0000185	13.93406882	degree	UO	UO:0000185	4.2	meter	UO	UO:0000008	Acquisition	Europe	327	Sweden	XIV
see Germany, France, and Switzerland Methods subsection	lake	ENVO	ENVO:00000020	Switzerland	GAZ	GAZ:00002941	47.225918	degree	UO	UO:0000185	8.721214	degree	UO	UO:0000185	143	meter	UO	UO:0000008	Acquisition	Europe	691	Switzerland	VII
United Kingdom Upland Waters Monitoring Network	lake	ENVO	ENVO:00000020	United Kingdom	GAZ	GAZ:00002637	54.428168	degree	UO	UO:0000185	-3.25942	degree	UO	UO:0000185	13	meter	UO	UO:0000008	Acquisition	Europe	508	United Kingdom	VII
United Kingdom Upland Waters Monitoring Network	lake	ENVO	ENVO:00000020	United Kingdom	GAZ	GAZ:00002637	53.014341	degree	UO	UO:0000185	-4.015578	degree	UO	UO:0000185	16.5	meter	UO	UO:0000008	Acquisition	Europe	509	United Kingdom	VIII
United Kingdom Upland Waters Monitoring Network	lake	ENVO	ENVO:00000020	United Kingdom	GAZ	GAZ:00002637	56.211764	degree	UO	UO:0000185	-4.54834	degree	UO	UO:0000185	25	meter	UO	UO:0000008	Acquisition	Europe	503	United Kingdom	VIII
United Kingdom Upland Waters Monitoring Network	lake	ENVO	ENVO:00000020	United Kingdom	GAZ	GAZ:00002637	55.002186	degree	UO	UO:0000185	-4.281664	degree	UO	UO:0000185	20.5	meter	UO	UO:0000008	Acquisition	Europe	506	United Kingdom	VI
United Kingdom Upland Waters Monitoring Network	lake	ENVO	ENVO:00000020	United Kingdom	GAZ	GAZ:00002637	56.228562	degree	UO	UO:0000185	-4.507656	degree	UO	UO:0000185	3.5	meter	UO	UO:0000008	Acquisition	Europe	504	United Kingdom
United Kingdom Upland Waters Monitoring Network	lake	ENVO	ENVO:00000020	United Kingdom	GAZ	GAZ:00002637	56.959063	degree	UO	UO:0000185	-3.231611	degree	UO	UO:0000185	8.4	meter	UO	UO:0000008	Acquisition	Europe	502	United Kingdom	VIII
United Kingdom Upland Waters Monitoring Network	lake	ENVO	ENVO:00000020	United Kingdom	GAZ	GAZ:00002637	55.093424	degree	UO	UO:0000185	-4.430323	degree	UO	UO:0000185	13.5	meter	UO	UO:0000008	Acquisition	Europe	505	United Kingdom	VIII
United Kingdom Upland Waters Monitoring Network	lake	ENVO	ENVO:00000020	United Kingdom	GAZ	GAZ:00002637	54.481209	degree	UO	UO:0000185	-3.29916	degree	UO	UO:0000185	20	meter	UO	UO:0000008	Acquisition	Europe	507	United Kingdom	VII
see United States Methods subsection	reservoir	ENVO	ENVO:00000025	United States of America	GAZ	GAZ:00002459	38.883569	degree	UO	UO:0000185	-75.477055	degree	UO	UO:0000185	1.8	meter	UO	UO:0000008	Acquisition	NorthAmerica	665	United States of America	IX
see United States Methods subsection	lake	ENVO	ENVO:00000020	United States of America	GAZ	GAZ:00002459	45.8378	degree	UO	UO:0000185	-68.9322	degree	UO	UO:0000185	10.4	meter	UO	UO:0000008	Acquisition	NorthAmerica	244	United States of America	VII
see United States Methods subsection	lake	ENVO	ENVO:00000020	United States of America	GAZ	GAZ:00002459	46.038	degree	UO	UO:0000185	-89.621	degree	UO	UO:0000185	8	meter	UO	UO:0000008	Acquisition	NorthAmerica	385	United States of America
see United States Methods subsection	reservoir	ENVO	ENVO:00000025	United States of America	GAZ	GAZ:00002459	41.438171	degree	UO	UO:0000185	-71.721642	degree	UO	UO:0000185	4.2	meter	UO	UO:0000008	Acquisition	NorthAmerica	606	United States of America
see United States Methods subsection	lake	ENVO	ENVO:00000020	United States of America	GAZ	GAZ:00002459	44.6475	degree	UO	UO:0000185	-68.0592	degree	UO	UO:0000185	6.7	meter	UO	UO:0000008	Acquisition	NorthAmerica	237	United States of America	XIV
see United States Methods subsection	lake	ENVO	ENVO:00000020	United States of America	GAZ	GAZ:00002459	44.002175	degree	UO	UO:0000185	-74.621432	degree	UO	UO:0000185					Acquisition	NorthAmerica	213	United States of America	VII
see United States Methods subsection	lake	ENVO	ENVO:00000020	United States of America	GAZ	GAZ:00002459	43.9875	degree	UO	UO:0000185	-74.2417	degree	UO	UO:0000185	7.9	meter	UO	UO:0000008	Acquisition	NorthAmerica	54	United States of America	XIV
see United States Methods subsection	lake	ENVO	ENVO:00000020	United States of America	GAZ	GAZ:00002459	44.133368	degree	UO	UO:0000185	-73.966679	degree	UO	UO:0000185	7	meter	UO	UO:0000008	Acquisition	NorthAmerica	48	United States of America	VIII
see United States Methods subsection	lake	ENVO	ENVO:00000020	United States of America	GAZ	GAZ:00002459	45.121145	degree	UO	UO:0000185	-93.019224	degree	UO	UO:0000185	11	meter	UO	UO:0000008	Acquisition	NorthAmerica	397	United States of America	XIV
see United States Methods subsection	lake	ENVO	ENVO:00000020	United States of America	GAZ	GAZ:00002459	41.504129	degree	UO	UO:0000185	-71.564271	degree	UO	UO:0000185	7.6	meter	UO	UO:0000008	Acquisition	NorthAmerica	607	United States of America	VII
see United States Methods subsection	lake	ENVO	ENVO:00000020	United States of America	GAZ	GAZ:00002459	45.0688863	degree	UO	UO:0000185	-92.6494533	degree	UO	UO:0000185	10	meter	UO	UO:0000008	Acquisition	NorthAmerica	7	United States of America	VIII
see United States Methods subsection	lake	ENVO	ENVO:00000020	United States of America	GAZ	GAZ:00002459	45.1272	degree	UO	UO:0000185	-69.9781	degree	UO	UO:0000185	11.5	meter	UO	UO:0000008	Acquisition	NorthAmerica	235	United States of America	VII
see United States Methods subsection	lake	ENVO	ENVO:00000020	United States of America	GAZ	GAZ:00002459	44.973319	degree	UO	UO:0000185	-93.005172	degree	UO	UO:0000185	3.4	meter	UO	UO:0000008	Acquisition	NorthAmerica	398	United States of America
see United States Methods subsection	lake	ENVO	ENVO:00000020	United States of America	GAZ	GAZ:00002459	45.0056	degree	UO	UO:0000185	-71.9417	degree	UO	UO:0000185	25.2	meter	UO	UO:0000008	Acquisition	NorthAmerica	249	United States of America
see United States Methods subsection	lake	ENVO	ENVO:00000020	United States of America	GAZ	GAZ:00002459	45.443009	degree	UO	UO:0000185	-94.527266	degree	UO	UO:0000185	6.1	meter	UO	UO:0000008	Acquisition	NorthAmerica	399	United States of America	VII
see United States Methods subsection	lake	ENVO	ENVO:00000020	United States of America	GAZ	GAZ:00002459	41.560711	degree	UO	UO:0000185	-71.473433	degree	UO	UO:0000185	2.5	meter	UO	UO:0000008	Acquisition	NorthAmerica	608	United States of America
see United States Methods subsection	lake	ENVO	ENVO:00000020	United States of America	GAZ	GAZ:00002459	45.019102	degree	UO	UO:0000185	-93.143614	degree	UO	UO:0000185	2.7	meter	UO	UO:0000008	Acquisition	NorthAmerica	400	United States of America
see United States Methods subsection	lake	ENVO	ENVO:00000020	United States of America	GAZ	GAZ:00002459	43.3153	degree	UO	UO:0000185	-74.1944	degree	UO	UO:0000185	9.1	meter	UO	UO:0000008	Acquisition	NorthAmerica	201	United States of America
see United States Methods subsection	lake	ENVO	ENVO:00000020	United States of America	GAZ	GAZ:00002459	42.4865	degree	UO	UO:0000185	-71.9288	degree	UO	UO:0000185	21	meter	UO	UO:0000008	Acquisition	NorthAmerica	166	United States of America
see United States Methods subsection	lake	ENVO	ENVO:00000020	United States of America	GAZ	GAZ:00002459	43.3253	degree	UO	UO:0000185	-74.7056	degree	UO	UO:0000185					Acquisition	NorthAmerica	194	United States of America
see United States Methods subsection	lake	ENVO	ENVO:00000020	United States of America	GAZ	GAZ:00002459	45.801143	degree	UO	UO:0000185	-94.743991	degree	UO	UO:0000185	24.7	meter	UO	UO:0000008	Acquisition	NorthAmerica	401	United States of America
see United States Methods subsection	lake	ENVO	ENVO:00000020	United States of America	GAZ	GAZ:00002459	45.775042	degree	UO	UO:0000185	-94.756284	degree	UO	UO:0000185	24.7	meter	UO	UO:0000008	Acquisition	NorthAmerica	402	United States of America	VI
see United States Methods subsection	lake	ENVO	ENVO:00000020	United States of America	GAZ	GAZ:00002459	37.711717	degree	UO	UO:0000185	-107.544023	degree	UO	UO:0000185					Acquisition	NorthAmerica	138	United States of America
see United States Methods subsection	lake	ENVO	ENVO:00000020	United States of America	GAZ	GAZ:00002459	44.513504	degree	UO	UO:0000185	-74.126716	degree	UO	UO:0000185	6.2	meter	UO	UO:0000008	Acquisition	NorthAmerica	25	United States of America	IX
see United States Methods subsection	lake	ENVO	ENVO:00000020	United States of America	GAZ	GAZ:00002459	43.8292	degree	UO	UO:0000185	-74.85	degree	UO	UO:0000185	21.3	meter	UO	UO:0000008	Acquisition	NorthAmerica	60	United States of America
see United States Methods subsection	lake	ENVO	ENVO:00000020	United States of America	GAZ	GAZ:00002459	43.3139	degree	UO	UO:0000185	-72.9305	degree	UO	UO:0000185	1.5	meter	UO	UO:0000008	Acquisition	NorthAmerica	250	United States of America	VII
see United States Methods subsection	lake	ENVO	ENVO:00000020	United States of America	GAZ	GAZ:00002459	46.021	degree	UO	UO:0000185	-89.612	degree	UO	UO:0000185	21.3	meter	UO	UO:0000008	Acquisition	NorthAmerica	386	United States of America	VIII
see United States Methods subsection	reservoir	ENVO	ENVO:00000025	United States of America	GAZ	GAZ:00002459	39.363086	degree	UO	UO:0000185	-75.669527	degree	UO	UO:0000185					Acquisition	NorthAmerica	666	United States of America	IX
see United States Methods subsection	lake	ENVO	ENVO:00000020	United States of America	GAZ	GAZ:00002459	44.4391	degree	UO	UO:0000185	-74.2939	degree	UO	UO:0000185	13.7	meter	UO	UO:0000008	Acquisition	NorthAmerica	56	United States of America
see United States Methods subsection	lake	ENVO	ENVO:00000020	United States of America	GAZ	GAZ:00002459	44.8855	degree	UO	UO:0000185	-69.5748	degree	UO	UO:0000185					Acquisition	NorthAmerica	174	United States of America	VI
see United States Methods subsection	lake	ENVO	ENVO:00000020	United States of America	GAZ	GAZ:00002459	45.428563	degree	UO	UO:0000185	-94.46117	degree	UO	UO:0000185	11	meter	UO	UO:0000008	Acquisition	NorthAmerica	403	United States of America
see United States Methods subsection	lake	ENVO	ENVO:00000020	United States of America	GAZ	GAZ:00002459	41.581428	degree	UO	UO:0000185	-71.675153	degree	UO	UO:0000185	6.8	meter	UO	UO:0000008	Acquisition	NorthAmerica	609	United States of America
see United States Methods subsection	lake	ENVO	ENVO:00000020	United States of America	GAZ	GAZ:00002459	44.2428	degree	UO	UO:0000185	-74.6572	degree	UO	UO:0000185	15.2	meter	UO	UO:0000008	Acquisition	NorthAmerica	210	United States of America	II
see United States Methods subsection	lake	ENVO	ENVO:00000020	United States of America	GAZ	GAZ:00002459	43.1055	degree	UO	UO:0000185	-73.0028	degree	UO	UO:0000185	8.1	meter	UO	UO:0000008	Acquisition	NorthAmerica	252	United States of America	XII
see United States Methods subsection	reservoir	ENVO	ENVO:00000025	United States of America	GAZ	GAZ:00002459	41.451063	degree	UO	UO:0000185	-73.739577	degree	UO	UO:0000185	14.9	meter	UO	UO:0000008	Acquisition	NorthAmerica	149	United States of America
see United States Methods subsection	lake	ENVO	ENVO:00000020	United States of America	GAZ	GAZ:00002459	44.9625	degree	UO	UO:0000185	-68.1222	degree	UO	UO:0000185	9.8	meter	UO	UO:0000008	Acquisition	NorthAmerica	236	United States of America	IX
see United States Methods subsection	lake	ENVO	ENVO:00000020	United States of America	GAZ	GAZ:00002459	43.0811	degree	UO	UO:0000185	-73.0186	degree	UO	UO:0000185	10.4	meter	UO	UO:0000008	Acquisition	NorthAmerica	253	United States of America	VI
see United States Methods subsection	lake	ENVO	ENVO:00000020	United States of America	GAZ	GAZ:00002459	41.596494	degree	UO	UO:0000185	-71.701839	degree	UO	UO:0000185	2.8	meter	UO	UO:0000008	Acquisition	NorthAmerica	611	United States of America
see United States Methods subsection	lake	ENVO	ENVO:00000020	United States of America	GAZ	GAZ:00002459	43.60148	degree	UO	UO:0000185	-74.65993	degree	UO	UO:0000185	23.2	meter	UO	UO:0000008	Acquisition	NorthAmerica	40	United States of America	VI
see United States Methods subsection	lake	ENVO	ENVO:00000020	United States of America	GAZ	GAZ:00002459	44.96714	degree	UO	UO:0000185	-93.324902	degree	UO	UO:0000185	14.3	meter	UO	UO:0000008	Acquisition	NorthAmerica	404	United States of America
see United States Methods subsection	lake	ENVO	ENVO:00000020	United States of America	GAZ	GAZ:00002459	43.7708	degree	UO	UO:0000185	-74.8542	degree	UO	UO:0000185	4.3	meter	UO	UO:0000008	Acquisition	NorthAmerica	68	United States of America	VII
see United States Methods subsection	reservoir	ENVO	ENVO:00000025	United States of America	GAZ	GAZ:00002459	38.671179	degree	UO	UO:0000185	-75.188792	degree	UO	UO:0000185					Acquisition	NorthAmerica	668	United States of America	IX
see United States Methods subsection	lake	ENVO	ENVO:00000020	United States of America	GAZ	GAZ:00002459	44.939891	degree	UO	UO:0000185	-93.310436	degree	UO	UO:0000185	25	meter	UO	UO:0000008	Acquisition	NorthAmerica	405	United States of America	VII
see United States Methods subsection	lake	ENVO	ENVO:00000020	United States of America	GAZ	GAZ:00002459	47.03003	degree	UO	UO:0000185	-119.930296	degree	UO	UO:0000185					Acquisition	NorthAmerica	532	United States of America	VII
see United States Methods subsection	lake	ENVO	ENVO:00000020	United States of America	GAZ	GAZ:00002459	43.1578	degree	UO	UO:0000185	-74.5453	degree	UO	UO:0000185	42.7	meter	UO	UO:0000008	Acquisition	NorthAmerica	216	United States of America	VIII
see United States Methods subsection	reservoir	ENVO	ENVO:00000025	United States of America	GAZ	GAZ:00002459	35.95	degree	UO	UO:0000185	-79.24111	degree	UO	UO:0000185	21	meter	UO	UO:0000008	Acquisition	NorthAmerica	129	United States of America
see United States Methods subsection	reservoir	ENVO	ENVO:00000025	United States of America	GAZ	GAZ:00002459	42.067012	degree	UO	UO:0000185	-75.372724	degree	UO	UO:0000185	44.7	meter	UO	UO:0000008	Acquisition	NorthAmerica	150	United States of America	XI
see United States Methods subsection	lake	ENVO	ENVO:00000020	United States of America	GAZ	GAZ:00002459	41.698067	degree	UO	UO:0000185	-71.773422	degree	UO	UO:0000185	7.3	meter	UO	UO:0000008	Acquisition	NorthAmerica	612	United States of America	X
see United States Methods subsection	lake	ENVO	ENVO:00000020	United States of America	GAZ	GAZ:00002459	45.94815	degree	UO	UO:0000185	-95.361584	degree	UO	UO:0000185	49.7	meter	UO	UO:0000008	Acquisition	NorthAmerica	406	United States of America	IV
see United States Methods subsection	lake	ENVO	ENVO:00000020	United States of America	GAZ	GAZ:00002459	41.523592	degree	UO	UO:0000185	-71.451522	degree	UO	UO:0000185	5.8	meter	UO	UO:0000008	Acquisition	NorthAmerica	613	United States of America	XIV
see United States Methods subsection	lake	ENVO	ENVO:00000020	United States of America	GAZ	GAZ:00002459	41.634417	degree	UO	UO:0000185	-71.556514	degree	UO	UO:0000185	11.5	meter	UO	UO:0000008	Acquisition	NorthAmerica	614	United States of America	VII
see United States Methods subsection	reservoir	ENVO	ENVO:00000025	United States of America	GAZ	GAZ:00002459	40.32553	degree	UO	UO:0000185	-105.21218	degree	UO	UO:0000185	24	meter	UO	UO:0000008	Acquisition	NorthAmerica	135	United States of America
see United States Methods subsection	lake	ENVO	ENVO:00000020	United States of America	GAZ	GAZ:00002459	44.906013	degree	UO	UO:0000185	-92.979984	degree	UO	UO:0000185	11	meter	UO	UO:0000008	Acquisition	NorthAmerica	407	United States of America	XI
see United States Methods subsection	lake	ENVO	ENVO:00000020	United States of America	GAZ	GAZ:00002459	43.7911	degree	UO	UO:0000185	-74.8041	degree	UO	UO:0000185	6.1	meter	UO	UO:0000008	Acquisition	NorthAmerica	61	United States of America	VIII
see United States Methods subsection	reservoir	ENVO	ENVO:00000025	United States of America	GAZ	GAZ:00002459	42.389518	degree	UO	UO:0000185	-74.447943	degree	UO	UO:0000185	41.7	meter	UO	UO:0000008	Acquisition	NorthAmerica	151	United States of America
see United States Methods subsection	lake	ENVO	ENVO:00000020	United States of America	GAZ	GAZ:00002459	44.961482	degree	UO	UO:0000185	-93.32013	degree	UO	UO:0000185	15.5	meter	UO	UO:0000008	Acquisition	NorthAmerica	408	United States of America
see United States Methods subsection	lake	ENVO	ENVO:00000020	United States of America	GAZ	GAZ:00002459	45.440046	degree	UO	UO:0000185	-94.498522	degree	UO	UO:0000185	22.9	meter	UO	UO:0000008	Acquisition	NorthAmerica	409	United States of America
see United States Methods subsection	lake	ENVO	ENVO:00000020	United States of America	GAZ	GAZ:00002459	45.424722	degree	UO	UO:0000185	-94.503613	degree	UO	UO:0000185	22.9	meter	UO	UO:0000008	Acquisition	NorthAmerica	410	United States of America
see United States Methods subsection	lake	ENVO	ENVO:00000020	United States of America	GAZ	GAZ:00002459	41.381969	degree	UO	UO:0000185	-71.798381	degree	UO	UO:0000185	1.4	meter	UO	UO:0000008	Acquisition	NorthAmerica	615	United States of America
see United States Methods subsection	reservoir	ENVO	ENVO:00000025	United States of America	GAZ	GAZ:00002459	37.75464	degree	UO	UO:0000185	-97.83456	degree	UO	UO:0000185	12.8	meter	UO	UO:0000008	Acquisition	NorthAmerica	134	United States of America
see United States Methods subsection	lake	ENVO	ENVO:00000020	United States of America	GAZ	GAZ:00002459	42.9572	degree	UO	UO:0000185	-72.1227	degree	UO	UO:0000185	16	meter	UO	UO:0000008	Acquisition	NorthAmerica	185	United States of America
see United States Methods subsection	reservoir	ENVO	ENVO:00000025	United States of America	GAZ	GAZ:00002459	28.49195	degree	UO	UO:0000185	-98.259164	degree	UO	UO:0000185	29.1	meter	UO	UO:0000008	Acquisition	NorthAmerica	133	United States of America	VIII
see United States Methods subsection	lake	ENVO	ENVO:00000020	United States of America	GAZ	GAZ:00002459	41.4294	degree	UO	UO:0000185	-73.8408	degree	UO	UO:0000185					Acquisition	NorthAmerica	199	United States of America	VIII
see United States Methods subsection	lake	ENVO	ENVO:00000020	United States of America	GAZ	GAZ:00002459	44	degree	UO	UO:0000185	-73.8222	degree	UO	UO:0000185	24.4	meter	UO	UO:0000008	Acquisition	NorthAmerica	72	United States of America
see United States Methods subsection	lake	ENVO	ENVO:00000020	United States of America	GAZ	GAZ:00002459	44.982381	degree	UO	UO:0000185	-93.141679	degree	UO	UO:0000185	4.6	meter	UO	UO:0000008	Acquisition	NorthAmerica	413	United States of America	VIII
see United States Methods subsection	reservoir	ENVO	ENVO:00000025	United States of America	GAZ	GAZ:00002459	38.642258	degree	UO	UO:0000185	-75.551692	degree	UO	UO:0000185	2.1	meter	UO	UO:0000008	Acquisition	NorthAmerica	669	United States of America	VIII
see United States Methods subsection	lake	ENVO	ENVO:00000020	United States of America	GAZ	GAZ:00002459	43.8333	degree	UO	UO:0000185	-74.7958	degree	UO	UO:0000185	4	meter	UO	UO:0000008	Acquisition	NorthAmerica	52	United States of America	VIII
see United States Methods subsection	reservoir	ENVO	ENVO:00000025	United States of America	GAZ	GAZ:00002459	41.880492	degree	UO	UO:0000185	-71.624835	degree	UO	UO:0000185	4	meter	UO	UO:0000008	Acquisition	NorthAmerica	616	United States of America	VIII
see United States Methods subsection	reservoir	ENVO	ENVO:00000025	United States of America	GAZ	GAZ:00002459	41.7103	degree	UO	UO:0000185	-71.0365	degree	UO	UO:0000185					Acquisition	NorthAmerica	170	United States of America	VIII
see United States Methods subsection	reservoir	ENVO	ENVO:00000025	United States of America	GAZ	GAZ:00002459	38.989154	degree	UO	UO:0000185	-75.518653	degree	UO	UO:0000185	1.2	meter	UO	UO:0000008	Acquisition	NorthAmerica	670	United States of America	IX
see United States Methods subsection	lake	ENVO	ENVO:00000020	United States of America	GAZ	GAZ:00002459	44.904774	degree	UO	UO:0000185	-93.149277	degree	UO	UO:0000185	5.8	meter	UO	UO:0000008	Acquisition	NorthAmerica	414	United States of America	VIII
see United States Methods subsection	reservoir	ENVO	ENVO:00000025	United States of America	GAZ	GAZ:00002459	41.264896	degree	UO	UO:0000185	-73.663814	degree	UO	UO:0000185	34.4	meter	UO	UO:0000008	Acquisition	NorthAmerica	153	United States of America	IX
see United States Methods subsection	reservoir	ENVO	ENVO:00000025	United States of America	GAZ	GAZ:00002459	41.359858	degree	UO	UO:0000185	-73.666264	degree	UO	UO:0000185	34.1	meter	UO	UO:0000008	Acquisition	NorthAmerica	155	United States of America	VIII
see United States Methods subsection	lake	ENVO	ENVO:00000020	United States of America	GAZ	GAZ:00002459	44.723726	degree	UO	UO:0000185	-93.2713	degree	UO	UO:0000185	11.3	meter	UO	UO:0000008	Acquisition	NorthAmerica	416	United States of America
see United States Methods subsection	lake	ENVO	ENVO:00000020	United States of America	GAZ	GAZ:00002459	46.003	degree	UO	UO:0000185	-89.612	degree	UO	UO:0000185	20.4	meter	UO	UO:0000008	Acquisition	NorthAmerica	388	United States of America
see United States Methods subsection	lake	ENVO	ENVO:00000020	United States of America	GAZ	GAZ:00002459	45.0308	degree	UO	UO:0000185	-68.1931	degree	UO	UO:0000185	13.7	meter	UO	UO:0000008	Acquisition	NorthAmerica	247	United States of America
see United States Methods subsection	lake	ENVO	ENVO:00000020	United States of America	GAZ	GAZ:00002459	43.7972	degree	UO	UO:0000185	-74.8583	degree	UO	UO:0000185	17.7	meter	UO	UO:0000008	Acquisition	NorthAmerica	62	United States of America
see United States Methods subsection	lake	ENVO	ENVO:00000020	United States of America	GAZ	GAZ:00002459	41.391067	degree	UO	UO:0000185	-71.66225	degree	UO	UO:0000185	10	meter	UO	UO:0000008	Acquisition	NorthAmerica	617	United States of America
see United States Methods subsection	lake	ENVO	ENVO:00000020	United States of America	GAZ	GAZ:00002459	45.021679	degree	UO	UO:0000185	-92.93982	degree	UO	UO:0000185	7.3	meter	UO	UO:0000008	Acquisition	NorthAmerica	418	United States of America	XIV
see United States Methods subsection	reservoir	ENVO	ENVO:00000025	United States of America	GAZ	GAZ:00002459	39.085503	degree	UO	UO:0000185	-75.560599	degree	UO	UO:0000185	1.8	meter	UO	UO:0000008	Acquisition	NorthAmerica	671	United States of America
see United States Methods subsection	lake	ENVO	ENVO:00000020	United States of America	GAZ	GAZ:00002459	48.062826	degree	UO	UO:0000185	-99.144767	degree	UO	UO:0000185	17.7	meter	UO	UO:0000008	Acquisition	NorthAmerica	126	United States of America	VII
see United States Methods subsection	lake	ENVO	ENVO:00000020	United States of America	GAZ	GAZ:00002459	44.903212	degree	UO	UO:0000185	-93.26768	degree	UO	UO:0000185	1.5	meter	UO	UO:0000008	Acquisition	NorthAmerica	419	United States of America	VIII
see United States Methods subsection	lake	ENVO	ENVO:00000020	United States of America	GAZ	GAZ:00002459	43.9559	degree	UO	UO:0000185	-74.9749	degree	UO	UO:0000185	4.6	meter	UO	UO:0000008	Acquisition	NorthAmerica	229	United States of America	VII
see United States Methods subsection	lake	ENVO	ENVO:00000020	United States of America	GAZ	GAZ:00002459	44.0053	degree	UO	UO:0000185	-74.6011	degree	UO	UO:0000185					Acquisition	NorthAmerica	215	United States of America	VIII
see United States Methods subsection	lake	ENVO	ENVO:00000020	United States of America	GAZ	GAZ:00002459	44.3522	degree	UO	UO:0000185	-74.4364	degree	UO	UO:0000185	4	meter	UO	UO:0000008	Acquisition	NorthAmerica	198	United States of America	XIV
see United States Methods subsection	lake	ENVO	ENVO:00000020	United States of America	GAZ	GAZ:00002459	48.255952	degree	UO	UO:0000185	-98.974366	degree	UO	UO:0000185					Acquisition	NorthAmerica	125	United States of America	VIII
see United States Methods subsection	lake	ENVO	ENVO:00000020	United States of America	GAZ	GAZ:00002459	45.5188	degree	UO	UO:0000185	-68.734	degree	UO	UO:0000185	7	meter	UO	UO:0000008	Acquisition	NorthAmerica	175	United States of America	VIII
see United States Methods subsection	lake	ENVO	ENVO:00000020	United States of America	GAZ	GAZ:00002459	47.964356	degree	UO	UO:0000185	-98.637765	degree	UO	UO:0000185					Acquisition	NorthAmerica	124	United States of America
see United States Methods subsection	reservoir	ENVO	ENVO:00000025	United States of America	GAZ	GAZ:00002459	43.9203	degree	UO	UO:0000185	-75.2606	degree	UO	UO:0000185	9.4	meter	UO	UO:0000008	Acquisition	NorthAmerica	204	United States of America	VIII
see United States Methods subsection	reservoir	ENVO	ENVO:00000025	United States of America	GAZ	GAZ:00002459	36.027274	degree	UO	UO:0000185	-78.720658	degree	UO	UO:0000185					Acquisition	NorthAmerica	122	United States of America	XIV
see United States Methods subsection	lake	ENVO	ENVO:00000020	United States of America	GAZ	GAZ:00002459	43.287	degree	UO	UO:0000185	-89.652	degree	UO	UO:0000185	18.9	meter	UO	UO:0000008	Acquisition	NorthAmerica	389	United States of America
see United States Methods subsection	reservoir	ENVO	ENVO:00000025	United States of America	GAZ	GAZ:00002459	41.680214	degree	UO	UO:0000185	-71.607019	degree	UO	UO:0000185	11	meter	UO	UO:0000008	Acquisition	NorthAmerica	618	United States of America
see United States Methods subsection	reservoir	ENVO	ENVO:00000025	United States of America	GAZ	GAZ:00002459	39.24384	degree	UO	UO:0000185	-75.590575	degree	UO	UO:0000185	1.2	meter	UO	UO:0000008	Acquisition	NorthAmerica	672	United States of America
see United States Methods subsection	lake	ENVO	ENVO:00000020	United States of America	GAZ	GAZ:00002459	42.566438	degree	UO	UO:0000185	-88.496696	degree	UO	UO:0000185	44	meter	UO	UO:0000008	Acquisition	NorthAmerica	274	United States of America	VIII
see United States Methods subsection	reservoir	ENVO	ENVO:00000025	United States of America	GAZ	GAZ:00002459	41.892783	degree	UO	UO:0000185	-71.511331	degree	UO	UO:0000185	7.6	meter	UO	UO:0000008	Acquisition	NorthAmerica	619	United States of America	VII
see United States Methods subsection	lake	ENVO	ENVO:00000020	United States of America	GAZ	GAZ:00002459	45.017113	degree	UO	UO:0000185	-93.071596	degree	UO	UO:0000185	12.5	meter	UO	UO:0000008	Acquisition	NorthAmerica	421	United States of America	XIV
see United States Methods subsection	lake	ENVO	ENVO:00000020	United States of America	GAZ	GAZ:00002459	43.414682	degree	UO	UO:0000185	-74.632849	degree	UO	UO:0000185	9.8	meter	UO	UO:0000008	Acquisition	NorthAmerica	51	United States of America	VIII
see United States Methods subsection	lake	ENVO	ENVO:00000020	United States of America	GAZ	GAZ:00002459	41.705233	degree	UO	UO:0000185	-71.460264	degree	UO	UO:0000185	13.7	meter	UO	UO:0000008	Acquisition	NorthAmerica	620	United States of America	VI
see United States Methods subsection	lake	ENVO	ENVO:00000020	United States of America	GAZ	GAZ:00002459	45.438815	degree	UO	UO:0000185	-94.475509	degree	UO	UO:0000185	4.9	meter	UO	UO:0000008	Acquisition	NorthAmerica	422	United States of America
see United States Methods subsection	lake	ENVO	ENVO:00000020	United States of America	GAZ	GAZ:00002459	43.819996	degree	UO	UO:0000185	-88.975845	degree	UO	UO:0000185	71.9	meter	UO	UO:0000008	Acquisition	NorthAmerica	10	United States of America	XIV
see United States Methods subsection	lake	ENVO	ENVO:00000020	United States of America	GAZ	GAZ:00002459	43.035159	degree	UO	UO:0000185	-71.987266	degree	UO	UO:0000185	10.7	meter	UO	UO:0000008	Acquisition	NorthAmerica	182	United States of America
see United States Methods subsection	lake	ENVO	ENVO:00000020	United States of America	GAZ	GAZ:00002459	43.3022	degree	UO	UO:0000185	-72.9597	degree	UO	UO:0000185					Acquisition	NorthAmerica	256	United States of America	VIII
see United States Methods subsection	lake	ENVO	ENVO:00000020	United States of America	GAZ	GAZ:00002459	43.0455	degree	UO	UO:0000185	-72.9458	degree	UO	UO:0000185					Acquisition	NorthAmerica	257	United States of America	VIII
see United States Methods subsection	lake	ENVO	ENVO:00000020	United States of America	GAZ	GAZ:00002459	42.3998	degree	UO	UO:0000185	-85.4114	degree	UO	UO:0000185	34	meter	UO	UO:0000008	Acquisition	NorthAmerica	6	United States of America	VIII
see United States Methods subsection	lake	ENVO	ENVO:00000020	United States of America	GAZ	GAZ:00002459	44.468	degree	UO	UO:0000185	-72.5	degree	UO	UO:0000185					Acquisition	NorthAmerica	258	United States of America	VIII
see United States Methods subsection	lake	ENVO	ENVO:00000020	United States of America	GAZ	GAZ:00002459	44.920625	degree	UO	UO:0000185	-93.306019	degree	UO	UO:0000185	26.5	meter	UO	UO:0000008	Acquisition	NorthAmerica	423	United States of America	VIII
see United States Methods subsection	lake	ENVO	ENVO:00000020	United States of America	GAZ	GAZ:00002459	42.9167	degree	UO	UO:0000185	-72.9167	degree	UO	UO:0000185					Acquisition	NorthAmerica	259	United States of America	XIV
see United States Methods subsection	lake	ENVO	ENVO:00000020	United States of America	GAZ	GAZ:00002459	44.1822	degree	UO	UO:0000185	-73.9694	degree	UO	UO:0000185	16.8	meter	UO	UO:0000008	Acquisition	NorthAmerica	59	United States of America	VIII
see United States Methods subsection	lake	ENVO	ENVO:00000020	United States of America	GAZ	GAZ:00002459	44.0921	degree	UO	UO:0000185	-74.0671	degree	UO	UO:0000185					Acquisition	NorthAmerica	221	United States of America	VIII
see United States Methods subsection	lake	ENVO	ENVO:00000020	United States of America	GAZ	GAZ:00002459	44.921119	degree	UO	UO:0000185	-93.23622	degree	UO	UO:0000185	10.1	meter	UO	UO:0000008	Acquisition	NorthAmerica	424	United States of America	XIV
see United States Methods subsection	lake	ENVO	ENVO:00000020	United States of America	GAZ	GAZ:00002459	44.490338	degree	UO	UO:0000185	-84.744333	degree	UO	UO:0000185	41	meter	UO	UO:0000008	Acquisition	NorthAmerica	534	United States of America
see United States Methods subsection	lake	ENVO	ENVO:00000020	United States of America	GAZ	GAZ:00002459	43.108057	degree	UO	UO:0000185	-72.086534	degree	UO	UO:0000185	9.1	meter	UO	UO:0000008	Acquisition	NorthAmerica	177	United States of America	XIV
see United States Methods subsection	lake	ENVO	ENVO:00000020	United States of America	GAZ	GAZ:00002459	47.038945	degree	UO	UO:0000185	-119.947155	degree	UO	UO:0000185					Acquisition	NorthAmerica	533	United States of America	VI
see United States Methods subsection	lake	ENVO	ENVO:00000020	United States of America	GAZ	GAZ:00002459	42.7975	degree	UO	UO:0000185	-72.0675	degree	UO	UO:0000185					Acquisition	NorthAmerica	178	United States of America	VIII
see United States Methods subsection	lake	ENVO	ENVO:00000020	United States of America	GAZ	GAZ:00002459	44.5125	degree	UO	UO:0000185	-74.1272	degree	UO	UO:0000185					Acquisition	NorthAmerica	190	United States of America	VIII
see United States Methods subsection	lake	ENVO	ENVO:00000020	United States of America	GAZ	GAZ:00002459	45.430141	degree	UO	UO:0000185	-94.523915	degree	UO	UO:0000185	17.4	meter	UO	UO:0000008	Acquisition	NorthAmerica	425	United States of America	VIII
see United States Methods subsection	lake	ENVO	ENVO:00000020	United States of America	GAZ	GAZ:00002459	44.2458	degree	UO	UO:0000185	-74.6481	degree	UO	UO:0000185	12.8	meter	UO	UO:0000008	Acquisition	NorthAmerica	211	United States of America	III
see United States Methods subsection	reservoir	ENVO	ENVO:00000025	United States of America	GAZ	GAZ:00002459	38.545124	degree	UO	UO:0000185	-75.580743	degree	UO	UO:0000185	2.7	meter	UO	UO:0000008	Acquisition	NorthAmerica	674	United States of America
see United States Methods subsection	lake	ENVO	ENVO:00000020	United States of America	GAZ	GAZ:00002459	42.7856	degree	UO	UO:0000185	-72.9875	degree	UO	UO:0000185					Acquisition	NorthAmerica	260	United States of America
see United States Methods subsection	reservoir	ENVO	ENVO:00000025	United States of America	GAZ	GAZ:00002459	41.49995	degree	UO	UO:0000185	-71.542667	degree	UO	UO:0000185	11.6	meter	UO	UO:0000008	Acquisition	NorthAmerica	622	United States of America	VIII
see United States Methods subsection	lake	ENVO	ENVO:00000020	United States of America	GAZ	GAZ:00002459	43.621279	degree	UO	UO:0000185	-74.757124	degree	UO	UO:0000185	10.7	meter	UO	UO:0000008	Acquisition	NorthAmerica	39	United States of America
see United States Methods subsection	lake	ENVO	ENVO:00000020	United States of America	GAZ	GAZ:00002459	41.480172	degree	UO	UO:0000185	-71.470544	degree	UO	UO:0000185	2.7	meter	UO	UO:0000008	Acquisition	NorthAmerica	623	United States of America
see United States Methods subsection	lake	ENVO	ENVO:00000020	United States of America	GAZ	GAZ:00002459	45.057984	degree	UO	UO:0000185	-93.134077	degree	UO	UO:0000185	3.4	meter	UO	UO:0000008	Acquisition	NorthAmerica	426	United States of America	VIII
see United States Methods subsection	lake	ENVO	ENVO:00000020	United States of America	GAZ	GAZ:00002459	45.053165	degree	UO	UO:0000185	-93.136507	degree	UO	UO:0000185	3.4	meter	UO	UO:0000008	Acquisition	NorthAmerica	427	United States of America	VIII
see United States Methods subsection	lake	ENVO	ENVO:00000020	United States of America	GAZ	GAZ:00002459	42.7395	degree	UO	UO:0000185	-71.9345	degree	UO	UO:0000185	4.6	meter	UO	UO:0000008	Acquisition	NorthAmerica	181	United States of America
see United States Methods subsection	lake	ENVO	ENVO:00000020	United States of America	GAZ	GAZ:00002459	43.6003	degree	UO	UO:0000185	-70.9922	degree	UO	UO:0000185	6.1	meter	UO	UO:0000008	Acquisition	NorthAmerica	176	United States of America	VII
see United States Methods subsection	reservoir	ENVO	ENVO:00000025	United States of America	GAZ	GAZ:00002459	46.992563	degree	UO	UO:0000185	-98.712169	degree	UO	UO:0000185					Acquisition	NorthAmerica	121	United States of America	VIII
see United States Methods subsection	lake	ENVO	ENVO:00000020	United States of America	GAZ	GAZ:00002459	44.8119	degree	UO	UO:0000185	-68.4297	degree	UO	UO:0000185	16.8	meter	UO	UO:0000008	Acquisition	NorthAmerica	246	United States of America	VIII
see United States Methods subsection	lake	ENVO	ENVO:00000020	United States of America	GAZ	GAZ:00002459	43.3022	degree	UO	UO:0000185	-74.5858	degree	UO	UO:0000185	11.3	meter	UO	UO:0000008	Acquisition	NorthAmerica	70	United States of America	VII
see United States Methods subsection	lake	ENVO	ENVO:00000020	United States of America	GAZ	GAZ:00002459	45.040041	degree	UO	UO:0000185	-93.17239	degree	UO	UO:0000185	13.1	meter	UO	UO:0000008	Acquisition	NorthAmerica	428	United States of America	VIII
see United States Methods subsection	reservoir	ENVO	ENVO:00000025	United States of America	GAZ	GAZ:00002459	35.766327	degree	UO	UO:0000185	-79.02762	degree	UO	UO:0000185	12	meter	UO	UO:0000008	Acquisition	NorthAmerica	120	United States of America	XIV
see United States Methods subsection	lake	ENVO	ENVO:00000020	United States of America	GAZ	GAZ:00002459	45.033216	degree	UO	UO:0000185	-93.151771	degree	UO	UO:0000185	13.4	meter	UO	UO:0000008	Acquisition	NorthAmerica	429	United States of America	XIV
see United States Methods subsection	reservoir	ENVO	ENVO:00000025	United States of America	GAZ	GAZ:00002459	41.879128	degree	UO	UO:0000185	-71.688375	degree	UO	UO:0000185	4.2	meter	UO	UO:0000008	Acquisition	NorthAmerica	624	United States of America
see United States Methods subsection	lake	ENVO	ENVO:00000020	United States of America	GAZ	GAZ:00002459	45.009981	degree	UO	UO:0000185	-93.060864	degree	UO	UO:0000185	2.4	meter	UO	UO:0000008	Acquisition	NorthAmerica	431	United States of America
see United States Methods subsection	reservoir	ENVO	ENVO:00000025	United States of America	GAZ	GAZ:00002459	41.077827	degree	UO	UO:0000185	-73.765815	degree	UO	UO:0000185	50.3	meter	UO	UO:0000008	Acquisition	NorthAmerica	156	United States of America
see United States Methods subsection	lake	ENVO	ENVO:00000020	United States of America	GAZ	GAZ:00002459	44.2944	degree	UO	UO:0000185	-72.3189	degree	UO	UO:0000185					Acquisition	NorthAmerica	261	United States of America	VII
see United States Methods subsection	lake	ENVO	ENVO:00000020	United States of America	GAZ	GAZ:00002459	42.122033	degree	UO	UO:0000185	-71.371843	degree	UO	UO:0000185					Acquisition	NorthAmerica	169	United States of America	VII
see United States Methods subsection	lake	ENVO	ENVO:00000020	United States of America	GAZ	GAZ:00002459	45.435236	degree	UO	UO:0000185	-94.447081	degree	UO	UO:0000185	6.1	meter	UO	UO:0000008	Acquisition	NorthAmerica	432	United States of America	VIII
see United States Methods subsection	lake	ENVO	ENVO:00000020	United States of America	GAZ	GAZ:00002459	42.3519	degree	UO	UO:0000185	-72.4133	degree	UO	UO:0000185					Acquisition	NorthAmerica	164	United States of America
see United States Methods subsection	lake	ENVO	ENVO:00000020	United States of America	GAZ	GAZ:00002459	45.024597	degree	UO	UO:0000185	-93.058019	degree	UO	UO:0000185	2.7	meter	UO	UO:0000008	Acquisition	NorthAmerica	433	United States of America
see United States Methods subsection	lake	ENVO	ENVO:00000020	United States of America	GAZ	GAZ:00002459	45.438638	degree	UO	UO:0000185	-94.458507	degree	UO	UO:0000185	12.2	meter	UO	UO:0000008	Acquisition	NorthAmerica	434	United States of America
see United States Methods subsection	lake	ENVO	ENVO:00000020	United States of America	GAZ	GAZ:00002459	48.326451	degree	UO	UO:0000185	-99.112639	degree	UO	UO:0000185					Acquisition	NorthAmerica	115	United States of America
see United States Methods subsection	reservoir	ENVO	ENVO:00000025	United States of America	GAZ	GAZ:00002459	35.663399	degree	UO	UO:0000185	-78.615585	degree	UO	UO:0000185					Acquisition	NorthAmerica	114	United States of America	VII
see United States Methods subsection	lake	ENVO	ENVO:00000020	United States of America	GAZ	GAZ:00002459	44.472706	degree	UO	UO:0000185	-73.230292	degree	UO	UO:0000185	122	meter	UO	UO:0000008	Acquisition	NorthAmerica	2	United States of America	VIII
see United States Methods subsection	lake	ENVO	ENVO:00000020	United States of America	GAZ	GAZ:00002459	44.122207	degree	UO	UO:0000185	-73.980467	degree	UO	UO:0000185	7.3	meter	UO	UO:0000008	Acquisition	NorthAmerica	47	United States of America
see United States Methods subsection	reservoir	ENVO	ENVO:00000025	United States of America	GAZ	GAZ:00002459	30.3577077	degree	UO	UO:0000185	-95.5654987	degree	UO	UO:0000185	23	meter	UO	UO:0000008	Acquisition	NorthAmerica	99	United States of America
see United States Methods subsection	reservoir	ENVO	ENVO:00000025	United States of America	GAZ	GAZ:00002459	48.45807	degree	UO	UO:0000185	-101.58377	degree	UO	UO:0000185					Acquisition	NorthAmerica	112	United States of America	VIII
see United States Methods subsection	reservoir	ENVO	ENVO:00000025	United States of America	GAZ	GAZ:00002459	40.14971	degree	UO	UO:0000185	-105.8614	degree	UO	UO:0000185	67	meter	UO	UO:0000008	Acquisition	NorthAmerica	111	United States of America	VIII
see United States Methods subsection	lake	ENVO	ENVO:00000020	United States of America	GAZ	GAZ:00002459	28.380248	degree	UO	UO:0000185	-81.212559	degree	UO	UO:0000185					Acquisition	NorthAmerica	118	United States of America	XIV
see United States Methods subsection	reservoir	ENVO	ENVO:00000025	United States of America	GAZ	GAZ:00002459	29.921333	degree	UO	UO:0000185	-95.135764	degree	UO	UO:0000185	13.7	meter	UO	UO:0000008	Acquisition	NorthAmerica	97	United States of America	XIV
see United States Methods subsection	lake	ENVO	ENVO:00000020	United States of America	GAZ	GAZ:00002459	48.2825	degree	UO	UO:0000185	-99.17402	degree	UO	UO:0000185					Acquisition	NorthAmerica	110	United States of America	IV
see United States Methods subsection	lake	ENVO	ENVO:00000020	United States of America	GAZ	GAZ:00002459	48.06083	degree	UO	UO:0000185	-98.17066	degree	UO	UO:0000185	8.2	meter	UO	UO:0000008	Acquisition	NorthAmerica	108	United States of America	VIII
see United States Methods subsection	lake	ENVO	ENVO:00000020	United States of America	GAZ	GAZ:00002459	43.10595	degree	UO	UO:0000185	-89.416606	degree	UO	UO:0000185	25.3	meter	UO	UO:0000008	Acquisition	NorthAmerica	390	United States of America	VII
see United States Methods subsection	reservoir	ENVO	ENVO:00000025	United States of America	GAZ	GAZ:00002459	36.152342	degree	UO	UO:0000185	-78.829437	degree	UO	UO:0000185					Acquisition	NorthAmerica	105	United States of America
see United States Methods subsection	lake	ENVO	ENVO:00000020	United States of America	GAZ	GAZ:00002459	43.065967	degree	UO	UO:0000185	-89.361666	degree	UO	UO:0000185	22.5	meter	UO	UO:0000008	Acquisition	NorthAmerica	391	United States of America	VIII
see United States Methods subsection	lake	ENVO	ENVO:00000020	United States of America	GAZ	GAZ:00002459	44.953884	degree	UO	UO:0000185	-93.308976	degree	UO	UO:0000185	9.4	meter	UO	UO:0000008	Acquisition	NorthAmerica	435	United States of America	VII
see United States Methods subsection	lake	ENVO	ENVO:00000020	United States of America	GAZ	GAZ:00002459	43.7639	degree	UO	UO:0000185	-74.9055	degree	UO	UO:0000185	10.1	meter	UO	UO:0000008	Acquisition	NorthAmerica	65	United States of America
see United States Methods subsection	reservoir	ENVO	ENVO:00000025	United States of America	GAZ	GAZ:00002459	36.6359	degree	UO	UO:0000185	-93.21463	degree	UO	UO:0000185					Acquisition	NorthAmerica	103	United States of America	VII
see United States Methods subsection	reservoir	ENVO	ENVO:00000025	United States of America	GAZ	GAZ:00002459	28.8947089	degree	UO	UO:0000185	-96.5749749	degree	UO	UO:0000185	18	meter	UO	UO:0000008	Acquisition	NorthAmerica	95	United States of America
see United States Methods subsection	reservoir	ENVO	ENVO:00000025	United States of America	GAZ	GAZ:00002459	46.596814	degree	UO	UO:0000185	-101.818153	degree	UO	UO:0000185					Acquisition	NorthAmerica	102	United States of America	VIII
see United States Methods subsection	lake	ENVO	ENVO:00000020	United States of America	GAZ	GAZ:00002459	41.916622	degree	UO	UO:0000185	-71.756942	degree	UO	UO:0000185	2	meter	UO	UO:0000008	Acquisition	NorthAmerica	625	United States of America
see United States Methods subsection	lake	ENVO	ENVO:00000020	United States of America	GAZ	GAZ:00002459	43.05305	degree	UO	UO:0000185	-89.419799	degree	UO	UO:0000185	6.7	meter	UO	UO:0000008	Acquisition	NorthAmerica	395	United States of America
see United States Methods subsection	reservoir	ENVO	ENVO:00000025	United States of America	GAZ	GAZ:00002459	34.7977778	degree	UO	UO:0000185	-92.8513889	degree	UO	UO:0000185	30.5	meter	UO	UO:0000008	Acquisition	NorthAmerica	94	United States of America	VII
see United States Methods subsection	lake	ENVO	ENVO:00000020	United States of America	GAZ	GAZ:00002459	42.5014	degree	UO	UO:0000185	-72.431	degree	UO	UO:0000185	10	meter	UO	UO:0000008	Acquisition	NorthAmerica	167	United States of America	VIII
see United States Methods subsection	lake	ENVO	ENVO:00000020	United States of America	GAZ	GAZ:00002459	43.2342	degree	UO	UO:0000185	-72.7514	degree	UO	UO:0000185					Acquisition	NorthAmerica	262	United States of America	XIV
see United States Methods subsection	lake	ENVO	ENVO:00000020	United States of America	GAZ	GAZ:00002459	43.715354	degree	UO	UO:0000185	-74.80753	degree	UO	UO:0000185	22	meter	UO	UO:0000008	Acquisition	NorthAmerica	37	United States of America	VIII
see United States Methods subsection	lake	ENVO	ENVO:00000020	United States of America	GAZ	GAZ:00002459	43.1236	degree	UO	UO:0000185	-72.9417	degree	UO	UO:0000185					Acquisition	NorthAmerica	263	United States of America	XIV
see United States Methods subsection	lake	ENVO	ENVO:00000020	United States of America	GAZ	GAZ:00002459	42.925	degree	UO	UO:0000185	-73.0653	degree	UO	UO:0000185					Acquisition	NorthAmerica	264	United States of America
see United States Methods subsection	lake	ENVO	ENVO:00000020	United States of America	GAZ	GAZ:00002459	41.1803	degree	UO	UO:0000185	-74.2764	degree	UO	UO:0000185					Acquisition	NorthAmerica	202	United States of America	VIII
see United States Methods subsection	lake	ENVO	ENVO:00000020	United States of America	GAZ	GAZ:00002459	43.9111	degree	UO	UO:0000185	-74.7758	degree	UO	UO:0000185					Acquisition	NorthAmerica	196	United States of America	XIV
see United States Methods subsection	lake	ENVO	ENVO:00000020	United States of America	GAZ	GAZ:00002459	44.6375	degree	UO	UO:0000185	-68.0781	degree	UO	UO:0000185	25.3	meter	UO	UO:0000008	Acquisition	NorthAmerica	238	United States of America	XIV
see United States Methods subsection	reservoir	ENVO	ENVO:00000025	United States of America	GAZ	GAZ:00002459	36.112959	degree	UO	UO:0000185	-78.870524	degree	UO	UO:0000185					Acquisition	NorthAmerica	93	United States of America
see United States Methods subsection	lake	ENVO	ENVO:00000020	United States of America	GAZ	GAZ:00002459	44.154632	degree	UO	UO:0000185	-74.443539	degree	UO	UO:0000185	32	meter	UO	UO:0000008	Acquisition	NorthAmerica	49	United States of America
see United States Methods subsection	reservoir	ENVO	ENVO:00000025	United States of America	GAZ	GAZ:00002459	30.6354751	degree	UO	UO:0000185	-95.0199355	degree	UO	UO:0000185	27	meter	UO	UO:0000008	Acquisition	NorthAmerica	92	United States of America	VIII
see United States Methods subsection	lake	ENVO	ENVO:00000020	United States of America	GAZ	GAZ:00002459	43.5119	degree	UO	UO:0000185	-74.0449	degree	UO	UO:0000185	4	meter	UO	UO:0000008	Acquisition	NorthAmerica	218	United States of America	VIII
see United States Methods subsection	reservoir	ENVO	ENVO:00000025	United States of America	GAZ	GAZ:00002459	41.516706	degree	UO	UO:0000185	-71.721756	degree	UO	UO:0000185	4	meter	UO	UO:0000008	Acquisition	NorthAmerica	626	United States of America
see United States Methods subsection	lake	ENVO	ENVO:00000020	United States of America	GAZ	GAZ:00002459	45.401218	degree	UO	UO:0000185	-94.526442	degree	UO	UO:0000185	10.7	meter	UO	UO:0000008	Acquisition	NorthAmerica	437	United States of America
see United States Methods subsection	lake	ENVO	ENVO:00000020	United States of America	GAZ	GAZ:00002459	45.256628	degree	UO	UO:0000185	-91.400724	degree	UO	UO:0000185	30	meter	UO	UO:0000008	Acquisition	NorthAmerica	18	United States of America
see United States Methods subsection	lake	ENVO	ENVO:00000020	United States of America	GAZ	GAZ:00002459	43.6713848	degree	UO	UO:0000185	-88.1719498	degree	UO	UO:0000185	14.3	meter	UO	UO:0000008	Acquisition	NorthAmerica	11	United States of America
see United States Methods subsection	lake	ENVO	ENVO:00000020	United States of America	GAZ	GAZ:00002459	43.3133	degree	UO	UO:0000185	-74.7192	degree	UO	UO:0000185					Acquisition	NorthAmerica	195	United States of America	VIII
see United States Methods subsection	lake	ENVO	ENVO:00000020	United States of America	GAZ	GAZ:00002459	41.41035	degree	UO	UO:0000185	-71.553686	degree	UO	UO:0000185	8.2	meter	UO	UO:0000008	Acquisition	NorthAmerica	628	United States of America	VIII
see United States Methods subsection	lake	ENVO	ENVO:00000020	United States of America	GAZ	GAZ:00002459	43.962863	degree	UO	UO:0000185	-75.043381	degree	UO	UO:0000185	11.6	meter	UO	UO:0000008	Acquisition	NorthAmerica	32	United States of America
see United States Methods subsection	lake	ENVO	ENVO:00000020	United States of America	GAZ	GAZ:00002459	43.6466	degree	UO	UO:0000185	-74.5583	degree	UO	UO:0000185	1.2	meter	UO	UO:0000008	Acquisition	NorthAmerica	41	United States of America
see United States Methods subsection	lake	ENVO	ENVO:00000020	United States of America	GAZ	GAZ:00002459	43.9655	degree	UO	UO:0000185	-74.9824	degree	UO	UO:0000185					Acquisition	NorthAmerica	228	United States of America	VIII
see United States Methods subsection	reservoir	ENVO	ENVO:00000025	United States of America	GAZ	GAZ:00002459	39.554901	degree	UO	UO:0000185	-75.716015	degree	UO	UO:0000185	3	meter	UO	UO:0000008	Acquisition	NorthAmerica	675	United States of America	XIV
see United States Methods subsection	lake	ENVO	ENVO:00000020	United States of America	GAZ	GAZ:00002459	43.2299	degree	UO	UO:0000185	-72.112	degree	UO	UO:0000185	7.6	meter	UO	UO:0000008	Acquisition	NorthAmerica	188	United States of America
see United States Methods subsection	lake	ENVO	ENVO:00000020	United States of America	GAZ	GAZ:00002459	44.998249	degree	UO	UO:0000185	-93.111918	degree	UO	UO:0000185	17.4	meter	UO	UO:0000008	Acquisition	NorthAmerica	439	United States of America
see United States Methods subsection	reservoir	ENVO	ENVO:00000025	United States of America	GAZ	GAZ:00002459	38.967028	degree	UO	UO:0000185	-75.49527	degree	UO	UO:0000185	1.8	meter	UO	UO:0000008	Acquisition	NorthAmerica	677	United States of America
see United States Methods subsection	lake	ENVO	ENVO:00000020	United States of America	GAZ	GAZ:00002459	44.392387	degree	UO	UO:0000185	-74.673787	degree	UO	UO:0000185	1.2	meter	UO	UO:0000008	Acquisition	NorthAmerica	225	United States of America	XIV
see United States Methods subsection	lake	ENVO	ENVO:00000020	United States of America	GAZ	GAZ:00002459	48.098614	degree	UO	UO:0000185	-98.253081	degree	UO	UO:0000185					Acquisition	NorthAmerica	91	United States of America
see United States Methods subsection	reservoir	ENVO	ENVO:00000025	United States of America	GAZ	GAZ:00002459	41.439906	degree	UO	UO:0000185	-71.691067	degree	UO	UO:0000185	3	meter	UO	UO:0000008	Acquisition	NorthAmerica	629	United States of America
see United States Methods subsection	reservoir	ENVO	ENVO:00000025	United States of America	GAZ	GAZ:00002459	41.401777	degree	UO	UO:0000185	-73.640854	degree	UO	UO:0000185	28.6	meter	UO	UO:0000008	Acquisition	NorthAmerica	158	United States of America
see United States Methods subsection	lake	ENVO	ENVO:00000020	United States of America	GAZ	GAZ:00002459	43.69973	degree	UO	UO:0000185	-75.100742	degree	UO	UO:0000185	5.2	meter	UO	UO:0000008	Acquisition	NorthAmerica	36	United States of America	VII
see United States Methods subsection	lake	ENVO	ENVO:00000020	United States of America	GAZ	GAZ:00002459	44.339005	degree	UO	UO:0000185	-74.373339	degree	UO	UO:0000185	3.3	meter	UO	UO:0000008	Acquisition	NorthAmerica	53	United States of America	XIV
see United States Methods subsection	lake	ENVO	ENVO:00000020	United States of America	GAZ	GAZ:00002459	43.6839	degree	UO	UO:0000185	-75.1	degree	UO	UO:0000185	11	meter	UO	UO:0000008	Acquisition	NorthAmerica	35	United States of America
see United States Methods subsection	lake	ENVO	ENVO:00000020	United States of America	GAZ	GAZ:00002459	43.5402	degree	UO	UO:0000185	-72.1687	degree	UO	UO:0000185	4.9	meter	UO	UO:0000008	Acquisition	NorthAmerica	186	United States of America
see United States Methods subsection	reservoir	ENVO	ENVO:00000025	United States of America	GAZ	GAZ:00002459	38.594356	degree	UO	UO:0000185	-75.292419	degree	UO	UO:0000185	3.7	meter	UO	UO:0000008	Acquisition	NorthAmerica	679	United States of America	XIV
see United States Methods subsection	lake	ENVO	ENVO:00000020	United States of America	GAZ	GAZ:00002459	43.234168	degree	UO	UO:0000185	-73.995169	degree	UO	UO:0000185	1.8	meter	UO	UO:0000008	Acquisition	NorthAmerica	223	United States of America	VIII
see United States Methods subsection	lake	ENVO	ENVO:00000020	United States of America	GAZ	GAZ:00002459	43.624239	degree	UO	UO:0000185	-71.266117	degree	UO	UO:0000185	11.4	meter	UO	UO:0000008	Acquisition	NorthAmerica	1	United States of America	VIII
see United States Methods subsection	lake	ENVO	ENVO:00000020	United States of America	GAZ	GAZ:00002459	41.654058	degree	UO	UO:0000185	-71.590844	degree	UO	UO:0000185	5.4	meter	UO	UO:0000008	Acquisition	NorthAmerica	631	United States of America	VIII
see United States Methods subsection	reservoir	ENVO	ENVO:00000025	United States of America	GAZ	GAZ:00002459	39.126672	degree	UO	UO:0000185	-75.519267	degree	UO	UO:0000185	1.5	meter	UO	UO:0000008	Acquisition	NorthAmerica	680	United States of America	XIV
see United States Methods subsection	lake	ENVO	ENVO:00000020	United States of America	GAZ	GAZ:00002459	48.2597256	degree	UO	UO:0000185	-98.8470683	degree	UO	UO:0000185					Acquisition	NorthAmerica	89	United States of America	VIII
see United States Methods subsection	lake	ENVO	ENVO:00000020	United States of America	GAZ	GAZ:00002459	43.7861	degree	UO	UO:0000185	-74.85	degree	UO	UO:0000185	15.2	meter	UO	UO:0000008	Acquisition	NorthAmerica	64	United States of America	XIV
see United States Methods subsection	lake	ENVO	ENVO:00000020	United States of America	GAZ	GAZ:00002459	44.895	degree	UO	UO:0000185	-70.6442	degree	UO	UO:0000185	17	meter	UO	UO:0000008	Acquisition	NorthAmerica	171	United States of America
see United States Methods subsection	lake	ENVO	ENVO:00000020	United States of America	GAZ	GAZ:00002459	44.2803	degree	UO	UO:0000185	-69.4164	degree	UO	UO:0000185	6.4	meter	UO	UO:0000008	Acquisition	NorthAmerica	172	United States of America
see United States Methods subsection	reservoir	ENVO	ENVO:00000025	United States of America	GAZ	GAZ:00002459	43.88476	degree	UO	UO:0000185	-112.390032	degree	UO	UO:0000185	1.5	meter	UO	UO:0000008	Acquisition	NorthAmerica	88	United States of America
see United States Methods subsection	lake	ENVO	ENVO:00000020	United States of America	GAZ	GAZ:00002459	43.857827	degree	UO	UO:0000185	-74.090848	degree	UO	UO:0000185	6.4	meter	UO	UO:0000008	Acquisition	NorthAmerica	74	United States of America	VII
see United States Methods subsection	reservoir	ENVO	ENVO:00000025	United States of America	GAZ	GAZ:00002459	41.826216	degree	UO	UO:0000185	-74.647471	degree	UO	UO:0000185	51.3	meter	UO	UO:0000008	Acquisition	NorthAmerica	159	United States of America	VII
see United States Methods subsection	reservoir	ENVO	ENVO:00000025	United States of America	GAZ	GAZ:00002459	41.228625	degree	UO	UO:0000185	-73.851285	degree	UO	UO:0000185	41	meter	UO	UO:0000008	Acquisition	NorthAmerica	160	United States of America	XIV
see United States Methods subsection	lake	ENVO	ENVO:00000020	United States of America	GAZ	GAZ:00002459	44.907535	degree	UO	UO:0000185	-93.24047	degree	UO	UO:0000185	10.1	meter	UO	UO:0000008	Acquisition	NorthAmerica	440	United States of America	XIV
see United States Methods subsection	lake	ENVO	ENVO:00000020	United States of America	GAZ	GAZ:00002459	43.469348	degree	UO	UO:0000185	-74.696732	degree	UO	UO:0000185					Acquisition	NorthAmerica	219	United States of America	XIV
see United States Methods subsection	reservoir	ENVO	ENVO:00000025	United States of America	GAZ	GAZ:00002459	43.5381	degree	UO	UO:0000185	-74.9269	degree	UO	UO:0000185	17.7	meter	UO	UO:0000008	Acquisition	NorthAmerica	206	United States of America
see United States Methods subsection	lake	ENVO	ENVO:00000020	United States of America	GAZ	GAZ:00002459	45.072359	degree	UO	UO:0000185	-93.199232	degree	UO	UO:0000185	9.1	meter	UO	UO:0000008	Acquisition	NorthAmerica	441	United States of America
see United States Methods subsection	lake	ENVO	ENVO:00000020	United States of America	GAZ	GAZ:00002459	43.2414	degree	UO	UO:0000185	-72.0999	degree	UO	UO:0000185	3	meter	UO	UO:0000008	Acquisition	NorthAmerica	187	United States of America
see United States Methods subsection	reservoir	ENVO	ENVO:00000025	United States of America	GAZ	GAZ:00002459	39.434082	degree	UO	UO:0000185	-75.684334	degree	UO	UO:0000185	2.4	meter	UO	UO:0000008	Acquisition	NorthAmerica	681	United States of America	VIII
see United States Methods subsection	reservoir	ENVO	ENVO:00000025	United States of America	GAZ	GAZ:00002459	42.1144	degree	UO	UO:0000185	-71.7428	degree	UO	UO:0000185					Acquisition	NorthAmerica	163	United States of America	XIV
see United States Methods subsection	lake	ENVO	ENVO:00000020	United States of America	GAZ	GAZ:00002459	45.939686	degree	UO	UO:0000185	-95.079119	degree	UO	UO:0000185	22.2	meter	UO	UO:0000008	Acquisition	NorthAmerica	442	United States of America	XIV
see United States Methods subsection	lake	ENVO	ENVO:00000020	United States of America	GAZ	GAZ:00002459	45.123424	degree	UO	UO:0000185	-93.045533	degree	UO	UO:0000185	6.4	meter	UO	UO:0000008	Acquisition	NorthAmerica	443	United States of America	XIV
see United States Methods subsection	lake	ENVO	ENVO:00000020	United States of America	GAZ	GAZ:00002459	43.188	degree	UO	UO:0000185	-74.5	degree	UO	UO:0000185	4	meter	UO	UO:0000008	Acquisition	NorthAmerica	73	United States of America	VII
see United States Methods subsection	lake	ENVO	ENVO:00000020	United States of America	GAZ	GAZ:00002459	45.038849	degree	UO	UO:0000185	-93.123541	degree	UO	UO:0000185	11.3	meter	UO	UO:0000008	Acquisition	NorthAmerica	444	United States of America	VIII
see United States Methods subsection	lake	ENVO	ENVO:00000020	United States of America	GAZ	GAZ:00002459	44.321753	degree	UO	UO:0000185	-73.901245	degree	UO	UO:0000185	9.4	meter	UO	UO:0000008	Acquisition	NorthAmerica	69	United States of America	VIII
see United States Methods subsection	lake	ENVO	ENVO:00000020	United States of America	GAZ	GAZ:00002459	44.3556	degree	UO	UO:0000185	-74.9917	degree	UO	UO:0000185	2.1	meter	UO	UO:0000008	Acquisition	NorthAmerica	205	United States of America	VIII
see United States Methods subsection	lake	ENVO	ENVO:00000020	United States of America	GAZ	GAZ:00002459	44.8605	degree	UO	UO:0000185	-68.4037	degree	UO	UO:0000185	6.7	meter	UO	UO:0000008	Acquisition	NorthAmerica	248	United States of America
see United States Methods subsection	reservoir	ENVO	ENVO:00000025	United States of America	GAZ	GAZ:00002459	41.944583	degree	UO	UO:0000185	-71.706023	degree	UO	UO:0000185	5.8	meter	UO	UO:0000008	Acquisition	NorthAmerica	632	United States of America	VIII
see United States Methods subsection	lake	ENVO	ENVO:00000020	United States of America	GAZ	GAZ:00002459	41.426961	degree	UO	UO:0000185	-71.631367	degree	UO	UO:0000185	5	meter	UO	UO:0000008	Acquisition	NorthAmerica	633	United States of America	VII
see United States Methods subsection	reservoir	ENVO	ENVO:00000025	United States of America	GAZ	GAZ:00002459	46.867793	degree	UO	UO:0000185	-102.831792	degree	UO	UO:0000185	8.2	meter	UO	UO:0000008	Acquisition	NorthAmerica	86	United States of America	XIV
see United States Methods subsection	lake	ENVO	ENVO:00000020	United States of America	GAZ	GAZ:00002459	43.7951	degree	UO	UO:0000185	-75.2912	degree	UO	UO:0000185	6.7	meter	UO	UO:0000008	Acquisition	NorthAmerica	230	United States of America	VIII
see United States Methods subsection	lake	ENVO	ENVO:00000020	United States of America	GAZ	GAZ:00002459	45.400637	degree	UO	UO:0000185	-94.309743	degree	UO	UO:0000185	5.2	meter	UO	UO:0000008	Acquisition	NorthAmerica	445	United States of America	XIV
see United States Methods subsection	reservoir	ENVO	ENVO:00000025	United States of America	GAZ	GAZ:00002459	42.076591	degree	UO	UO:0000185	-74.959073	degree	UO	UO:0000185	54.9	meter	UO	UO:0000008	Acquisition	NorthAmerica	161	United States of America
see United States Methods subsection	lake	ENVO	ENVO:00000020	United States of America	GAZ	GAZ:00002459	44.992753	degree	UO	UO:0000185	-93.056277	degree	UO	UO:0000185	27.7	meter	UO	UO:0000008	Acquisition	NorthAmerica	446	United States of America
see United States Methods subsection	lake	ENVO	ENVO:00000020	United States of America	GAZ	GAZ:00002459	44.81	degree	UO	UO:0000185	-89.35	degree	UO	UO:0000185	10.4	meter	UO	UO:0000008	Acquisition	NorthAmerica	14	United States of America	XIV
see United States Methods subsection	reservoir	ENVO	ENVO:00000025	United States of America	GAZ	GAZ:00002459	42.8201	degree	UO	UO:0000185	-72.4508	degree	UO	UO:0000185	7.3	meter	UO	UO:0000008	Acquisition	NorthAmerica	189	United States of America	VII
see United States Methods subsection	lake	ENVO	ENVO:00000020	United States of America	GAZ	GAZ:00002459	44.940854	degree	UO	UO:0000185	-93.256166	degree	UO	UO:0000185	7.3	meter	UO	UO:0000008	Acquisition	NorthAmerica	447	United States of America	XIV
see United States Methods subsection	lake	ENVO	ENVO:00000020	United States of America	GAZ	GAZ:00002459	42.7394	degree	UO	UO:0000185	-71.9074	degree	UO	UO:0000185	2.7	meter	UO	UO:0000008	Acquisition	NorthAmerica	180	United States of America	VII
see United States Methods subsection	reservoir	ENVO	ENVO:00000025	United States of America	GAZ	GAZ:00002459	41.507914	degree	UO	UO:0000185	-71.606189	degree	UO	UO:0000185	2.8	meter	UO	UO:0000008	Acquisition	NorthAmerica	634	United States of America	VIII
see United States Methods subsection	lake	ENVO	ENVO:00000020	United States of America	GAZ	GAZ:00002459	43.81348	degree	UO	UO:0000185	-74.80447	degree	UO	UO:0000185	21.3	meter	UO	UO:0000008	Acquisition	NorthAmerica	58	United States of America
see United States Methods subsection	reservoir	ENVO	ENVO:00000025	United States of America	GAZ	GAZ:00002459	41.68	degree	UO	UO:0000185	-71.682	degree	UO	UO:0000185					Acquisition	NorthAmerica	233	United States of America
see United States Methods subsection	lake	ENVO	ENVO:00000020	United States of America	GAZ	GAZ:00002459	43.8492	degree	UO	UO:0000185	-74.9206	degree	UO	UO:0000185	10.7	meter	UO	UO:0000008	Acquisition	NorthAmerica	207	United States of America	XIV
see United States Methods subsection	reservoir	ENVO	ENVO:00000025	United States of America	GAZ	GAZ:00002459	38.55906	degree	UO	UO:0000185	-75.566398	degree	UO	UO:0000185	3	meter	UO	UO:0000008	Acquisition	NorthAmerica	682	United States of America
see United States Methods subsection	reservoir	ENVO	ENVO:00000025	United States of America	GAZ	GAZ:00002459	38.759501	degree	UO	UO:0000185	-75.204479	degree	UO	UO:0000185	1.8	meter	UO	UO:0000008	Acquisition	NorthAmerica	683	United States of America
see United States Methods subsection	lake	ENVO	ENVO:00000020	United States of America	GAZ	GAZ:00002459	43.9869	degree	UO	UO:0000185	-74.6419	degree	UO	UO:0000185	13.7	meter	UO	UO:0000008	Acquisition	NorthAmerica	212	United States of America
see United States Methods subsection	lake	ENVO	ENVO:00000020	United States of America	GAZ	GAZ:00002459	44.1694	degree	UO	UO:0000185	-75.1402	degree	UO	UO:0000185	5.8	meter	UO	UO:0000008	Acquisition	NorthAmerica	222	United States of America
see United States Methods subsection	lake	ENVO	ENVO:00000020	United States of America	GAZ	GAZ:00002459	44.0091	degree	UO	UO:0000185	-71.6538	degree	UO	UO:0000185					Acquisition	NorthAmerica	179	United States of America
see United States Methods subsection	lake	ENVO	ENVO:00000020	United States of America	GAZ	GAZ:00002459	43.76771	degree	UO	UO:0000185	-74.62308	degree	UO	UO:0000185	22.9	meter	UO	UO:0000008	Acquisition	NorthAmerica	55	United States of America
see United States Methods subsection	lake	ENVO	ENVO:00000020	United States of America	GAZ	GAZ:00002459	44.632984	degree	UO	UO:0000185	-68.084936	degree	UO	UO:0000185	10.7	meter	UO	UO:0000008	Acquisition	NorthAmerica	241	United States of America
see United States Methods subsection	lake	ENVO	ENVO:00000020	United States of America	GAZ	GAZ:00002459	41.706675	degree	UO	UO:0000185	-71.405156	degree	UO	UO:0000185	7.6	meter	UO	UO:0000008	Acquisition	NorthAmerica	635	United States of America
see United States Methods subsection	reservoir	ENVO	ENVO:00000025	United States of America	GAZ	GAZ:00002459	41.453581	degree	UO	UO:0000185	-71.494992	degree	UO	UO:0000185	3	meter	UO	UO:0000008	Acquisition	NorthAmerica	637	United States of America
see United States Methods subsection	lake	ENVO	ENVO:00000020	United States of America	GAZ	GAZ:00002459	45.446677	degree	UO	UO:0000185	-94.473446	degree	UO	UO:0000185	15.8	meter	UO	UO:0000008	Acquisition	NorthAmerica	450	United States of America
see United States Methods subsection	lake	ENVO	ENVO:00000020	United States of America	GAZ	GAZ:00002459	41.400531	degree	UO	UO:0000185	-71.667686	degree	UO	UO:0000185	8.5	meter	UO	UO:0000008	Acquisition	NorthAmerica	638	United States of America
see United States Methods subsection	reservoir	ENVO	ENVO:00000025	United States of America	GAZ	GAZ:00002459	41.897708	degree	UO	UO:0000185	-71.407511	degree	UO	UO:0000185	18	meter	UO	UO:0000008	Acquisition	NorthAmerica	639	United States of America
see United States Methods subsection	reservoir	ENVO	ENVO:00000025	United States of America	GAZ	GAZ:00002459	42.9436	degree	UO	UO:0000185	-72.1281	degree	UO	UO:0000185	6.1	meter	UO	UO:0000008	Acquisition	NorthAmerica	184	United States of America	VIII
see United States Methods subsection	lake	ENVO	ENVO:00000020	United States of America	GAZ	GAZ:00002459	44.707288	degree	UO	UO:0000185	-68.583992	degree	UO	UO:0000185	12.2	meter	UO	UO:0000008	Acquisition	NorthAmerica	243	United States of America
see United States Methods subsection	lake	ENVO	ENVO:00000020	United States of America	GAZ	GAZ:00002459	43.6622	degree	UO	UO:0000185	-74.0831	degree	UO	UO:0000185	4	meter	UO	UO:0000008	Acquisition	NorthAmerica	191	United States of America
see United States Methods subsection	reservoir	ENVO	ENVO:00000025	United States of America	GAZ	GAZ:00002459	41.554893	degree	UO	UO:0000185	-71.479116	degree	UO	UO:0000185	3.4	meter	UO	UO:0000008	Acquisition	NorthAmerica	640	United States of America	VIII
see United States Methods subsection	lake	ENVO	ENVO:00000020	United States of America	GAZ	GAZ:00002459	47.915024	degree	UO	UO:0000185	-91.888536	degree	UO	UO:0000185	14.6	meter	UO	UO:0000008	Acquisition	NorthAmerica	451	United States of America	VIII
see United States Methods subsection	reservoir	ENVO	ENVO:00000025	United States of America	GAZ	GAZ:00002459	39.484532	degree	UO	UO:0000185	-75.671417	degree	UO	UO:0000185					Acquisition	NorthAmerica	684	United States of America	VIII
see United States Methods subsection	lake	ENVO	ENVO:00000020	United States of America	GAZ	GAZ:00002459	45.044741	degree	UO	UO:0000185	-93.226134	degree	UO	UO:0000185	14.3	meter	UO	UO:0000008	Acquisition	NorthAmerica	452	United States of America
see United States Methods subsection	lake	ENVO	ENVO:00000020	United States of America	GAZ	GAZ:00002459	45.028067	degree	UO	UO:0000185	-92.986056	degree	UO	UO:0000185	5.5	meter	UO	UO:0000008	Acquisition	NorthAmerica	453	United States of America
see United States Methods subsection	reservoir	ENVO	ENVO:00000025	United States of America	GAZ	GAZ:00002459	38.910609	degree	UO	UO:0000185	-75.434037	degree	UO	UO:0000185	1.6	meter	UO	UO:0000008	Acquisition	NorthAmerica	685	United States of America
see United States Methods subsection	lake	ENVO	ENVO:00000020	United States of America	GAZ	GAZ:00002459	41.433967	degree	UO	UO:0000185	-71.488181	degree	UO	UO:0000185	10	meter	UO	UO:0000008	Acquisition	NorthAmerica	641	United States of America	VI
see United States Methods subsection	reservoir	ENVO	ENVO:00000025	United States of America	GAZ	GAZ:00002459	41.540056	degree	UO	UO:0000185	-71.472644	degree	UO	UO:0000185	4.2	meter	UO	UO:0000008	Acquisition	NorthAmerica	642	United States of America	XIV
see United States Methods subsection	lake	ENVO	ENVO:00000020	United States of America	GAZ	GAZ:00002459	42.9375	degree	UO	UO:0000185	-72.077	degree	UO	UO:0000185	5.2	meter	UO	UO:0000008	Acquisition	NorthAmerica	183	United States of America
see United States Methods subsection	reservoir	ENVO	ENVO:00000025	United States of America	GAZ	GAZ:00002459	41.858417	degree	UO	UO:0000185	-71.552575	degree	UO	UO:0000185	4.6	meter	UO	UO:0000008	Acquisition	NorthAmerica	643	United States of America
see United States Methods subsection	reservoir	ENVO	ENVO:00000025	United States of America	GAZ	GAZ:00002459	41.993045	degree	UO	UO:0000185	-71.595605	degree	UO	UO:0000185	5.5	meter	UO	UO:0000008	Acquisition	NorthAmerica	645	United States of America
see United States Methods subsection	reservoir	ENVO	ENVO:00000025	United States of America	GAZ	GAZ:00002459	41.893469	degree	UO	UO:0000185	-71.682067	degree	UO	UO:0000185	3.4	meter	UO	UO:0000008	Acquisition	NorthAmerica	646	United States of America	VII
see United States Methods subsection	lake	ENVO	ENVO:00000020	United States of America	GAZ	GAZ:00002459	45.075474	degree	UO	UO:0000185	-93.126378	degree	UO	UO:0000185	9.1	meter	UO	UO:0000008	Acquisition	NorthAmerica	454	United States of America
see United States Methods subsection	lake	ENVO	ENVO:00000020	United States of America	GAZ	GAZ:00002459	43.835801	degree	UO	UO:0000185	-74.916873	degree	UO	UO:0000185	7.3	meter	UO	UO:0000008	Acquisition	NorthAmerica	208	United States of America	VIII
see United States Methods subsection	reservoir	ENVO	ENVO:00000025	United States of America	GAZ	GAZ:00002459	43.0139	degree	UO	UO:0000185	-72.9447	degree	UO	UO:0000185					Acquisition	NorthAmerica	234	United States of America	VIII
see United States Methods subsection	lake	ENVO	ENVO:00000020	United States of America	GAZ	GAZ:00002459	42.8439	degree	UO	UO:0000185	-72.7125	degree	UO	UO:0000185					Acquisition	NorthAmerica	268	United States of America	XIV
see United States Methods subsection	lake	ENVO	ENVO:00000020	United States of America	GAZ	GAZ:00002459	43.5127	degree	UO	UO:0000185	-74.879148	degree	UO	UO:0000185	10.1	meter	UO	UO:0000008	Acquisition	NorthAmerica	209	United States of America
see United States Methods subsection	lake	ENVO	ENVO:00000020	United States of America	GAZ	GAZ:00002459	45.072359	degree	UO	UO:0000185	-93.199232	degree	UO	UO:0000185	9.1	meter	UO	UO:0000008	Acquisition	NorthAmerica	455	United States of America
see United States Methods subsection	reservoir	ENVO	ENVO:00000025	United States of America	GAZ	GAZ:00002459	41.446715	degree	UO	UO:0000185	-71.832956	degree	UO	UO:0000185	2.3	meter	UO	UO:0000008	Acquisition	NorthAmerica	647	United States of America	VIII
see United States Methods subsection	lake	ENVO	ENVO:00000020	United States of America	GAZ	GAZ:00002459	46.008	degree	UO	UO:0000185	-89.701	degree	UO	UO:0000185	20	meter	UO	UO:0000008	Acquisition	NorthAmerica	392	United States of America	VIII
see United States Methods subsection	lake	ENVO	ENVO:00000020	United States of America	GAZ	GAZ:00002459	41.790244	degree	UO	UO:0000185	-71.442558	degree	UO	UO:0000185	3	meter	UO	UO:0000008	Acquisition	NorthAmerica	648	United States of America	VIII
see United States Methods subsection	lake	ENVO	ENVO:00000020	United States of America	GAZ	GAZ:00002459	41.908847	degree	UO	UO:0000185	-71.649328	degree	UO	UO:0000185	4.1	meter	UO	UO:0000008	Acquisition	NorthAmerica	649	United States of America	XIV
see United States Methods subsection	lake	ENVO	ENVO:00000020	United States of America	GAZ	GAZ:00002459	44.0099962	degree	UO	UO:0000185	-89.1625079	degree	UO	UO:0000185	11.3	meter	UO	UO:0000008	Acquisition	NorthAmerica	19	United States of America	VII
see United States Methods subsection	lake	ENVO	ENVO:00000020	United States of America	GAZ	GAZ:00002459	41.982658	degree	UO	UO:0000185	-71.664339	degree	UO	UO:0000185	7	meter	UO	UO:0000008	Acquisition	NorthAmerica	650	United States of America
see United States Methods subsection	lake	ENVO	ENVO:00000020	United States of America	GAZ	GAZ:00002459	45.156289	degree	UO	UO:0000185	-92.804303	degree	UO	UO:0000185	20.7	meter	UO	UO:0000008	Acquisition	NorthAmerica	456	United States of America
see United States Methods subsection	lake	ENVO	ENVO:00000020	United States of America	GAZ	GAZ:00002459	43.6331	degree	UO	UO:0000185	-74.7394	degree	UO	UO:0000185	6.7	meter	UO	UO:0000008	Acquisition	NorthAmerica	192	United States of America	VII
see United States Methods subsection	lake	ENVO	ENVO:00000020	United States of America	GAZ	GAZ:00002459	41.643428	degree	UO	UO:0000185	-71.154869	degree	UO	UO:0000185	7.3	meter	UO	UO:0000008	Acquisition	NorthAmerica	651	United States of America	VIII
see United States Methods subsection	lake	ENVO	ENVO:00000020	United States of America	GAZ	GAZ:00002459	43.1042	degree	UO	UO:0000185	-72.9694	degree	UO	UO:0000185					Acquisition	NorthAmerica	270	United States of America
see United States Methods subsection	lake	ENVO	ENVO:00000020	United States of America	GAZ	GAZ:00002459	42.825	degree	UO	UO:0000185	-73.1292	degree	UO	UO:0000185					Acquisition	NorthAmerica	271	United States of America	IX
see United States Methods subsection	lake	ENVO	ENVO:00000020	United States of America	GAZ	GAZ:00002459	44.346146	degree	UO	UO:0000185	-74.300763	degree	UO	UO:0000185	11	meter	UO	UO:0000008	Acquisition	NorthAmerica	27	United States of America	VIII
see United States Methods subsection	lake	ENVO	ENVO:00000020	United States of America	GAZ	GAZ:00002459	42.9194	degree	UO	UO:0000185	-72.6833	degree	UO	UO:0000185					Acquisition	NorthAmerica	272	United States of America	VII
see United States Methods subsection	lake	ENVO	ENVO:00000020	United States of America	GAZ	GAZ:00002459	48.214935	degree	UO	UO:0000185	-98.825276	degree	UO	UO:0000185	2.4	meter	UO	UO:0000008	Acquisition	NorthAmerica	83	United States of America	VIII
see United States Methods subsection	reservoir	ENVO	ENVO:00000025	United States of America	GAZ	GAZ:00002459	38.868037	degree	UO	UO:0000185	-75.377831	degree	UO	UO:0000185					Acquisition	NorthAmerica	687	United States of America
see United States Methods subsection	lake	ENVO	ENVO:00000020	United States of America	GAZ	GAZ:00002459	44.950731	degree	UO	UO:0000185	-92.980623	degree	UO	UO:0000185	14	meter	UO	UO:0000008	Acquisition	NorthAmerica	459	United States of America
see United States Methods subsection	reservoir	ENVO	ENVO:00000025	United States of America	GAZ	GAZ:00002459	43.9264	degree	UO	UO:0000185	-75.3028	degree	UO	UO:0000185	7.6	meter	UO	UO:0000008	Acquisition	NorthAmerica	203	United States of America	VII
see United States Methods subsection	lake	ENVO	ENVO:00000020	United States of America	GAZ	GAZ:00002459	44.6347	degree	UO	UO:0000185	-68.0722	degree	UO	UO:0000185	10.7	meter	UO	UO:0000008	Acquisition	NorthAmerica	239	United States of America
see United States Methods subsection	reservoir	ENVO	ENVO:00000025	United States of America	GAZ	GAZ:00002459	41.679097	degree	UO	UO:0000185	-71.550853	degree	UO	UO:0000185	3.4	meter	UO	UO:0000008	Acquisition	NorthAmerica	652	United States of America
see United States Methods subsection	lake	ENVO	ENVO:00000020	United States of America	GAZ	GAZ:00002459	47.259567	degree	UO	UO:0000185	-93.408524	degree	UO	UO:0000185	41.1	meter	UO	UO:0000008	Acquisition	NorthAmerica	460	United States of America
see United States Methods subsection	lake	ENVO	ENVO:00000020	United States of America	GAZ	GAZ:00002459	46.031114	degree	UO	UO:0000185	-89.677158	degree	UO	UO:0000185	35.7	meter	UO	UO:0000008	Acquisition	NorthAmerica	394	United States of America
see United States Methods subsection	lake	ENVO	ENVO:00000020	United States of America	GAZ	GAZ:00002459	44.0942	degree	UO	UO:0000185	-74.6427	degree	UO	UO:0000185	25.3	meter	UO	UO:0000008	Acquisition	NorthAmerica	224	United States of America
see United States Methods subsection	lake	ENVO	ENVO:00000020	United States of America	GAZ	GAZ:00002459	41.424494	degree	UO	UO:0000185	-71.551047	degree	UO	UO:0000185	9.8	meter	UO	UO:0000008	Acquisition	NorthAmerica	653	United States of America
see United States Methods subsection	lake	ENVO	ENVO:00000020	United States of America	GAZ	GAZ:00002459	45.097989	degree	UO	UO:0000185	-93.137151	degree	UO	UO:0000185	8.5	meter	UO	UO:0000008	Acquisition	NorthAmerica	461	United States of America
see United States Methods subsection	lake	ENVO	ENVO:00000020	United States of America	GAZ	GAZ:00002459	45.040253	degree	UO	UO:0000185	-93.09013	degree	UO	UO:0000185	10.1	meter	UO	UO:0000008	Acquisition	NorthAmerica	462	United States of America	VII
see United States Methods subsection	lake	ENVO	ENVO:00000020	United States of America	GAZ	GAZ:00002459	44.5197	degree	UO	UO:0000185	-74.6933	degree	UO	UO:0000185	6.1	meter	UO	UO:0000008	Acquisition	NorthAmerica	200	United States of America	V
see United States Methods subsection	reservoir	ENVO	ENVO:00000025	United States of America	GAZ	GAZ:00002459	35.896597	degree	UO	UO:0000185	-79.093953	degree	UO	UO:0000185					Acquisition	NorthAmerica	82	United States of America	VII
see United States Methods subsection	lake	ENVO	ENVO:00000020	United States of America	GAZ	GAZ:00002459	44.910646	degree	UO	UO:0000185	-71.843236	degree	UO	UO:0000185					Acquisition	NorthAmerica	273	United States of America	XIV
see United States Methods subsection	lake	ENVO	ENVO:00000020	United States of America	GAZ	GAZ:00002459	44.716586	degree	UO	UO:0000185	-93.444191	degree	UO	UO:0000185	15.2	meter	UO	UO:0000008	Acquisition	NorthAmerica	463	United States of America
see United States Methods subsection	lake	ENVO	ENVO:00000020	United States of America	GAZ	GAZ:00002459	43.8836	degree	UO	UO:0000185	-74.7619	degree	UO	UO:0000185	3.7	meter	UO	UO:0000008	Acquisition	NorthAmerica	197	United States of America	XIV
see United States Methods subsection	lake	ENVO	ENVO:00000020	United States of America	GAZ	GAZ:00002459	45.058726	degree	UO	UO:0000185	-93.165151	degree	UO	UO:0000185	4	meter	UO	UO:0000008	Acquisition	NorthAmerica	464	United States of America	XIV
see United States Methods subsection	lake	ENVO	ENVO:00000020	United States of America	GAZ	GAZ:00002459	45.044464	degree	UO	UO:0000185	-93.116732	degree	UO	UO:0000185	20.1	meter	UO	UO:0000008	Acquisition	NorthAmerica	465	United States of America	XIV
see United States Methods subsection	reservoir	ENVO	ENVO:00000025	United States of America	GAZ	GAZ:00002459	31.57517	degree	UO	UO:0000185	-97.19417	degree	UO	UO:0000185	27.4	meter	UO	UO:0000008	Acquisition	NorthAmerica	80	United States of America	XIV
see United States Methods subsection	lake	ENVO	ENVO:00000020	United States of America	GAZ	GAZ:00002459	44.994819	degree	UO	UO:0000185	-93.035629	degree	UO	UO:0000185	2.4	meter	UO	UO:0000008	Acquisition	NorthAmerica	466	United States of America	XIV
see United States Methods subsection	lake	ENVO	ENVO:00000020	United States of America	GAZ	GAZ:00002459	41.999523	degree	UO	UO:0000185	-71.76595	degree	UO	UO:0000185	8.8	meter	UO	UO:0000008	Acquisition	NorthAmerica	654	United States of America	VI
see United States Methods subsection	reservoir	ENVO	ENVO:00000025	United States of America	GAZ	GAZ:00002459	38.824059	degree	UO	UO:0000185	-75.310309	degree	UO	UO:0000185	1.5	meter	UO	UO:0000008	Acquisition	NorthAmerica	689	United States of America	VIII
see United States Methods subsection	lake	ENVO	ENVO:00000020	United States of America	GAZ	GAZ:00002459	41.7228	degree	UO	UO:0000185	-71.412906	degree	UO	UO:0000185	7.9	meter	UO	UO:0000008	Acquisition	NorthAmerica	655	United States of America	VII
see United States Methods subsection	lake	ENVO	ENVO:00000020	United States of America	GAZ	GAZ:00002459	41.401111	degree	UO	UO:0000185	-71.550853	degree	UO	UO:0000185	8	meter	UO	UO:0000008	Acquisition	NorthAmerica	656	United States of America	XIV
see United States Methods subsection	lake	ENVO	ENVO:00000020	United States of America	GAZ	GAZ:00002459	41.379358	degree	UO	UO:0000185	-71.690058	degree	UO	UO:0000185	12.8	meter	UO	UO:0000008	Acquisition	NorthAmerica	657	United States of America	IX
see United States Methods subsection	reservoir	ENVO	ENVO:00000025	United States of America	GAZ	GAZ:00002459	41.881519	degree	UO	UO:0000185	-71.589489	degree	UO	UO:0000185	2.1	meter	UO	UO:0000008	Acquisition	NorthAmerica	658	United States of America	VIII
see United States Methods subsection	lake	ENVO	ENVO:00000020	United States of America	GAZ	GAZ:00002459	47.91333	degree	UO	UO:0000185	-98.39094	degree	UO	UO:0000185	22.3	meter	UO	UO:0000008	Acquisition	NorthAmerica	79	United States of America	VIII
see United States Methods subsection	lake	ENVO	ENVO:00000020	United States of America	GAZ	GAZ:00002459	43.8111	degree	UO	UO:0000185	-74.8792	degree	UO	UO:0000185	5.2	meter	UO	UO:0000008	Acquisition	NorthAmerica	67	United States of America	VIII
see United States Methods subsection	lake	ENVO	ENVO:00000020	United States of America	GAZ	GAZ:00002459	45.06874	degree	UO	UO:0000185	-92.97387	degree	UO	UO:0000185	25.3	meter	UO	UO:0000008	Acquisition	NorthAmerica	468	United States of America	XIV
see United States Methods subsection	lake	ENVO	ENVO:00000020	United States of America	GAZ	GAZ:00002459	41.414572	degree	UO	UO:0000185	-71.545928	degree	UO	UO:0000185	13.6	meter	UO	UO:0000008	Acquisition	NorthAmerica	659	United States of America	VIII
see United States Methods subsection	reservoir	ENVO	ENVO:00000025	United States of America	GAZ	GAZ:00002459	31.86766	degree	UO	UO:0000185	-97.37418	degree	UO	UO:0000185	32.9	meter	UO	UO:0000008	Acquisition	NorthAmerica	78	United States of America	VIII
see United States Methods subsection	lake	ENVO	ENVO:00000020	United States of America	GAZ	GAZ:00002459	43.58884	degree	UO	UO:0000185	-74.5638	degree	UO	UO:0000185					Acquisition	NorthAmerica	605	United States of America	VIII
see United States Methods subsection	lake	ENVO	ENVO:00000020	United States of America	GAZ	GAZ:00002459	42.5511	degree	UO	UO:0000185	-72.4316	degree	UO	UO:0000185					Acquisition	NorthAmerica	168	United States of America	VII
see United States Methods subsection	lake	ENVO	ENVO:00000020	United States of America	GAZ	GAZ:00002459	46.0011	degree	UO	UO:0000185	-68.5406	degree	UO	UO:0000185	5.8	meter	UO	UO:0000008	Acquisition	NorthAmerica	242	United States of America	VIII
see United States Methods subsection	reservoir	ENVO	ENVO:00000025	United States of America	GAZ	GAZ:00002459	38.643607	degree	UO	UO:0000185	-75.604977	degree	UO	UO:0000185	2.4	meter	UO	UO:0000008	Acquisition	NorthAmerica	690	United States of America	VIII
see United States Methods subsection	lake	ENVO	ENVO:00000020	United States of America	GAZ	GAZ:00002459	43.368927	degree	UO	UO:0000185	-74.241733	degree	UO	UO:0000185	2.7	meter	UO	UO:0000008	Acquisition	NorthAmerica	44	United States of America
see United States Methods subsection	lake	ENVO	ENVO:00000020	United States of America	GAZ	GAZ:00002459	43.9693	degree	UO	UO:0000185	-74.9547	degree	UO	UO:0000185	13.7	meter	UO	UO:0000008	Acquisition	NorthAmerica	227	United States of America	VIII
see United States Methods subsection	lake	ENVO	ENVO:00000020	United States of America	GAZ	GAZ:00002459	43.968073	degree	UO	UO:0000185	-74.958091	degree	UO	UO:0000185	13.7	meter	UO	UO:0000008	Acquisition	NorthAmerica	33	United States of America	XIV
see United States Methods subsection	lake	ENVO	ENVO:00000020	United States of America	GAZ	GAZ:00002459	44.982525	degree	UO	UO:0000185	-93.323122	degree	UO	UO:0000185	7.6	meter	UO	UO:0000008	Acquisition	NorthAmerica	469	United States of America	XIV
see United States Methods subsection	lake	ENVO	ENVO:00000020	United States of America	GAZ	GAZ:00002459	43.9652	degree	UO	UO:0000185	-74.9167	degree	UO	UO:0000185	8.8	meter	UO	UO:0000008	Acquisition	NorthAmerica	226	United States of America	XIV
see United States Methods subsection	lake	ENVO	ENVO:00000020	United States of America	GAZ	GAZ:00002459	44.304	degree	UO	UO:0000185	-74.8104	degree	UO	UO:0000185	4.6	meter	UO	UO:0000008	Acquisition	NorthAmerica	220	United States of America	XIV
see United States Methods subsection	lake	ENVO	ENVO:00000020	United States of America	GAZ	GAZ:00002459	43.8705	degree	UO	UO:0000185	-74.9522	degree	UO	UO:0000185	10.1	meter	UO	UO:0000008	Acquisition	NorthAmerica	34	United States of America	XIV
see United States Methods subsection	reservoir	ENVO	ENVO:00000025	United States of America	GAZ	GAZ:00002459	41.906078	degree	UO	UO:0000185	-71.544722	degree	UO	UO:0000185	0	meter	UO	UO:0000008	Acquisition	NorthAmerica	660	United States of America
see United States Methods subsection	lake	ENVO	ENVO:00000020	United States of America	GAZ	GAZ:00002459	41.432436	degree	UO	UO:0000185	-71.576022	degree	UO	UO:0000185	1.9	meter	UO	UO:0000008	Acquisition	NorthAmerica	661	United States of America
see United States Methods subsection	lake	ENVO	ENVO:00000020	United States of America	GAZ	GAZ:00002459	41.488535	degree	UO	UO:0000185	-71.873673	degree	UO	UO:0000185	8.5	meter	UO	UO:0000008	Acquisition	NorthAmerica	662	United States of America
see United States Methods subsection	reservoir	ENVO	ENVO:00000025	United States of America	GAZ	GAZ:00002459	41.516191	degree	UO	UO:0000185	-71.702446	degree	UO	UO:0000185	3.6	meter	UO	UO:0000008	Acquisition	NorthAmerica	663	United States of America
see United States Methods subsection	lake	ENVO	ENVO:00000020	United States of America	GAZ	GAZ:00002459	41.510339	degree	UO	UO:0000185	-71.575161	degree	UO	UO:0000185	10	meter	UO	UO:0000008	Acquisition	NorthAmerica	664	United States of America
see United States Methods subsection	reservoir	ENVO	ENVO:00000025	United States of America	GAZ	GAZ:00002459	44.21175	degree	UO	UO:0000185	-92.478781	degree	UO	UO:0000185	13.1	meter	UO	UO:0000008	Acquisition	NorthAmerica	470	United States of America	VII
see United States Methods subsection	lake	ENVO	ENVO:00000020	United States of America	GAZ	GAZ:00002459	45.43504	degree	UO	UO:0000185	-94.484814	degree	UO	UO:0000185	7	meter	UO	UO:0000008	Acquisition	NorthAmerica	471	United States of America	VII
