# Supplementary material for: Long-term chloride concentrations in North American and European freshwater lakes
Source: Sci Data. 2017 Aug 8;4:170101. doi: 10.1038/sdata.2017.101 (PMC5548073; doi:10.1038/sdata.2017.101)
Supplement: Supplementary file 1 [file sdata2017101-isa1.zip › a_chloride_Dugan.txt]

Sample Name	Protocol REF	Assay Name	Raw Data File	Comment[Data Repository]	Comment[Data Record Accession]	Comment[Data Record URI]	Factor Value[country]	Factor Value[ecoregion]
665	Chloride Data	665_chloride concentration	gleon_chloride_concentrations.csv	Environmental Data Initiative	doi:10.6073/pasta/455d73d4cb43514e503826211eba4e99	http://dx.doi.org/10.6073/pasta/c560d99864cd7fd303153a11d2ba0ddd	United States of America	XIV
373	Chloride Data	373_chloride concentration	gleon_chloride_concentrations.csv	Environmental Data Initiative	doi:10.6073/pasta/455d73d4cb43514e503826211eba4e99	http://dx.doi.org/10.6073/pasta/c560d99864cd7fd303153a11d2ba0ddd	Sweden
244	Chloride Data	244_chloride concentration	gleon_chloride_concentrations.csv	Environmental Data Initiative	doi:10.6073/pasta/455d73d4cb43514e503826211eba4e99	http://dx.doi.org/10.6073/pasta/c560d99864cd7fd303153a11d2ba0ddd	United States of America	VIII
293	Chloride Data	293_chloride concentration	gleon_chloride_concentrations.csv	Environmental Data Initiative	doi:10.6073/pasta/455d73d4cb43514e503826211eba4e99	http://dx.doi.org/10.6073/pasta/c560d99864cd7fd303153a11d2ba0ddd	Sweden
285	Chloride Data	285_chloride concentration	gleon_chloride_concentrations.csv	Environmental Data Initiative	doi:10.6073/pasta/455d73d4cb43514e503826211eba4e99	http://dx.doi.org/10.6073/pasta/c560d99864cd7fd303153a11d2ba0ddd	Sweden
385	Chloride Data	385_chloride concentration	gleon_chloride_concentrations.csv	Environmental Data Initiative	doi:10.6073/pasta/455d73d4cb43514e503826211eba4e99	http://dx.doi.org/10.6073/pasta/c560d99864cd7fd303153a11d2ba0ddd	United States of America	VIII
303	Chloride Data	303_chloride concentration	gleon_chloride_concentrations.csv	Environmental Data Initiative	doi:10.6073/pasta/455d73d4cb43514e503826211eba4e99	http://dx.doi.org/10.6073/pasta/c560d99864cd7fd303153a11d2ba0ddd	Sweden
328	Chloride Data	328_chloride concentration	gleon_chloride_concentrations.csv	Environmental Data Initiative	doi:10.6073/pasta/455d73d4cb43514e503826211eba4e99	http://dx.doi.org/10.6073/pasta/c560d99864cd7fd303153a11d2ba0ddd	Sweden
606	Chloride Data	606_chloride concentration	gleon_chloride_concentrations.csv	Environmental Data Initiative	doi:10.6073/pasta/455d73d4cb43514e503826211eba4e99	http://dx.doi.org/10.6073/pasta/c560d99864cd7fd303153a11d2ba0ddd	United States of America	XIV
335	Chloride Data	335_chloride concentration	gleon_chloride_concentrations.csv	Environmental Data Initiative	doi:10.6073/pasta/455d73d4cb43514e503826211eba4e99	http://dx.doi.org/10.6073/pasta/c560d99864cd7fd303153a11d2ba0ddd	Sweden
237	Chloride Data	237_chloride concentration	gleon_chloride_concentrations.csv	Environmental Data Initiative	doi:10.6073/pasta/455d73d4cb43514e503826211eba4e99	http://dx.doi.org/10.6073/pasta/c560d99864cd7fd303153a11d2ba0ddd	United States of America	VIII
213	Chloride Data	213_chloride concentration	gleon_chloride_concentrations.csv	Environmental Data Initiative	doi:10.6073/pasta/455d73d4cb43514e503826211eba4e99	http://dx.doi.org/10.6073/pasta/c560d99864cd7fd303153a11d2ba0ddd	United States of America	VIII
54	Chloride Data	54_chloride concentration	gleon_chloride_concentrations.csv	Environmental Data Initiative	doi:10.6073/pasta/455d73d4cb43514e503826211eba4e99	http://dx.doi.org/10.6073/pasta/c560d99864cd7fd303153a11d2ba0ddd	United States of America	VIII
575	Chloride Data	575_chloride concentration	gleon_chloride_concentrations.csv	Environmental Data Initiative	doi:10.6073/pasta/455d73d4cb43514e503826211eba4e99	http://dx.doi.org/10.6073/pasta/c560d99864cd7fd303153a11d2ba0ddd	Finland
48	Chloride Data	48_chloride concentration	gleon_chloride_concentrations.csv	Environmental Data Initiative	doi:10.6073/pasta/455d73d4cb43514e503826211eba4e99	http://dx.doi.org/10.6073/pasta/c560d99864cd7fd303153a11d2ba0ddd	United States of America	VIII
312	Chloride Data	312_chloride concentration	gleon_chloride_concentrations.csv	Environmental Data Initiative	doi:10.6073/pasta/455d73d4cb43514e503826211eba4e99	http://dx.doi.org/10.6073/pasta/c560d99864cd7fd303153a11d2ba0ddd	Sweden
397	Chloride Data	397_chloride concentration	gleon_chloride_concentrations.csv	Environmental Data Initiative	doi:10.6073/pasta/455d73d4cb43514e503826211eba4e99	http://dx.doi.org/10.6073/pasta/c560d99864cd7fd303153a11d2ba0ddd	United States of America	VII
494	Chloride Data	494_chloride concentration	gleon_chloride_concentrations.csv	Environmental Data Initiative	doi:10.6073/pasta/455d73d4cb43514e503826211eba4e99	http://dx.doi.org/10.6073/pasta/c560d99864cd7fd303153a11d2ba0ddd	Canada
607	Chloride Data	607_chloride concentration	gleon_chloride_concentrations.csv	Environmental Data Initiative	doi:10.6073/pasta/455d73d4cb43514e503826211eba4e99	http://dx.doi.org/10.6073/pasta/c560d99864cd7fd303153a11d2ba0ddd	United States of America	XIV
7	Chloride Data	7_chloride concentration	gleon_chloride_concentrations.csv	Environmental Data Initiative	doi:10.6073/pasta/455d73d4cb43514e503826211eba4e99	http://dx.doi.org/10.6073/pasta/c560d99864cd7fd303153a11d2ba0ddd	United States of America	VII
308	Chloride Data	308_chloride concentration	gleon_chloride_concentrations.csv	Environmental Data Initiative	doi:10.6073/pasta/455d73d4cb43514e503826211eba4e99	http://dx.doi.org/10.6073/pasta/c560d99864cd7fd303153a11d2ba0ddd	Sweden
381	Chloride Data	381_chloride concentration	gleon_chloride_concentrations.csv	Environmental Data Initiative	doi:10.6073/pasta/455d73d4cb43514e503826211eba4e99	http://dx.doi.org/10.6073/pasta/c560d99864cd7fd303153a11d2ba0ddd	Sweden
235	Chloride Data	235_chloride concentration	gleon_chloride_concentrations.csv	Environmental Data Initiative	doi:10.6073/pasta/455d73d4cb43514e503826211eba4e99	http://dx.doi.org/10.6073/pasta/c560d99864cd7fd303153a11d2ba0ddd	United States of America	VIII
398	Chloride Data	398_chloride concentration	gleon_chloride_concentrations.csv	Environmental Data Initiative	doi:10.6073/pasta/455d73d4cb43514e503826211eba4e99	http://dx.doi.org/10.6073/pasta/c560d99864cd7fd303153a11d2ba0ddd	United States of America	VII
249	Chloride Data	249_chloride concentration	gleon_chloride_concentrations.csv	Environmental Data Initiative	doi:10.6073/pasta/455d73d4cb43514e503826211eba4e99	http://dx.doi.org/10.6073/pasta/c560d99864cd7fd303153a11d2ba0ddd	United States of America	VIII
399	Chloride Data	399_chloride concentration	gleon_chloride_concentrations.csv	Environmental Data Initiative	doi:10.6073/pasta/455d73d4cb43514e503826211eba4e99	http://dx.doi.org/10.6073/pasta/c560d99864cd7fd303153a11d2ba0ddd	United States of America	VII
608	Chloride Data	608_chloride concentration	gleon_chloride_concentrations.csv	Environmental Data Initiative	doi:10.6073/pasta/455d73d4cb43514e503826211eba4e99	http://dx.doi.org/10.6073/pasta/c560d99864cd7fd303153a11d2ba0ddd	United States of America	XIV
400	Chloride Data	400_chloride concentration	gleon_chloride_concentrations.csv	Environmental Data Initiative	doi:10.6073/pasta/455d73d4cb43514e503826211eba4e99	http://dx.doi.org/10.6073/pasta/c560d99864cd7fd303153a11d2ba0ddd	United States of America	VII
201	Chloride Data	201_chloride concentration	gleon_chloride_concentrations.csv	Environmental Data Initiative	doi:10.6073/pasta/455d73d4cb43514e503826211eba4e99	http://dx.doi.org/10.6073/pasta/c560d99864cd7fd303153a11d2ba0ddd	United States of America	VIII
560	Chloride Data	560_chloride concentration	gleon_chloride_concentrations.csv	Environmental Data Initiative	doi:10.6073/pasta/455d73d4cb43514e503826211eba4e99	http://dx.doi.org/10.6073/pasta/c560d99864cd7fd303153a11d2ba0ddd	Germany
377	Chloride Data	377_chloride concentration	gleon_chloride_concentrations.csv	Environmental Data Initiative	doi:10.6073/pasta/455d73d4cb43514e503826211eba4e99	http://dx.doi.org/10.6073/pasta/c560d99864cd7fd303153a11d2ba0ddd	Sweden
166	Chloride Data	166_chloride concentration	gleon_chloride_concentrations.csv	Environmental Data Initiative	doi:10.6073/pasta/455d73d4cb43514e503826211eba4e99	http://dx.doi.org/10.6073/pasta/c560d99864cd7fd303153a11d2ba0ddd	United States of America	VIII
194	Chloride Data	194_chloride concentration	gleon_chloride_concentrations.csv	Environmental Data Initiative	doi:10.6073/pasta/455d73d4cb43514e503826211eba4e99	http://dx.doi.org/10.6073/pasta/c560d99864cd7fd303153a11d2ba0ddd	United States of America	VIII
401	Chloride Data	401_chloride concentration	gleon_chloride_concentrations.csv	Environmental Data Initiative	doi:10.6073/pasta/455d73d4cb43514e503826211eba4e99	http://dx.doi.org/10.6073/pasta/c560d99864cd7fd303153a11d2ba0ddd	United States of America	VII
402	Chloride Data	402_chloride concentration	gleon_chloride_concentrations.csv	Environmental Data Initiative	doi:10.6073/pasta/455d73d4cb43514e503826211eba4e99	http://dx.doi.org/10.6073/pasta/c560d99864cd7fd303153a11d2ba0ddd	United States of America	VII
138	Chloride Data	138_chloride concentration	gleon_chloride_concentrations.csv	Environmental Data Initiative	doi:10.6073/pasta/455d73d4cb43514e503826211eba4e99	http://dx.doi.org/10.6073/pasta/c560d99864cd7fd303153a11d2ba0ddd	United States of America	II
25	Chloride Data	25_chloride concentration	gleon_chloride_concentrations.csv	Environmental Data Initiative	doi:10.6073/pasta/455d73d4cb43514e503826211eba4e99	http://dx.doi.org/10.6073/pasta/c560d99864cd7fd303153a11d2ba0ddd	United States of America	VIII
60	Chloride Data	60_chloride concentration	gleon_chloride_concentrations.csv	Environmental Data Initiative	doi:10.6073/pasta/455d73d4cb43514e503826211eba4e99	http://dx.doi.org/10.6073/pasta/c560d99864cd7fd303153a11d2ba0ddd	United States of America	VIII
250	Chloride Data	250_chloride concentration	gleon_chloride_concentrations.csv	Environmental Data Initiative	doi:10.6073/pasta/455d73d4cb43514e503826211eba4e99	http://dx.doi.org/10.6073/pasta/c560d99864cd7fd303153a11d2ba0ddd	United States of America	VIII
386	Chloride Data	386_chloride concentration	gleon_chloride_concentrations.csv	Environmental Data Initiative	doi:10.6073/pasta/455d73d4cb43514e503826211eba4e99	http://dx.doi.org/10.6073/pasta/c560d99864cd7fd303153a11d2ba0ddd	United States of America	VIII
365	Chloride Data	365_chloride concentration	gleon_chloride_concentrations.csv	Environmental Data Initiative	doi:10.6073/pasta/455d73d4cb43514e503826211eba4e99	http://dx.doi.org/10.6073/pasta/c560d99864cd7fd303153a11d2ba0ddd	Sweden
283	Chloride Data	283_chloride concentration	gleon_chloride_concentrations.csv	Environmental Data Initiative	doi:10.6073/pasta/455d73d4cb43514e503826211eba4e99	http://dx.doi.org/10.6073/pasta/c560d99864cd7fd303153a11d2ba0ddd	Sweden
666	Chloride Data	666_chloride concentration	gleon_chloride_concentrations.csv	Environmental Data Initiative	doi:10.6073/pasta/455d73d4cb43514e503826211eba4e99	http://dx.doi.org/10.6073/pasta/c560d99864cd7fd303153a11d2ba0ddd	United States of America	XIV
56	Chloride Data	56_chloride concentration	gleon_chloride_concentrations.csv	Environmental Data Initiative	doi:10.6073/pasta/455d73d4cb43514e503826211eba4e99	http://dx.doi.org/10.6073/pasta/c560d99864cd7fd303153a11d2ba0ddd	United States of America	VIII
174	Chloride Data	174_chloride concentration	gleon_chloride_concentrations.csv	Environmental Data Initiative	doi:10.6073/pasta/455d73d4cb43514e503826211eba4e99	http://dx.doi.org/10.6073/pasta/c560d99864cd7fd303153a11d2ba0ddd	United States of America	VIII
403	Chloride Data	403_chloride concentration	gleon_chloride_concentrations.csv	Environmental Data Initiative	doi:10.6073/pasta/455d73d4cb43514e503826211eba4e99	http://dx.doi.org/10.6073/pasta/c560d99864cd7fd303153a11d2ba0ddd	United States of America	VII
609	Chloride Data	609_chloride concentration	gleon_chloride_concentrations.csv	Environmental Data Initiative	doi:10.6073/pasta/455d73d4cb43514e503826211eba4e99	http://dx.doi.org/10.6073/pasta/c560d99864cd7fd303153a11d2ba0ddd	United States of America	XIV
210	Chloride Data	210_chloride concentration	gleon_chloride_concentrations.csv	Environmental Data Initiative	doi:10.6073/pasta/455d73d4cb43514e503826211eba4e99	http://dx.doi.org/10.6073/pasta/c560d99864cd7fd303153a11d2ba0ddd	United States of America	VIII
252	Chloride Data	252_chloride concentration	gleon_chloride_concentrations.csv	Environmental Data Initiative	doi:10.6073/pasta/455d73d4cb43514e503826211eba4e99	http://dx.doi.org/10.6073/pasta/c560d99864cd7fd303153a11d2ba0ddd	United States of America	VIII
149	Chloride Data	149_chloride concentration	gleon_chloride_concentrations.csv	Environmental Data Initiative	doi:10.6073/pasta/455d73d4cb43514e503826211eba4e99	http://dx.doi.org/10.6073/pasta/c560d99864cd7fd303153a11d2ba0ddd	United States of America	VIII
236	Chloride Data	236_chloride concentration	gleon_chloride_concentrations.csv	Environmental Data Initiative	doi:10.6073/pasta/455d73d4cb43514e503826211eba4e99	http://dx.doi.org/10.6073/pasta/c560d99864cd7fd303153a11d2ba0ddd	United States of America	VIII
253	Chloride Data	253_chloride concentration	gleon_chloride_concentrations.csv	Environmental Data Initiative	doi:10.6073/pasta/455d73d4cb43514e503826211eba4e99	http://dx.doi.org/10.6073/pasta/c560d99864cd7fd303153a11d2ba0ddd	United States of America	VIII
379	Chloride Data	379_chloride concentration	gleon_chloride_concentrations.csv	Environmental Data Initiative	doi:10.6073/pasta/455d73d4cb43514e503826211eba4e99	http://dx.doi.org/10.6073/pasta/c560d99864cd7fd303153a11d2ba0ddd	Sweden
611	Chloride Data	611_chloride concentration	gleon_chloride_concentrations.csv	Environmental Data Initiative	doi:10.6073/pasta/455d73d4cb43514e503826211eba4e99	http://dx.doi.org/10.6073/pasta/c560d99864cd7fd303153a11d2ba0ddd	United States of America	XIV
593	Chloride Data	593_chloride concentration	gleon_chloride_concentrations.csv	Environmental Data Initiative	doi:10.6073/pasta/455d73d4cb43514e503826211eba4e99	http://dx.doi.org/10.6073/pasta/c560d99864cd7fd303153a11d2ba0ddd	Canada
40	Chloride Data	40_chloride concentration	gleon_chloride_concentrations.csv	Environmental Data Initiative	doi:10.6073/pasta/455d73d4cb43514e503826211eba4e99	http://dx.doi.org/10.6073/pasta/c560d99864cd7fd303153a11d2ba0ddd	United States of America	VIII
404	Chloride Data	404_chloride concentration	gleon_chloride_concentrations.csv	Environmental Data Initiative	doi:10.6073/pasta/455d73d4cb43514e503826211eba4e99	http://dx.doi.org/10.6073/pasta/c560d99864cd7fd303153a11d2ba0ddd	United States of America	VII
305	Chloride Data	305_chloride concentration	gleon_chloride_concentrations.csv	Environmental Data Initiative	doi:10.6073/pasta/455d73d4cb43514e503826211eba4e99	http://dx.doi.org/10.6073/pasta/c560d99864cd7fd303153a11d2ba0ddd	Sweden
68	Chloride Data	68_chloride concentration	gleon_chloride_concentrations.csv	Environmental Data Initiative	doi:10.6073/pasta/455d73d4cb43514e503826211eba4e99	http://dx.doi.org/10.6073/pasta/c560d99864cd7fd303153a11d2ba0ddd	United States of America	VIII
508	Chloride Data	508_chloride concentration	gleon_chloride_concentrations.csv	Environmental Data Initiative	doi:10.6073/pasta/455d73d4cb43514e503826211eba4e99	http://dx.doi.org/10.6073/pasta/c560d99864cd7fd303153a11d2ba0ddd	United Kingdom
668	Chloride Data	668_chloride concentration	gleon_chloride_concentrations.csv	Environmental Data Initiative	doi:10.6073/pasta/455d73d4cb43514e503826211eba4e99	http://dx.doi.org/10.6073/pasta/c560d99864cd7fd303153a11d2ba0ddd	United States of America	XIV
331	Chloride Data	331_chloride concentration	gleon_chloride_concentrations.csv	Environmental Data Initiative	doi:10.6073/pasta/455d73d4cb43514e503826211eba4e99	http://dx.doi.org/10.6073/pasta/c560d99864cd7fd303153a11d2ba0ddd	Sweden
594	Chloride Data	594_chloride concentration	gleon_chloride_concentrations.csv	Environmental Data Initiative	doi:10.6073/pasta/455d73d4cb43514e503826211eba4e99	http://dx.doi.org/10.6073/pasta/c560d99864cd7fd303153a11d2ba0ddd	Canada
405	Chloride Data	405_chloride concentration	gleon_chloride_concentrations.csv	Environmental Data Initiative	doi:10.6073/pasta/455d73d4cb43514e503826211eba4e99	http://dx.doi.org/10.6073/pasta/c560d99864cd7fd303153a11d2ba0ddd	United States of America	VII
532	Chloride Data	532_chloride concentration	gleon_chloride_concentrations.csv	Environmental Data Initiative	doi:10.6073/pasta/455d73d4cb43514e503826211eba4e99	http://dx.doi.org/10.6073/pasta/c560d99864cd7fd303153a11d2ba0ddd	United States of America	III
493	Chloride Data	493_chloride concentration	gleon_chloride_concentrations.csv	Environmental Data Initiative	doi:10.6073/pasta/455d73d4cb43514e503826211eba4e99	http://dx.doi.org/10.6073/pasta/c560d99864cd7fd303153a11d2ba0ddd	Canada
216	Chloride Data	216_chloride concentration	gleon_chloride_concentrations.csv	Environmental Data Initiative	doi:10.6073/pasta/455d73d4cb43514e503826211eba4e99	http://dx.doi.org/10.6073/pasta/c560d99864cd7fd303153a11d2ba0ddd	United States of America	VIII
129	Chloride Data	129_chloride concentration	gleon_chloride_concentrations.csv	Environmental Data Initiative	doi:10.6073/pasta/455d73d4cb43514e503826211eba4e99	http://dx.doi.org/10.6073/pasta/c560d99864cd7fd303153a11d2ba0ddd	United States of America	IX
150	Chloride Data	150_chloride concentration	gleon_chloride_concentrations.csv	Environmental Data Initiative	doi:10.6073/pasta/455d73d4cb43514e503826211eba4e99	http://dx.doi.org/10.6073/pasta/c560d99864cd7fd303153a11d2ba0ddd	United States of America	VIII
612	Chloride Data	612_chloride concentration	gleon_chloride_concentrations.csv	Environmental Data Initiative	doi:10.6073/pasta/455d73d4cb43514e503826211eba4e99	http://dx.doi.org/10.6073/pasta/c560d99864cd7fd303153a11d2ba0ddd	United States of America	XIV
406	Chloride Data	406_chloride concentration	gleon_chloride_concentrations.csv	Environmental Data Initiative	doi:10.6073/pasta/455d73d4cb43514e503826211eba4e99	http://dx.doi.org/10.6073/pasta/c560d99864cd7fd303153a11d2ba0ddd	United States of America	VII
613	Chloride Data	613_chloride concentration	gleon_chloride_concentrations.csv	Environmental Data Initiative	doi:10.6073/pasta/455d73d4cb43514e503826211eba4e99	http://dx.doi.org/10.6073/pasta/c560d99864cd7fd303153a11d2ba0ddd	United States of America	XIV
614	Chloride Data	614_chloride concentration	gleon_chloride_concentrations.csv	Environmental Data Initiative	doi:10.6073/pasta/455d73d4cb43514e503826211eba4e99	http://dx.doi.org/10.6073/pasta/c560d99864cd7fd303153a11d2ba0ddd	United States of America	XIV
135	Chloride Data	135_chloride concentration	gleon_chloride_concentrations.csv	Environmental Data Initiative	doi:10.6073/pasta/455d73d4cb43514e503826211eba4e99	http://dx.doi.org/10.6073/pasta/c560d99864cd7fd303153a11d2ba0ddd	United States of America	II
407	Chloride Data	407_chloride concentration	gleon_chloride_concentrations.csv	Environmental Data Initiative	doi:10.6073/pasta/455d73d4cb43514e503826211eba4e99	http://dx.doi.org/10.6073/pasta/c560d99864cd7fd303153a11d2ba0ddd	United States of America	VII
61	Chloride Data	61_chloride concentration	gleon_chloride_concentrations.csv	Environmental Data Initiative	doi:10.6073/pasta/455d73d4cb43514e503826211eba4e99	http://dx.doi.org/10.6073/pasta/c560d99864cd7fd303153a11d2ba0ddd	United States of America	VIII
151	Chloride Data	151_chloride concentration	gleon_chloride_concentrations.csv	Environmental Data Initiative	doi:10.6073/pasta/455d73d4cb43514e503826211eba4e99	http://dx.doi.org/10.6073/pasta/c560d99864cd7fd303153a11d2ba0ddd	United States of America	VIII
408	Chloride Data	408_chloride concentration	gleon_chloride_concentrations.csv	Environmental Data Initiative	doi:10.6073/pasta/455d73d4cb43514e503826211eba4e99	http://dx.doi.org/10.6073/pasta/c560d99864cd7fd303153a11d2ba0ddd	United States of America	VII
409	Chloride Data	409_chloride concentration	gleon_chloride_concentrations.csv	Environmental Data Initiative	doi:10.6073/pasta/455d73d4cb43514e503826211eba4e99	http://dx.doi.org/10.6073/pasta/c560d99864cd7fd303153a11d2ba0ddd	United States of America	VII
410	Chloride Data	410_chloride concentration	gleon_chloride_concentrations.csv	Environmental Data Initiative	doi:10.6073/pasta/455d73d4cb43514e503826211eba4e99	http://dx.doi.org/10.6073/pasta/c560d99864cd7fd303153a11d2ba0ddd	United States of America	VII
615	Chloride Data	615_chloride concentration	gleon_chloride_concentrations.csv	Environmental Data Initiative	doi:10.6073/pasta/455d73d4cb43514e503826211eba4e99	http://dx.doi.org/10.6073/pasta/c560d99864cd7fd303153a11d2ba0ddd	United States of America	XIV
134	Chloride Data	134_chloride concentration	gleon_chloride_concentrations.csv	Environmental Data Initiative	doi:10.6073/pasta/455d73d4cb43514e503826211eba4e99	http://dx.doi.org/10.6073/pasta/c560d99864cd7fd303153a11d2ba0ddd	United States of America	V
185	Chloride Data	185_chloride concentration	gleon_chloride_concentrations.csv	Environmental Data Initiative	doi:10.6073/pasta/455d73d4cb43514e503826211eba4e99	http://dx.doi.org/10.6073/pasta/c560d99864cd7fd303153a11d2ba0ddd	United States of America	VIII
133	Chloride Data	133_chloride concentration	gleon_chloride_concentrations.csv	Environmental Data Initiative	doi:10.6073/pasta/455d73d4cb43514e503826211eba4e99	http://dx.doi.org/10.6073/pasta/c560d99864cd7fd303153a11d2ba0ddd	United States of America	IV
199	Chloride Data	199_chloride concentration	gleon_chloride_concentrations.csv	Environmental Data Initiative	doi:10.6073/pasta/455d73d4cb43514e503826211eba4e99	http://dx.doi.org/10.6073/pasta/c560d99864cd7fd303153a11d2ba0ddd	United States of America	VIII
72	Chloride Data	72_chloride concentration	gleon_chloride_concentrations.csv	Environmental Data Initiative	doi:10.6073/pasta/455d73d4cb43514e503826211eba4e99	http://dx.doi.org/10.6073/pasta/c560d99864cd7fd303153a11d2ba0ddd	United States of America	VIII
601	Chloride Data	601_chloride concentration	gleon_chloride_concentrations.csv	Environmental Data Initiative	doi:10.6073/pasta/455d73d4cb43514e503826211eba4e99	http://dx.doi.org/10.6073/pasta/c560d99864cd7fd303153a11d2ba0ddd	Canada
413	Chloride Data	413_chloride concentration	gleon_chloride_concentrations.csv	Environmental Data Initiative	doi:10.6073/pasta/455d73d4cb43514e503826211eba4e99	http://dx.doi.org/10.6073/pasta/c560d99864cd7fd303153a11d2ba0ddd	United States of America	VII
669	Chloride Data	669_chloride concentration	gleon_chloride_concentrations.csv	Environmental Data Initiative	doi:10.6073/pasta/455d73d4cb43514e503826211eba4e99	http://dx.doi.org/10.6073/pasta/c560d99864cd7fd303153a11d2ba0ddd	United States of America	XIV
52	Chloride Data	52_chloride concentration	gleon_chloride_concentrations.csv	Environmental Data Initiative	doi:10.6073/pasta/455d73d4cb43514e503826211eba4e99	http://dx.doi.org/10.6073/pasta/c560d99864cd7fd303153a11d2ba0ddd	United States of America	VIII
616	Chloride Data	616_chloride concentration	gleon_chloride_concentrations.csv	Environmental Data Initiative	doi:10.6073/pasta/455d73d4cb43514e503826211eba4e99	http://dx.doi.org/10.6073/pasta/c560d99864cd7fd303153a11d2ba0ddd	United States of America	XIV
170	Chloride Data	170_chloride concentration	gleon_chloride_concentrations.csv	Environmental Data Initiative	doi:10.6073/pasta/455d73d4cb43514e503826211eba4e99	http://dx.doi.org/10.6073/pasta/c560d99864cd7fd303153a11d2ba0ddd	United States of America	XIV
670	Chloride Data	670_chloride concentration	gleon_chloride_concentrations.csv	Environmental Data Initiative	doi:10.6073/pasta/455d73d4cb43514e503826211eba4e99	http://dx.doi.org/10.6073/pasta/c560d99864cd7fd303153a11d2ba0ddd	United States of America	XIV
414	Chloride Data	414_chloride concentration	gleon_chloride_concentrations.csv	Environmental Data Initiative	doi:10.6073/pasta/455d73d4cb43514e503826211eba4e99	http://dx.doi.org/10.6073/pasta/c560d99864cd7fd303153a11d2ba0ddd	United States of America	VII
153	Chloride Data	153_chloride concentration	gleon_chloride_concentrations.csv	Environmental Data Initiative	doi:10.6073/pasta/455d73d4cb43514e503826211eba4e99	http://dx.doi.org/10.6073/pasta/c560d99864cd7fd303153a11d2ba0ddd	United States of America	XIV
597	Chloride Data	597_chloride concentration	gleon_chloride_concentrations.csv	Environmental Data Initiative	doi:10.6073/pasta/455d73d4cb43514e503826211eba4e99	http://dx.doi.org/10.6073/pasta/c560d99864cd7fd303153a11d2ba0ddd	Canada
155	Chloride Data	155_chloride concentration	gleon_chloride_concentrations.csv	Environmental Data Initiative	doi:10.6073/pasta/455d73d4cb43514e503826211eba4e99	http://dx.doi.org/10.6073/pasta/c560d99864cd7fd303153a11d2ba0ddd	United States of America	XIV
416	Chloride Data	416_chloride concentration	gleon_chloride_concentrations.csv	Environmental Data Initiative	doi:10.6073/pasta/455d73d4cb43514e503826211eba4e99	http://dx.doi.org/10.6073/pasta/c560d99864cd7fd303153a11d2ba0ddd	United States of America	VII
388	Chloride Data	388_chloride concentration	gleon_chloride_concentrations.csv	Environmental Data Initiative	doi:10.6073/pasta/455d73d4cb43514e503826211eba4e99	http://dx.doi.org/10.6073/pasta/c560d99864cd7fd303153a11d2ba0ddd	United States of America	VIII
247	Chloride Data	247_chloride concentration	gleon_chloride_concentrations.csv	Environmental Data Initiative	doi:10.6073/pasta/455d73d4cb43514e503826211eba4e99	http://dx.doi.org/10.6073/pasta/c560d99864cd7fd303153a11d2ba0ddd	United States of America	VIII
340	Chloride Data	340_chloride concentration	gleon_chloride_concentrations.csv	Environmental Data Initiative	doi:10.6073/pasta/455d73d4cb43514e503826211eba4e99	http://dx.doi.org/10.6073/pasta/c560d99864cd7fd303153a11d2ba0ddd	Sweden
62	Chloride Data	62_chloride concentration	gleon_chloride_concentrations.csv	Environmental Data Initiative	doi:10.6073/pasta/455d73d4cb43514e503826211eba4e99	http://dx.doi.org/10.6073/pasta/c560d99864cd7fd303153a11d2ba0ddd	United States of America	VIII
617	Chloride Data	617_chloride concentration	gleon_chloride_concentrations.csv	Environmental Data Initiative	doi:10.6073/pasta/455d73d4cb43514e503826211eba4e99	http://dx.doi.org/10.6073/pasta/c560d99864cd7fd303153a11d2ba0ddd	United States of America	XIV
354	Chloride Data	354_chloride concentration	gleon_chloride_concentrations.csv	Environmental Data Initiative	doi:10.6073/pasta/455d73d4cb43514e503826211eba4e99	http://dx.doi.org/10.6073/pasta/c560d99864cd7fd303153a11d2ba0ddd	Sweden
418	Chloride Data	418_chloride concentration	gleon_chloride_concentrations.csv	Environmental Data Initiative	doi:10.6073/pasta/455d73d4cb43514e503826211eba4e99	http://dx.doi.org/10.6073/pasta/c560d99864cd7fd303153a11d2ba0ddd	United States of America	VII
671	Chloride Data	671_chloride concentration	gleon_chloride_concentrations.csv	Environmental Data Initiative	doi:10.6073/pasta/455d73d4cb43514e503826211eba4e99	http://dx.doi.org/10.6073/pasta/c560d99864cd7fd303153a11d2ba0ddd	United States of America	XIV
126	Chloride Data	126_chloride concentration	gleon_chloride_concentrations.csv	Environmental Data Initiative	doi:10.6073/pasta/455d73d4cb43514e503826211eba4e99	http://dx.doi.org/10.6073/pasta/c560d99864cd7fd303153a11d2ba0ddd	United States of America	VI
419	Chloride Data	419_chloride concentration	gleon_chloride_concentrations.csv	Environmental Data Initiative	doi:10.6073/pasta/455d73d4cb43514e503826211eba4e99	http://dx.doi.org/10.6073/pasta/c560d99864cd7fd303153a11d2ba0ddd	United States of America	VII
229	Chloride Data	229_chloride concentration	gleon_chloride_concentrations.csv	Environmental Data Initiative	doi:10.6073/pasta/455d73d4cb43514e503826211eba4e99	http://dx.doi.org/10.6073/pasta/c560d99864cd7fd303153a11d2ba0ddd	United States of America	VIII
281	Chloride Data	281_chloride concentration	gleon_chloride_concentrations.csv	Environmental Data Initiative	doi:10.6073/pasta/455d73d4cb43514e503826211eba4e99	http://dx.doi.org/10.6073/pasta/c560d99864cd7fd303153a11d2ba0ddd	Sweden
215	Chloride Data	215_chloride concentration	gleon_chloride_concentrations.csv	Environmental Data Initiative	doi:10.6073/pasta/455d73d4cb43514e503826211eba4e99	http://dx.doi.org/10.6073/pasta/c560d99864cd7fd303153a11d2ba0ddd	United States of America	VIII
572	Chloride Data	572_chloride concentration	gleon_chloride_concentrations.csv	Environmental Data Initiative	doi:10.6073/pasta/455d73d4cb43514e503826211eba4e99	http://dx.doi.org/10.6073/pasta/c560d99864cd7fd303153a11d2ba0ddd	Germany
558	Chloride Data	558_chloride concentration	gleon_chloride_concentrations.csv	Environmental Data Initiative	doi:10.6073/pasta/455d73d4cb43514e503826211eba4e99	http://dx.doi.org/10.6073/pasta/c560d99864cd7fd303153a11d2ba0ddd	Germany
198	Chloride Data	198_chloride concentration	gleon_chloride_concentrations.csv	Environmental Data Initiative	doi:10.6073/pasta/455d73d4cb43514e503826211eba4e99	http://dx.doi.org/10.6073/pasta/c560d99864cd7fd303153a11d2ba0ddd	United States of America	VIII
125	Chloride Data	125_chloride concentration	gleon_chloride_concentrations.csv	Environmental Data Initiative	doi:10.6073/pasta/455d73d4cb43514e503826211eba4e99	http://dx.doi.org/10.6073/pasta/c560d99864cd7fd303153a11d2ba0ddd	United States of America	VI
353	Chloride Data	353_chloride concentration	gleon_chloride_concentrations.csv	Environmental Data Initiative	doi:10.6073/pasta/455d73d4cb43514e503826211eba4e99	http://dx.doi.org/10.6073/pasta/c560d99864cd7fd303153a11d2ba0ddd	Sweden
175	Chloride Data	175_chloride concentration	gleon_chloride_concentrations.csv	Environmental Data Initiative	doi:10.6073/pasta/455d73d4cb43514e503826211eba4e99	http://dx.doi.org/10.6073/pasta/c560d99864cd7fd303153a11d2ba0ddd	United States of America	VIII
124	Chloride Data	124_chloride concentration	gleon_chloride_concentrations.csv	Environmental Data Initiative	doi:10.6073/pasta/455d73d4cb43514e503826211eba4e99	http://dx.doi.org/10.6073/pasta/c560d99864cd7fd303153a11d2ba0ddd	United States of America	VI
280	Chloride Data	280_chloride concentration	gleon_chloride_concentrations.csv	Environmental Data Initiative	doi:10.6073/pasta/455d73d4cb43514e503826211eba4e99	http://dx.doi.org/10.6073/pasta/c560d99864cd7fd303153a11d2ba0ddd	Sweden
204	Chloride Data	204_chloride concentration	gleon_chloride_concentrations.csv	Environmental Data Initiative	doi:10.6073/pasta/455d73d4cb43514e503826211eba4e99	http://dx.doi.org/10.6073/pasta/c560d99864cd7fd303153a11d2ba0ddd	United States of America	VIII
338	Chloride Data	338_chloride concentration	gleon_chloride_concentrations.csv	Environmental Data Initiative	doi:10.6073/pasta/455d73d4cb43514e503826211eba4e99	http://dx.doi.org/10.6073/pasta/c560d99864cd7fd303153a11d2ba0ddd	Sweden
537	Chloride Data	537_chloride concentration	gleon_chloride_concentrations.csv	Environmental Data Initiative	doi:10.6073/pasta/455d73d4cb43514e503826211eba4e99	http://dx.doi.org/10.6073/pasta/c560d99864cd7fd303153a11d2ba0ddd	Canada
336	Chloride Data	336_chloride concentration	gleon_chloride_concentrations.csv	Environmental Data Initiative	doi:10.6073/pasta/455d73d4cb43514e503826211eba4e99	http://dx.doi.org/10.6073/pasta/c560d99864cd7fd303153a11d2ba0ddd	Sweden
590	Chloride Data	590_chloride concentration	gleon_chloride_concentrations.csv	Environmental Data Initiative	doi:10.6073/pasta/455d73d4cb43514e503826211eba4e99	http://dx.doi.org/10.6073/pasta/c560d99864cd7fd303153a11d2ba0ddd	Canada
122	Chloride Data	122_chloride concentration	gleon_chloride_concentrations.csv	Environmental Data Initiative	doi:10.6073/pasta/455d73d4cb43514e503826211eba4e99	http://dx.doi.org/10.6073/pasta/c560d99864cd7fd303153a11d2ba0ddd	United States of America	IX
299	Chloride Data	299_chloride concentration	gleon_chloride_concentrations.csv	Environmental Data Initiative	doi:10.6073/pasta/455d73d4cb43514e503826211eba4e99	http://dx.doi.org/10.6073/pasta/c560d99864cd7fd303153a11d2ba0ddd	Sweden
389	Chloride Data	389_chloride concentration	gleon_chloride_concentrations.csv	Environmental Data Initiative	doi:10.6073/pasta/455d73d4cb43514e503826211eba4e99	http://dx.doi.org/10.6073/pasta/c560d99864cd7fd303153a11d2ba0ddd	United States of America	VII
292	Chloride Data	292_chloride concentration	gleon_chloride_concentrations.csv	Environmental Data Initiative	doi:10.6073/pasta/455d73d4cb43514e503826211eba4e99	http://dx.doi.org/10.6073/pasta/c560d99864cd7fd303153a11d2ba0ddd	Sweden
618	Chloride Data	618_chloride concentration	gleon_chloride_concentrations.csv	Environmental Data Initiative	doi:10.6073/pasta/455d73d4cb43514e503826211eba4e99	http://dx.doi.org/10.6073/pasta/c560d99864cd7fd303153a11d2ba0ddd	United States of America	XIV
596	Chloride Data	596_chloride concentration	gleon_chloride_concentrations.csv	Environmental Data Initiative	doi:10.6073/pasta/455d73d4cb43514e503826211eba4e99	http://dx.doi.org/10.6073/pasta/c560d99864cd7fd303153a11d2ba0ddd	Canada
323	Chloride Data	323_chloride concentration	gleon_chloride_concentrations.csv	Environmental Data Initiative	doi:10.6073/pasta/455d73d4cb43514e503826211eba4e99	http://dx.doi.org/10.6073/pasta/c560d99864cd7fd303153a11d2ba0ddd	Sweden
361	Chloride Data	361_chloride concentration	gleon_chloride_concentrations.csv	Environmental Data Initiative	doi:10.6073/pasta/455d73d4cb43514e503826211eba4e99	http://dx.doi.org/10.6073/pasta/c560d99864cd7fd303153a11d2ba0ddd	Sweden
276	Chloride Data	276_chloride concentration	gleon_chloride_concentrations.csv	Environmental Data Initiative	doi:10.6073/pasta/455d73d4cb43514e503826211eba4e99	http://dx.doi.org/10.6073/pasta/c560d99864cd7fd303153a11d2ba0ddd	Sweden
561	Chloride Data	561_chloride concentration	gleon_chloride_concentrations.csv	Environmental Data Initiative	doi:10.6073/pasta/455d73d4cb43514e503826211eba4e99	http://dx.doi.org/10.6073/pasta/c560d99864cd7fd303153a11d2ba0ddd	Germany
672	Chloride Data	672_chloride concentration	gleon_chloride_concentrations.csv	Environmental Data Initiative	doi:10.6073/pasta/455d73d4cb43514e503826211eba4e99	http://dx.doi.org/10.6073/pasta/c560d99864cd7fd303153a11d2ba0ddd	United States of America	XIV
274	Chloride Data	274_chloride concentration	gleon_chloride_concentrations.csv	Environmental Data Initiative	doi:10.6073/pasta/455d73d4cb43514e503826211eba4e99	http://dx.doi.org/10.6073/pasta/c560d99864cd7fd303153a11d2ba0ddd	United States of America	VII
619	Chloride Data	619_chloride concentration	gleon_chloride_concentrations.csv	Environmental Data Initiative	doi:10.6073/pasta/455d73d4cb43514e503826211eba4e99	http://dx.doi.org/10.6073/pasta/c560d99864cd7fd303153a11d2ba0ddd	United States of America	XIV
421	Chloride Data	421_chloride concentration	gleon_chloride_concentrations.csv	Environmental Data Initiative	doi:10.6073/pasta/455d73d4cb43514e503826211eba4e99	http://dx.doi.org/10.6073/pasta/c560d99864cd7fd303153a11d2ba0ddd	United States of America	VII
344	Chloride Data	344_chloride concentration	gleon_chloride_concentrations.csv	Environmental Data Initiative	doi:10.6073/pasta/455d73d4cb43514e503826211eba4e99	http://dx.doi.org/10.6073/pasta/c560d99864cd7fd303153a11d2ba0ddd	Sweden
51	Chloride Data	51_chloride concentration	gleon_chloride_concentrations.csv	Environmental Data Initiative	doi:10.6073/pasta/455d73d4cb43514e503826211eba4e99	http://dx.doi.org/10.6073/pasta/c560d99864cd7fd303153a11d2ba0ddd	United States of America	VIII
288	Chloride Data	288_chloride concentration	gleon_chloride_concentrations.csv	Environmental Data Initiative	doi:10.6073/pasta/455d73d4cb43514e503826211eba4e99	http://dx.doi.org/10.6073/pasta/c560d99864cd7fd303153a11d2ba0ddd	Sweden
620	Chloride Data	620_chloride concentration	gleon_chloride_concentrations.csv	Environmental Data Initiative	doi:10.6073/pasta/455d73d4cb43514e503826211eba4e99	http://dx.doi.org/10.6073/pasta/c560d99864cd7fd303153a11d2ba0ddd	United States of America	XIV
347	Chloride Data	347_chloride concentration	gleon_chloride_concentrations.csv	Environmental Data Initiative	doi:10.6073/pasta/455d73d4cb43514e503826211eba4e99	http://dx.doi.org/10.6073/pasta/c560d99864cd7fd303153a11d2ba0ddd	Sweden
329	Chloride Data	329_chloride concentration	gleon_chloride_concentrations.csv	Environmental Data Initiative	doi:10.6073/pasta/455d73d4cb43514e503826211eba4e99	http://dx.doi.org/10.6073/pasta/c560d99864cd7fd303153a11d2ba0ddd	Sweden
422	Chloride Data	422_chloride concentration	gleon_chloride_concentrations.csv	Environmental Data Initiative	doi:10.6073/pasta/455d73d4cb43514e503826211eba4e99	http://dx.doi.org/10.6073/pasta/c560d99864cd7fd303153a11d2ba0ddd	United States of America	VII
10	Chloride Data	10_chloride concentration	gleon_chloride_concentrations.csv	Environmental Data Initiative	doi:10.6073/pasta/455d73d4cb43514e503826211eba4e99	http://dx.doi.org/10.6073/pasta/c560d99864cd7fd303153a11d2ba0ddd	United States of America	VII
541	Chloride Data	541_chloride concentration	gleon_chloride_concentrations.csv	Environmental Data Initiative	doi:10.6073/pasta/455d73d4cb43514e503826211eba4e99	http://dx.doi.org/10.6073/pasta/c560d99864cd7fd303153a11d2ba0ddd	Canada
182	Chloride Data	182_chloride concentration	gleon_chloride_concentrations.csv	Environmental Data Initiative	doi:10.6073/pasta/455d73d4cb43514e503826211eba4e99	http://dx.doi.org/10.6073/pasta/c560d99864cd7fd303153a11d2ba0ddd	United States of America	VIII
256	Chloride Data	256_chloride concentration	gleon_chloride_concentrations.csv	Environmental Data Initiative	doi:10.6073/pasta/455d73d4cb43514e503826211eba4e99	http://dx.doi.org/10.6073/pasta/c560d99864cd7fd303153a11d2ba0ddd	United States of America	VIII
289	Chloride Data	289_chloride concentration	gleon_chloride_concentrations.csv	Environmental Data Initiative	doi:10.6073/pasta/455d73d4cb43514e503826211eba4e99	http://dx.doi.org/10.6073/pasta/c560d99864cd7fd303153a11d2ba0ddd	Sweden
567	Chloride Data	567_chloride concentration	gleon_chloride_concentrations.csv	Environmental Data Initiative	doi:10.6073/pasta/455d73d4cb43514e503826211eba4e99	http://dx.doi.org/10.6073/pasta/c560d99864cd7fd303153a11d2ba0ddd	Germany
564	Chloride Data	564_chloride concentration	gleon_chloride_concentrations.csv	Environmental Data Initiative	doi:10.6073/pasta/455d73d4cb43514e503826211eba4e99	http://dx.doi.org/10.6073/pasta/c560d99864cd7fd303153a11d2ba0ddd	Germany
257	Chloride Data	257_chloride concentration	gleon_chloride_concentrations.csv	Environmental Data Initiative	doi:10.6073/pasta/455d73d4cb43514e503826211eba4e99	http://dx.doi.org/10.6073/pasta/c560d99864cd7fd303153a11d2ba0ddd	United States of America	VIII
6	Chloride Data	6_chloride concentration	gleon_chloride_concentrations.csv	Environmental Data Initiative	doi:10.6073/pasta/455d73d4cb43514e503826211eba4e99	http://dx.doi.org/10.6073/pasta/c560d99864cd7fd303153a11d2ba0ddd	United States of America	VII
479	Chloride Data	479_chloride concentration	gleon_chloride_concentrations.csv	Environmental Data Initiative	doi:10.6073/pasta/455d73d4cb43514e503826211eba4e99	http://dx.doi.org/10.6073/pasta/c560d99864cd7fd303153a11d2ba0ddd	Canada
294	Chloride Data	294_chloride concentration	gleon_chloride_concentrations.csv	Environmental Data Initiative	doi:10.6073/pasta/455d73d4cb43514e503826211eba4e99	http://dx.doi.org/10.6073/pasta/c560d99864cd7fd303153a11d2ba0ddd	Sweden
342	Chloride Data	342_chloride concentration	gleon_chloride_concentrations.csv	Environmental Data Initiative	doi:10.6073/pasta/455d73d4cb43514e503826211eba4e99	http://dx.doi.org/10.6073/pasta/c560d99864cd7fd303153a11d2ba0ddd	Sweden
350	Chloride Data	350_chloride concentration	gleon_chloride_concentrations.csv	Environmental Data Initiative	doi:10.6073/pasta/455d73d4cb43514e503826211eba4e99	http://dx.doi.org/10.6073/pasta/c560d99864cd7fd303153a11d2ba0ddd	Sweden
316	Chloride Data	316_chloride concentration	gleon_chloride_concentrations.csv	Environmental Data Initiative	doi:10.6073/pasta/455d73d4cb43514e503826211eba4e99	http://dx.doi.org/10.6073/pasta/c560d99864cd7fd303153a11d2ba0ddd	Sweden
258	Chloride Data	258_chloride concentration	gleon_chloride_concentrations.csv	Environmental Data Initiative	doi:10.6073/pasta/455d73d4cb43514e503826211eba4e99	http://dx.doi.org/10.6073/pasta/c560d99864cd7fd303153a11d2ba0ddd	United States of America	VIII
423	Chloride Data	423_chloride concentration	gleon_chloride_concentrations.csv	Environmental Data Initiative	doi:10.6073/pasta/455d73d4cb43514e503826211eba4e99	http://dx.doi.org/10.6073/pasta/c560d99864cd7fd303153a11d2ba0ddd	United States of America	VII
571	Chloride Data	571_chloride concentration	gleon_chloride_concentrations.csv	Environmental Data Initiative	doi:10.6073/pasta/455d73d4cb43514e503826211eba4e99	http://dx.doi.org/10.6073/pasta/c560d99864cd7fd303153a11d2ba0ddd	Germany
314	Chloride Data	314_chloride concentration	gleon_chloride_concentrations.csv	Environmental Data Initiative	doi:10.6073/pasta/455d73d4cb43514e503826211eba4e99	http://dx.doi.org/10.6073/pasta/c560d99864cd7fd303153a11d2ba0ddd	Sweden
259	Chloride Data	259_chloride concentration	gleon_chloride_concentrations.csv	Environmental Data Initiative	doi:10.6073/pasta/455d73d4cb43514e503826211eba4e99	http://dx.doi.org/10.6073/pasta/c560d99864cd7fd303153a11d2ba0ddd	United States of America	VIII
59	Chloride Data	59_chloride concentration	gleon_chloride_concentrations.csv	Environmental Data Initiative	doi:10.6073/pasta/455d73d4cb43514e503826211eba4e99	http://dx.doi.org/10.6073/pasta/c560d99864cd7fd303153a11d2ba0ddd	United States of America	VIII
554	Chloride Data	554_chloride concentration	gleon_chloride_concentrations.csv	Environmental Data Initiative	doi:10.6073/pasta/455d73d4cb43514e503826211eba4e99	http://dx.doi.org/10.6073/pasta/c560d99864cd7fd303153a11d2ba0ddd	Germany
221	Chloride Data	221_chloride concentration	gleon_chloride_concentrations.csv	Environmental Data Initiative	doi:10.6073/pasta/455d73d4cb43514e503826211eba4e99	http://dx.doi.org/10.6073/pasta/c560d99864cd7fd303153a11d2ba0ddd	United States of America	VIII
424	Chloride Data	424_chloride concentration	gleon_chloride_concentrations.csv	Environmental Data Initiative	doi:10.6073/pasta/455d73d4cb43514e503826211eba4e99	http://dx.doi.org/10.6073/pasta/c560d99864cd7fd303153a11d2ba0ddd	United States of America	VII
534	Chloride Data	534_chloride concentration	gleon_chloride_concentrations.csv	Environmental Data Initiative	doi:10.6073/pasta/455d73d4cb43514e503826211eba4e99	http://dx.doi.org/10.6073/pasta/c560d99864cd7fd303153a11d2ba0ddd	United States of America	VIII
177	Chloride Data	177_chloride concentration	gleon_chloride_concentrations.csv	Environmental Data Initiative	doi:10.6073/pasta/455d73d4cb43514e503826211eba4e99	http://dx.doi.org/10.6073/pasta/c560d99864cd7fd303153a11d2ba0ddd	United States of America	VIII
533	Chloride Data	533_chloride concentration	gleon_chloride_concentrations.csv	Environmental Data Initiative	doi:10.6073/pasta/455d73d4cb43514e503826211eba4e99	http://dx.doi.org/10.6073/pasta/c560d99864cd7fd303153a11d2ba0ddd	United States of America	III
296	Chloride Data	296_chloride concentration	gleon_chloride_concentrations.csv	Environmental Data Initiative	doi:10.6073/pasta/455d73d4cb43514e503826211eba4e99	http://dx.doi.org/10.6073/pasta/c560d99864cd7fd303153a11d2ba0ddd	Sweden
295	Chloride Data	295_chloride concentration	gleon_chloride_concentrations.csv	Environmental Data Initiative	doi:10.6073/pasta/455d73d4cb43514e503826211eba4e99	http://dx.doi.org/10.6073/pasta/c560d99864cd7fd303153a11d2ba0ddd	Sweden
178	Chloride Data	178_chloride concentration	gleon_chloride_concentrations.csv	Environmental Data Initiative	doi:10.6073/pasta/455d73d4cb43514e503826211eba4e99	http://dx.doi.org/10.6073/pasta/c560d99864cd7fd303153a11d2ba0ddd	United States of America	VIII
302	Chloride Data	302_chloride concentration	gleon_chloride_concentrations.csv	Environmental Data Initiative	doi:10.6073/pasta/455d73d4cb43514e503826211eba4e99	http://dx.doi.org/10.6073/pasta/c560d99864cd7fd303153a11d2ba0ddd	Sweden
190	Chloride Data	190_chloride concentration	gleon_chloride_concentrations.csv	Environmental Data Initiative	doi:10.6073/pasta/455d73d4cb43514e503826211eba4e99	http://dx.doi.org/10.6073/pasta/c560d99864cd7fd303153a11d2ba0ddd	United States of America	VIII
307	Chloride Data	307_chloride concentration	gleon_chloride_concentrations.csv	Environmental Data Initiative	doi:10.6073/pasta/455d73d4cb43514e503826211eba4e99	http://dx.doi.org/10.6073/pasta/c560d99864cd7fd303153a11d2ba0ddd	Sweden
425	Chloride Data	425_chloride concentration	gleon_chloride_concentrations.csv	Environmental Data Initiative	doi:10.6073/pasta/455d73d4cb43514e503826211eba4e99	http://dx.doi.org/10.6073/pasta/c560d99864cd7fd303153a11d2ba0ddd	United States of America	VII
211	Chloride Data	211_chloride concentration	gleon_chloride_concentrations.csv	Environmental Data Initiative	doi:10.6073/pasta/455d73d4cb43514e503826211eba4e99	http://dx.doi.org/10.6073/pasta/c560d99864cd7fd303153a11d2ba0ddd	United States of America	VIII
674	Chloride Data	674_chloride concentration	gleon_chloride_concentrations.csv	Environmental Data Initiative	doi:10.6073/pasta/455d73d4cb43514e503826211eba4e99	http://dx.doi.org/10.6073/pasta/c560d99864cd7fd303153a11d2ba0ddd	United States of America	XIV
260	Chloride Data	260_chloride concentration	gleon_chloride_concentrations.csv	Environmental Data Initiative	doi:10.6073/pasta/455d73d4cb43514e503826211eba4e99	http://dx.doi.org/10.6073/pasta/c560d99864cd7fd303153a11d2ba0ddd	United States of America	VIII
320	Chloride Data	320_chloride concentration	gleon_chloride_concentrations.csv	Environmental Data Initiative	doi:10.6073/pasta/455d73d4cb43514e503826211eba4e99	http://dx.doi.org/10.6073/pasta/c560d99864cd7fd303153a11d2ba0ddd	Sweden
622	Chloride Data	622_chloride concentration	gleon_chloride_concentrations.csv	Environmental Data Initiative	doi:10.6073/pasta/455d73d4cb43514e503826211eba4e99	http://dx.doi.org/10.6073/pasta/c560d99864cd7fd303153a11d2ba0ddd	United States of America	XIV
576	Chloride Data	576_chloride concentration	gleon_chloride_concentrations.csv	Environmental Data Initiative	doi:10.6073/pasta/455d73d4cb43514e503826211eba4e99	http://dx.doi.org/10.6073/pasta/c560d99864cd7fd303153a11d2ba0ddd	Finland
39	Chloride Data	39_chloride concentration	gleon_chloride_concentrations.csv	Environmental Data Initiative	doi:10.6073/pasta/455d73d4cb43514e503826211eba4e99	http://dx.doi.org/10.6073/pasta/c560d99864cd7fd303153a11d2ba0ddd	United States of America	VIII
623	Chloride Data	623_chloride concentration	gleon_chloride_concentrations.csv	Environmental Data Initiative	doi:10.6073/pasta/455d73d4cb43514e503826211eba4e99	http://dx.doi.org/10.6073/pasta/c560d99864cd7fd303153a11d2ba0ddd	United States of America	XIV
426	Chloride Data	426_chloride concentration	gleon_chloride_concentrations.csv	Environmental Data Initiative	doi:10.6073/pasta/455d73d4cb43514e503826211eba4e99	http://dx.doi.org/10.6073/pasta/c560d99864cd7fd303153a11d2ba0ddd	United States of America	VII
427	Chloride Data	427_chloride concentration	gleon_chloride_concentrations.csv	Environmental Data Initiative	doi:10.6073/pasta/455d73d4cb43514e503826211eba4e99	http://dx.doi.org/10.6073/pasta/c560d99864cd7fd303153a11d2ba0ddd	United States of America	VII
181	Chloride Data	181_chloride concentration	gleon_chloride_concentrations.csv	Environmental Data Initiative	doi:10.6073/pasta/455d73d4cb43514e503826211eba4e99	http://dx.doi.org/10.6073/pasta/c560d99864cd7fd303153a11d2ba0ddd	United States of America	VIII
176	Chloride Data	176_chloride concentration	gleon_chloride_concentrations.csv	Environmental Data Initiative	doi:10.6073/pasta/455d73d4cb43514e503826211eba4e99	http://dx.doi.org/10.6073/pasta/c560d99864cd7fd303153a11d2ba0ddd	United States of America	VIII
121	Chloride Data	121_chloride concentration	gleon_chloride_concentrations.csv	Environmental Data Initiative	doi:10.6073/pasta/455d73d4cb43514e503826211eba4e99	http://dx.doi.org/10.6073/pasta/c560d99864cd7fd303153a11d2ba0ddd	United States of America	VI
540	Chloride Data	540_chloride concentration	gleon_chloride_concentrations.csv	Environmental Data Initiative	doi:10.6073/pasta/455d73d4cb43514e503826211eba4e99	http://dx.doi.org/10.6073/pasta/c560d99864cd7fd303153a11d2ba0ddd	Canada
246	Chloride Data	246_chloride concentration	gleon_chloride_concentrations.csv	Environmental Data Initiative	doi:10.6073/pasta/455d73d4cb43514e503826211eba4e99	http://dx.doi.org/10.6073/pasta/c560d99864cd7fd303153a11d2ba0ddd	United States of America	VIII
70	Chloride Data	70_chloride concentration	gleon_chloride_concentrations.csv	Environmental Data Initiative	doi:10.6073/pasta/455d73d4cb43514e503826211eba4e99	http://dx.doi.org/10.6073/pasta/c560d99864cd7fd303153a11d2ba0ddd	United States of America	VIII
428	Chloride Data	428_chloride concentration	gleon_chloride_concentrations.csv	Environmental Data Initiative	doi:10.6073/pasta/455d73d4cb43514e503826211eba4e99	http://dx.doi.org/10.6073/pasta/c560d99864cd7fd303153a11d2ba0ddd	United States of America	VII
120	Chloride Data	120_chloride concentration	gleon_chloride_concentrations.csv	Environmental Data Initiative	doi:10.6073/pasta/455d73d4cb43514e503826211eba4e99	http://dx.doi.org/10.6073/pasta/c560d99864cd7fd303153a11d2ba0ddd	United States of America	IX
429	Chloride Data	429_chloride concentration	gleon_chloride_concentrations.csv	Environmental Data Initiative	doi:10.6073/pasta/455d73d4cb43514e503826211eba4e99	http://dx.doi.org/10.6073/pasta/c560d99864cd7fd303153a11d2ba0ddd	United States of America	VII
378	Chloride Data	378_chloride concentration	gleon_chloride_concentrations.csv	Environmental Data Initiative	doi:10.6073/pasta/455d73d4cb43514e503826211eba4e99	http://dx.doi.org/10.6073/pasta/c560d99864cd7fd303153a11d2ba0ddd	Sweden
548	Chloride Data	548_chloride concentration	gleon_chloride_concentrations.csv	Environmental Data Initiative	doi:10.6073/pasta/455d73d4cb43514e503826211eba4e99	http://dx.doi.org/10.6073/pasta/c560d99864cd7fd303153a11d2ba0ddd	Germany
624	Chloride Data	624_chloride concentration	gleon_chloride_concentrations.csv	Environmental Data Initiative	doi:10.6073/pasta/455d73d4cb43514e503826211eba4e99	http://dx.doi.org/10.6073/pasta/c560d99864cd7fd303153a11d2ba0ddd	United States of America	XIV
431	Chloride Data	431_chloride concentration	gleon_chloride_concentrations.csv	Environmental Data Initiative	doi:10.6073/pasta/455d73d4cb43514e503826211eba4e99	http://dx.doi.org/10.6073/pasta/c560d99864cd7fd303153a11d2ba0ddd	United States of America	VII
156	Chloride Data	156_chloride concentration	gleon_chloride_concentrations.csv	Environmental Data Initiative	doi:10.6073/pasta/455d73d4cb43514e503826211eba4e99	http://dx.doi.org/10.6073/pasta/c560d99864cd7fd303153a11d2ba0ddd	United States of America	XIV
261	Chloride Data	261_chloride concentration	gleon_chloride_concentrations.csv	Environmental Data Initiative	doi:10.6073/pasta/455d73d4cb43514e503826211eba4e99	http://dx.doi.org/10.6073/pasta/c560d99864cd7fd303153a11d2ba0ddd	United States of America	VIII
169	Chloride Data	169_chloride concentration	gleon_chloride_concentrations.csv	Environmental Data Initiative	doi:10.6073/pasta/455d73d4cb43514e503826211eba4e99	http://dx.doi.org/10.6073/pasta/c560d99864cd7fd303153a11d2ba0ddd	United States of America	XIV
432	Chloride Data	432_chloride concentration	gleon_chloride_concentrations.csv	Environmental Data Initiative	doi:10.6073/pasta/455d73d4cb43514e503826211eba4e99	http://dx.doi.org/10.6073/pasta/c560d99864cd7fd303153a11d2ba0ddd	United States of America	VII
164	Chloride Data	164_chloride concentration	gleon_chloride_concentrations.csv	Environmental Data Initiative	doi:10.6073/pasta/455d73d4cb43514e503826211eba4e99	http://dx.doi.org/10.6073/pasta/c560d99864cd7fd303153a11d2ba0ddd	United States of America	VIII
433	Chloride Data	433_chloride concentration	gleon_chloride_concentrations.csv	Environmental Data Initiative	doi:10.6073/pasta/455d73d4cb43514e503826211eba4e99	http://dx.doi.org/10.6073/pasta/c560d99864cd7fd303153a11d2ba0ddd	United States of America	VII
313	Chloride Data	313_chloride concentration	gleon_chloride_concentrations.csv	Environmental Data Initiative	doi:10.6073/pasta/455d73d4cb43514e503826211eba4e99	http://dx.doi.org/10.6073/pasta/c560d99864cd7fd303153a11d2ba0ddd	Sweden
315	Chloride Data	315_chloride concentration	gleon_chloride_concentrations.csv	Environmental Data Initiative	doi:10.6073/pasta/455d73d4cb43514e503826211eba4e99	http://dx.doi.org/10.6073/pasta/c560d99864cd7fd303153a11d2ba0ddd	Sweden
434	Chloride Data	434_chloride concentration	gleon_chloride_concentrations.csv	Environmental Data Initiative	doi:10.6073/pasta/455d73d4cb43514e503826211eba4e99	http://dx.doi.org/10.6073/pasta/c560d99864cd7fd303153a11d2ba0ddd	United States of America	VII
573	Chloride Data	573_chloride concentration	gleon_chloride_concentrations.csv	Environmental Data Initiative	doi:10.6073/pasta/455d73d4cb43514e503826211eba4e99	http://dx.doi.org/10.6073/pasta/c560d99864cd7fd303153a11d2ba0ddd	Germany
546	Chloride Data	546_chloride concentration	gleon_chloride_concentrations.csv	Environmental Data Initiative	doi:10.6073/pasta/455d73d4cb43514e503826211eba4e99	http://dx.doi.org/10.6073/pasta/c560d99864cd7fd303153a11d2ba0ddd	Germany
473	Chloride Data	473_chloride concentration	gleon_chloride_concentrations.csv	Environmental Data Initiative	doi:10.6073/pasta/455d73d4cb43514e503826211eba4e99	http://dx.doi.org/10.6073/pasta/c560d99864cd7fd303153a11d2ba0ddd	Canada
474	Chloride Data	474_chloride concentration	gleon_chloride_concentrations.csv	Environmental Data Initiative	doi:10.6073/pasta/455d73d4cb43514e503826211eba4e99	http://dx.doi.org/10.6073/pasta/c560d99864cd7fd303153a11d2ba0ddd	Canada
475	Chloride Data	475_chloride concentration	gleon_chloride_concentrations.csv	Environmental Data Initiative	doi:10.6073/pasta/455d73d4cb43514e503826211eba4e99	http://dx.doi.org/10.6073/pasta/c560d99864cd7fd303153a11d2ba0ddd	Canada
476	Chloride Data	476_chloride concentration	gleon_chloride_concentrations.csv	Environmental Data Initiative	doi:10.6073/pasta/455d73d4cb43514e503826211eba4e99	http://dx.doi.org/10.6073/pasta/c560d99864cd7fd303153a11d2ba0ddd	Canada
115	Chloride Data	115_chloride concentration	gleon_chloride_concentrations.csv	Environmental Data Initiative	doi:10.6073/pasta/455d73d4cb43514e503826211eba4e99	http://dx.doi.org/10.6073/pasta/c560d99864cd7fd303153a11d2ba0ddd	United States of America	VI
146	Chloride Data	146_chloride concentration	gleon_chloride_concentrations.csv	Environmental Data Initiative	doi:10.6073/pasta/455d73d4cb43514e503826211eba4e99	http://dx.doi.org/10.6073/pasta/c560d99864cd7fd303153a11d2ba0ddd	Hungary
114	Chloride Data	114_chloride concentration	gleon_chloride_concentrations.csv	Environmental Data Initiative	doi:10.6073/pasta/455d73d4cb43514e503826211eba4e99	http://dx.doi.org/10.6073/pasta/c560d99864cd7fd303153a11d2ba0ddd	United States of America	IX
144	Chloride Data	144_chloride concentration	gleon_chloride_concentrations.csv	Environmental Data Initiative	doi:10.6073/pasta/455d73d4cb43514e503826211eba4e99	http://dx.doi.org/10.6073/pasta/c560d99864cd7fd303153a11d2ba0ddd	French Republic
2	Chloride Data	2_chloride concentration	gleon_chloride_concentrations.csv	Environmental Data Initiative	doi:10.6073/pasta/455d73d4cb43514e503826211eba4e99	http://dx.doi.org/10.6073/pasta/c560d99864cd7fd303153a11d2ba0ddd	United States of America	VII
47	Chloride Data	47_chloride concentration	gleon_chloride_concentrations.csv	Environmental Data Initiative	doi:10.6073/pasta/455d73d4cb43514e503826211eba4e99	http://dx.doi.org/10.6073/pasta/c560d99864cd7fd303153a11d2ba0ddd	United States of America	VIII
99	Chloride Data	99_chloride concentration	gleon_chloride_concentrations.csv	Environmental Data Initiative	doi:10.6073/pasta/455d73d4cb43514e503826211eba4e99	http://dx.doi.org/10.6073/pasta/c560d99864cd7fd303153a11d2ba0ddd	United States of America	IX
162	Chloride Data	162_chloride concentration	gleon_chloride_concentrations.csv	Environmental Data Initiative	doi:10.6073/pasta/455d73d4cb43514e503826211eba4e99	http://dx.doi.org/10.6073/pasta/c560d99864cd7fd303153a11d2ba0ddd	Germany
112	Chloride Data	112_chloride concentration	gleon_chloride_concentrations.csv	Environmental Data Initiative	doi:10.6073/pasta/455d73d4cb43514e503826211eba4e99	http://dx.doi.org/10.6073/pasta/c560d99864cd7fd303153a11d2ba0ddd	United States of America	VI
147	Chloride Data	147_chloride concentration	gleon_chloride_concentrations.csv	Environmental Data Initiative	doi:10.6073/pasta/455d73d4cb43514e503826211eba4e99	http://dx.doi.org/10.6073/pasta/c560d99864cd7fd303153a11d2ba0ddd	Hungary
142	Chloride Data	142_chloride concentration	gleon_chloride_concentrations.csv	Environmental Data Initiative	doi:10.6073/pasta/455d73d4cb43514e503826211eba4e99	http://dx.doi.org/10.6073/pasta/c560d99864cd7fd303153a11d2ba0ddd	French Republic
111	Chloride Data	111_chloride concentration	gleon_chloride_concentrations.csv	Environmental Data Initiative	doi:10.6073/pasta/455d73d4cb43514e503826211eba4e99	http://dx.doi.org/10.6073/pasta/c560d99864cd7fd303153a11d2ba0ddd	United States of America	II
118	Chloride Data	118_chloride concentration	gleon_chloride_concentrations.csv	Environmental Data Initiative	doi:10.6073/pasta/455d73d4cb43514e503826211eba4e99	http://dx.doi.org/10.6073/pasta/c560d99864cd7fd303153a11d2ba0ddd	United States of America	XII
497	Chloride Data	497_chloride concentration	gleon_chloride_concentrations.csv	Environmental Data Initiative	doi:10.6073/pasta/455d73d4cb43514e503826211eba4e99	http://dx.doi.org/10.6073/pasta/c560d99864cd7fd303153a11d2ba0ddd	Hungary
97	Chloride Data	97_chloride concentration	gleon_chloride_concentrations.csv	Environmental Data Initiative	doi:10.6073/pasta/455d73d4cb43514e503826211eba4e99	http://dx.doi.org/10.6073/pasta/c560d99864cd7fd303153a11d2ba0ddd	United States of America	IX
110	Chloride Data	110_chloride concentration	gleon_chloride_concentrations.csv	Environmental Data Initiative	doi:10.6073/pasta/455d73d4cb43514e503826211eba4e99	http://dx.doi.org/10.6073/pasta/c560d99864cd7fd303153a11d2ba0ddd	United States of America	VI
96	Chloride Data	96_chloride concentration	gleon_chloride_concentrations.csv	Environmental Data Initiative	doi:10.6073/pasta/455d73d4cb43514e503826211eba4e99	http://dx.doi.org/10.6073/pasta/c560d99864cd7fd303153a11d2ba0ddd	Canada
108	Chloride Data	108_chloride concentration	gleon_chloride_concentrations.csv	Environmental Data Initiative	doi:10.6073/pasta/455d73d4cb43514e503826211eba4e99	http://dx.doi.org/10.6073/pasta/c560d99864cd7fd303153a11d2ba0ddd	United States of America	VI
587	Chloride Data	587_chloride concentration	gleon_chloride_concentrations.csv	Environmental Data Initiative	doi:10.6073/pasta/455d73d4cb43514e503826211eba4e99	http://dx.doi.org/10.6073/pasta/c560d99864cd7fd303153a11d2ba0ddd	Canada
390	Chloride Data	390_chloride concentration	gleon_chloride_concentrations.csv	Environmental Data Initiative	doi:10.6073/pasta/455d73d4cb43514e503826211eba4e99	http://dx.doi.org/10.6073/pasta/c560d99864cd7fd303153a11d2ba0ddd	United States of America	VII
105	Chloride Data	105_chloride concentration	gleon_chloride_concentrations.csv	Environmental Data Initiative	doi:10.6073/pasta/455d73d4cb43514e503826211eba4e99	http://dx.doi.org/10.6073/pasta/c560d99864cd7fd303153a11d2ba0ddd	United States of America	IX
391	Chloride Data	391_chloride concentration	gleon_chloride_concentrations.csv	Environmental Data Initiative	doi:10.6073/pasta/455d73d4cb43514e503826211eba4e99	http://dx.doi.org/10.6073/pasta/c560d99864cd7fd303153a11d2ba0ddd	United States of America	VII
435	Chloride Data	435_chloride concentration	gleon_chloride_concentrations.csv	Environmental Data Initiative	doi:10.6073/pasta/455d73d4cb43514e503826211eba4e99	http://dx.doi.org/10.6073/pasta/c560d99864cd7fd303153a11d2ba0ddd	United States of America	VII
65	Chloride Data	65_chloride concentration	gleon_chloride_concentrations.csv	Environmental Data Initiative	doi:10.6073/pasta/455d73d4cb43514e503826211eba4e99	http://dx.doi.org/10.6073/pasta/c560d99864cd7fd303153a11d2ba0ddd	United States of America	VIII
491	Chloride Data	491_chloride concentration	gleon_chloride_concentrations.csv	Environmental Data Initiative	doi:10.6073/pasta/455d73d4cb43514e503826211eba4e99	http://dx.doi.org/10.6073/pasta/c560d99864cd7fd303153a11d2ba0ddd	Canada
103	Chloride Data	103_chloride concentration	gleon_chloride_concentrations.csv	Environmental Data Initiative	doi:10.6073/pasta/455d73d4cb43514e503826211eba4e99	http://dx.doi.org/10.6073/pasta/c560d99864cd7fd303153a11d2ba0ddd	United States of America	XI
95	Chloride Data	95_chloride concentration	gleon_chloride_concentrations.csv	Environmental Data Initiative	doi:10.6073/pasta/455d73d4cb43514e503826211eba4e99	http://dx.doi.org/10.6073/pasta/c560d99864cd7fd303153a11d2ba0ddd	United States of America	X
102	Chloride Data	102_chloride concentration	gleon_chloride_concentrations.csv	Environmental Data Initiative	doi:10.6073/pasta/455d73d4cb43514e503826211eba4e99	http://dx.doi.org/10.6073/pasta/c560d99864cd7fd303153a11d2ba0ddd	United States of America	IV
625	Chloride Data	625_chloride concentration	gleon_chloride_concentrations.csv	Environmental Data Initiative	doi:10.6073/pasta/455d73d4cb43514e503826211eba4e99	http://dx.doi.org/10.6073/pasta/c560d99864cd7fd303153a11d2ba0ddd	United States of America	XIV
395	Chloride Data	395_chloride concentration	gleon_chloride_concentrations.csv	Environmental Data Initiative	doi:10.6073/pasta/455d73d4cb43514e503826211eba4e99	http://dx.doi.org/10.6073/pasta/c560d99864cd7fd303153a11d2ba0ddd	United States of America	VII
472	Chloride Data	472_chloride concentration	gleon_chloride_concentrations.csv	Environmental Data Initiative	doi:10.6073/pasta/455d73d4cb43514e503826211eba4e99	http://dx.doi.org/10.6073/pasta/c560d99864cd7fd303153a11d2ba0ddd	Canada
94	Chloride Data	94_chloride concentration	gleon_chloride_concentrations.csv	Environmental Data Initiative	doi:10.6073/pasta/455d73d4cb43514e503826211eba4e99	http://dx.doi.org/10.6073/pasta/c560d99864cd7fd303153a11d2ba0ddd	United States of America	XI
167	Chloride Data	167_chloride concentration	gleon_chloride_concentrations.csv	Environmental Data Initiative	doi:10.6073/pasta/455d73d4cb43514e503826211eba4e99	http://dx.doi.org/10.6073/pasta/c560d99864cd7fd303153a11d2ba0ddd	United States of America	VIII
691	Chloride Data	691_chloride concentration	gleon_chloride_concentrations.csv	Environmental Data Initiative	doi:10.6073/pasta/455d73d4cb43514e503826211eba4e99	http://dx.doi.org/10.6073/pasta/c560d99864cd7fd303153a11d2ba0ddd	Switzerland
577	Chloride Data	577_chloride concentration	gleon_chloride_concentrations.csv	Environmental Data Initiative	doi:10.6073/pasta/455d73d4cb43514e503826211eba4e99	http://dx.doi.org/10.6073/pasta/c560d99864cd7fd303153a11d2ba0ddd	Finland
348	Chloride Data	348_chloride concentration	gleon_chloride_concentrations.csv	Environmental Data Initiative	doi:10.6073/pasta/455d73d4cb43514e503826211eba4e99	http://dx.doi.org/10.6073/pasta/c560d99864cd7fd303153a11d2ba0ddd	Sweden
374	Chloride Data	374_chloride concentration	gleon_chloride_concentrations.csv	Environmental Data Initiative	doi:10.6073/pasta/455d73d4cb43514e503826211eba4e99	http://dx.doi.org/10.6073/pasta/c560d99864cd7fd303153a11d2ba0ddd	Sweden
538	Chloride Data	538_chloride concentration	gleon_chloride_concentrations.csv	Environmental Data Initiative	doi:10.6073/pasta/455d73d4cb43514e503826211eba4e99	http://dx.doi.org/10.6073/pasta/c560d99864cd7fd303153a11d2ba0ddd	Canada
322	Chloride Data	322_chloride concentration	gleon_chloride_concentrations.csv	Environmental Data Initiative	doi:10.6073/pasta/455d73d4cb43514e503826211eba4e99	http://dx.doi.org/10.6073/pasta/c560d99864cd7fd303153a11d2ba0ddd	Sweden
284	Chloride Data	284_chloride concentration	gleon_chloride_concentrations.csv	Environmental Data Initiative	doi:10.6073/pasta/455d73d4cb43514e503826211eba4e99	http://dx.doi.org/10.6073/pasta/c560d99864cd7fd303153a11d2ba0ddd	Sweden
262	Chloride Data	262_chloride concentration	gleon_chloride_concentrations.csv	Environmental Data Initiative	doi:10.6073/pasta/455d73d4cb43514e503826211eba4e99	http://dx.doi.org/10.6073/pasta/c560d99864cd7fd303153a11d2ba0ddd	United States of America	VIII
37	Chloride Data	37_chloride concentration	gleon_chloride_concentrations.csv	Environmental Data Initiative	doi:10.6073/pasta/455d73d4cb43514e503826211eba4e99	http://dx.doi.org/10.6073/pasta/c560d99864cd7fd303153a11d2ba0ddd	United States of America	VIII
337	Chloride Data	337_chloride concentration	gleon_chloride_concentrations.csv	Environmental Data Initiative	doi:10.6073/pasta/455d73d4cb43514e503826211eba4e99	http://dx.doi.org/10.6073/pasta/c560d99864cd7fd303153a11d2ba0ddd	Sweden
263	Chloride Data	263_chloride concentration	gleon_chloride_concentrations.csv	Environmental Data Initiative	doi:10.6073/pasta/455d73d4cb43514e503826211eba4e99	http://dx.doi.org/10.6073/pasta/c560d99864cd7fd303153a11d2ba0ddd	United States of America	VIII
264	Chloride Data	264_chloride concentration	gleon_chloride_concentrations.csv	Environmental Data Initiative	doi:10.6073/pasta/455d73d4cb43514e503826211eba4e99	http://dx.doi.org/10.6073/pasta/c560d99864cd7fd303153a11d2ba0ddd	United States of America	VIII
202	Chloride Data	202_chloride concentration	gleon_chloride_concentrations.csv	Environmental Data Initiative	doi:10.6073/pasta/455d73d4cb43514e503826211eba4e99	http://dx.doi.org/10.6073/pasta/c560d99864cd7fd303153a11d2ba0ddd	United States of America	VIII
196	Chloride Data	196_chloride concentration	gleon_chloride_concentrations.csv	Environmental Data Initiative	doi:10.6073/pasta/455d73d4cb43514e503826211eba4e99	http://dx.doi.org/10.6073/pasta/c560d99864cd7fd303153a11d2ba0ddd	United States of America	VIII
238	Chloride Data	238_chloride concentration	gleon_chloride_concentrations.csv	Environmental Data Initiative	doi:10.6073/pasta/455d73d4cb43514e503826211eba4e99	http://dx.doi.org/10.6073/pasta/c560d99864cd7fd303153a11d2ba0ddd	United States of America	VIII
93	Chloride Data	93_chloride concentration	gleon_chloride_concentrations.csv	Environmental Data Initiative	doi:10.6073/pasta/455d73d4cb43514e503826211eba4e99	http://dx.doi.org/10.6073/pasta/c560d99864cd7fd303153a11d2ba0ddd	United States of America	IX
49	Chloride Data	49_chloride concentration	gleon_chloride_concentrations.csv	Environmental Data Initiative	doi:10.6073/pasta/455d73d4cb43514e503826211eba4e99	http://dx.doi.org/10.6073/pasta/c560d99864cd7fd303153a11d2ba0ddd	United States of America	VIII
92	Chloride Data	92_chloride concentration	gleon_chloride_concentrations.csv	Environmental Data Initiative	doi:10.6073/pasta/455d73d4cb43514e503826211eba4e99	http://dx.doi.org/10.6073/pasta/c560d99864cd7fd303153a11d2ba0ddd	United States of America	IX
218	Chloride Data	218_chloride concentration	gleon_chloride_concentrations.csv	Environmental Data Initiative	doi:10.6073/pasta/455d73d4cb43514e503826211eba4e99	http://dx.doi.org/10.6073/pasta/c560d99864cd7fd303153a11d2ba0ddd	United States of America	VIII
509	Chloride Data	509_chloride concentration	gleon_chloride_concentrations.csv	Environmental Data Initiative	doi:10.6073/pasta/455d73d4cb43514e503826211eba4e99	http://dx.doi.org/10.6073/pasta/c560d99864cd7fd303153a11d2ba0ddd	United Kingdom
503	Chloride Data	503_chloride concentration	gleon_chloride_concentrations.csv	Environmental Data Initiative	doi:10.6073/pasta/455d73d4cb43514e503826211eba4e99	http://dx.doi.org/10.6073/pasta/c560d99864cd7fd303153a11d2ba0ddd	United Kingdom
506	Chloride Data	506_chloride concentration	gleon_chloride_concentrations.csv	Environmental Data Initiative	doi:10.6073/pasta/455d73d4cb43514e503826211eba4e99	http://dx.doi.org/10.6073/pasta/c560d99864cd7fd303153a11d2ba0ddd	United Kingdom
504	Chloride Data	504_chloride concentration	gleon_chloride_concentrations.csv	Environmental Data Initiative	doi:10.6073/pasta/455d73d4cb43514e503826211eba4e99	http://dx.doi.org/10.6073/pasta/c560d99864cd7fd303153a11d2ba0ddd	United Kingdom
502	Chloride Data	502_chloride concentration	gleon_chloride_concentrations.csv	Environmental Data Initiative	doi:10.6073/pasta/455d73d4cb43514e503826211eba4e99	http://dx.doi.org/10.6073/pasta/c560d99864cd7fd303153a11d2ba0ddd	United Kingdom
626	Chloride Data	626_chloride concentration	gleon_chloride_concentrations.csv	Environmental Data Initiative	doi:10.6073/pasta/455d73d4cb43514e503826211eba4e99	http://dx.doi.org/10.6073/pasta/c560d99864cd7fd303153a11d2ba0ddd	United States of America	XIV
578	Chloride Data	578_chloride concentration	gleon_chloride_concentrations.csv	Environmental Data Initiative	doi:10.6073/pasta/455d73d4cb43514e503826211eba4e99	http://dx.doi.org/10.6073/pasta/c560d99864cd7fd303153a11d2ba0ddd	Finland
437	Chloride Data	437_chloride concentration	gleon_chloride_concentrations.csv	Environmental Data Initiative	doi:10.6073/pasta/455d73d4cb43514e503826211eba4e99	http://dx.doi.org/10.6073/pasta/c560d99864cd7fd303153a11d2ba0ddd	United States of America	VII
18	Chloride Data	18_chloride concentration	gleon_chloride_concentrations.csv	Environmental Data Initiative	doi:10.6073/pasta/455d73d4cb43514e503826211eba4e99	http://dx.doi.org/10.6073/pasta/c560d99864cd7fd303153a11d2ba0ddd	United States of America	VIII
11	Chloride Data	11_chloride concentration	gleon_chloride_concentrations.csv	Environmental Data Initiative	doi:10.6073/pasta/455d73d4cb43514e503826211eba4e99	http://dx.doi.org/10.6073/pasta/c560d99864cd7fd303153a11d2ba0ddd	United States of America	VII
195	Chloride Data	195_chloride concentration	gleon_chloride_concentrations.csv	Environmental Data Initiative	doi:10.6073/pasta/455d73d4cb43514e503826211eba4e99	http://dx.doi.org/10.6073/pasta/c560d99864cd7fd303153a11d2ba0ddd	United States of America	VIII
628	Chloride Data	628_chloride concentration	gleon_chloride_concentrations.csv	Environmental Data Initiative	doi:10.6073/pasta/455d73d4cb43514e503826211eba4e99	http://dx.doi.org/10.6073/pasta/c560d99864cd7fd303153a11d2ba0ddd	United States of America	XIV
32	Chloride Data	32_chloride concentration	gleon_chloride_concentrations.csv	Environmental Data Initiative	doi:10.6073/pasta/455d73d4cb43514e503826211eba4e99	http://dx.doi.org/10.6073/pasta/c560d99864cd7fd303153a11d2ba0ddd	United States of America	VIII
41	Chloride Data	41_chloride concentration	gleon_chloride_concentrations.csv	Environmental Data Initiative	doi:10.6073/pasta/455d73d4cb43514e503826211eba4e99	http://dx.doi.org/10.6073/pasta/c560d99864cd7fd303153a11d2ba0ddd	United States of America	VIII
382	Chloride Data	382_chloride concentration	gleon_chloride_concentrations.csv	Environmental Data Initiative	doi:10.6073/pasta/455d73d4cb43514e503826211eba4e99	http://dx.doi.org/10.6073/pasta/c560d99864cd7fd303153a11d2ba0ddd	Sweden
228	Chloride Data	228_chloride concentration	gleon_chloride_concentrations.csv	Environmental Data Initiative	doi:10.6073/pasta/455d73d4cb43514e503826211eba4e99	http://dx.doi.org/10.6073/pasta/c560d99864cd7fd303153a11d2ba0ddd	United States of America	VIII
675	Chloride Data	675_chloride concentration	gleon_chloride_concentrations.csv	Environmental Data Initiative	doi:10.6073/pasta/455d73d4cb43514e503826211eba4e99	http://dx.doi.org/10.6073/pasta/c560d99864cd7fd303153a11d2ba0ddd	United States of America	XIV
603	Chloride Data	603_chloride concentration	gleon_chloride_concentrations.csv	Environmental Data Initiative	doi:10.6073/pasta/455d73d4cb43514e503826211eba4e99	http://dx.doi.org/10.6073/pasta/c560d99864cd7fd303153a11d2ba0ddd	Italy
547	Chloride Data	547_chloride concentration	gleon_chloride_concentrations.csv	Environmental Data Initiative	doi:10.6073/pasta/455d73d4cb43514e503826211eba4e99	http://dx.doi.org/10.6073/pasta/c560d99864cd7fd303153a11d2ba0ddd	Germany
343	Chloride Data	343_chloride concentration	gleon_chloride_concentrations.csv	Environmental Data Initiative	doi:10.6073/pasta/455d73d4cb43514e503826211eba4e99	http://dx.doi.org/10.6073/pasta/c560d99864cd7fd303153a11d2ba0ddd	Sweden
188	Chloride Data	188_chloride concentration	gleon_chloride_concentrations.csv	Environmental Data Initiative	doi:10.6073/pasta/455d73d4cb43514e503826211eba4e99	http://dx.doi.org/10.6073/pasta/c560d99864cd7fd303153a11d2ba0ddd	United States of America	VIII
439	Chloride Data	439_chloride concentration	gleon_chloride_concentrations.csv	Environmental Data Initiative	doi:10.6073/pasta/455d73d4cb43514e503826211eba4e99	http://dx.doi.org/10.6073/pasta/c560d99864cd7fd303153a11d2ba0ddd	United States of America	VII
677	Chloride Data	677_chloride concentration	gleon_chloride_concentrations.csv	Environmental Data Initiative	doi:10.6073/pasta/455d73d4cb43514e503826211eba4e99	http://dx.doi.org/10.6073/pasta/c560d99864cd7fd303153a11d2ba0ddd	United States of America	XIV
225	Chloride Data	225_chloride concentration	gleon_chloride_concentrations.csv	Environmental Data Initiative	doi:10.6073/pasta/455d73d4cb43514e503826211eba4e99	http://dx.doi.org/10.6073/pasta/c560d99864cd7fd303153a11d2ba0ddd	United States of America	VIII
91	Chloride Data	91_chloride concentration	gleon_chloride_concentrations.csv	Environmental Data Initiative	doi:10.6073/pasta/455d73d4cb43514e503826211eba4e99	http://dx.doi.org/10.6073/pasta/c560d99864cd7fd303153a11d2ba0ddd	United States of America	VI
536	Chloride Data	536_chloride concentration	gleon_chloride_concentrations.csv	Environmental Data Initiative	doi:10.6073/pasta/455d73d4cb43514e503826211eba4e99	http://dx.doi.org/10.6073/pasta/c560d99864cd7fd303153a11d2ba0ddd	Canada
629	Chloride Data	629_chloride concentration	gleon_chloride_concentrations.csv	Environmental Data Initiative	doi:10.6073/pasta/455d73d4cb43514e503826211eba4e99	http://dx.doi.org/10.6073/pasta/c560d99864cd7fd303153a11d2ba0ddd	United States of America	XIV
553	Chloride Data	553_chloride concentration	gleon_chloride_concentrations.csv	Environmental Data Initiative	doi:10.6073/pasta/455d73d4cb43514e503826211eba4e99	http://dx.doi.org/10.6073/pasta/c560d99864cd7fd303153a11d2ba0ddd	Germany
158	Chloride Data	158_chloride concentration	gleon_chloride_concentrations.csv	Environmental Data Initiative	doi:10.6073/pasta/455d73d4cb43514e503826211eba4e99	http://dx.doi.org/10.6073/pasta/c560d99864cd7fd303153a11d2ba0ddd	United States of America	VIII
36	Chloride Data	36_chloride concentration	gleon_chloride_concentrations.csv	Environmental Data Initiative	doi:10.6073/pasta/455d73d4cb43514e503826211eba4e99	http://dx.doi.org/10.6073/pasta/c560d99864cd7fd303153a11d2ba0ddd	United States of America	VIII
53	Chloride Data	53_chloride concentration	gleon_chloride_concentrations.csv	Environmental Data Initiative	doi:10.6073/pasta/455d73d4cb43514e503826211eba4e99	http://dx.doi.org/10.6073/pasta/c560d99864cd7fd303153a11d2ba0ddd	United States of America	VIII
35	Chloride Data	35_chloride concentration	gleon_chloride_concentrations.csv	Environmental Data Initiative	doi:10.6073/pasta/455d73d4cb43514e503826211eba4e99	http://dx.doi.org/10.6073/pasta/c560d99864cd7fd303153a11d2ba0ddd	United States of America	VIII
186	Chloride Data	186_chloride concentration	gleon_chloride_concentrations.csv	Environmental Data Initiative	doi:10.6073/pasta/455d73d4cb43514e503826211eba4e99	http://dx.doi.org/10.6073/pasta/c560d99864cd7fd303153a11d2ba0ddd	United States of America	VIII
679	Chloride Data	679_chloride concentration	gleon_chloride_concentrations.csv	Environmental Data Initiative	doi:10.6073/pasta/455d73d4cb43514e503826211eba4e99	http://dx.doi.org/10.6073/pasta/c560d99864cd7fd303153a11d2ba0ddd	United States of America	XIV
223	Chloride Data	223_chloride concentration	gleon_chloride_concentrations.csv	Environmental Data Initiative	doi:10.6073/pasta/455d73d4cb43514e503826211eba4e99	http://dx.doi.org/10.6073/pasta/c560d99864cd7fd303153a11d2ba0ddd	United States of America	VIII
1	Chloride Data	1_chloride concentration	gleon_chloride_concentrations.csv	Environmental Data Initiative	doi:10.6073/pasta/455d73d4cb43514e503826211eba4e99	http://dx.doi.org/10.6073/pasta/c560d99864cd7fd303153a11d2ba0ddd	United States of America	VIII
631	Chloride Data	631_chloride concentration	gleon_chloride_concentrations.csv	Environmental Data Initiative	doi:10.6073/pasta/455d73d4cb43514e503826211eba4e99	http://dx.doi.org/10.6073/pasta/c560d99864cd7fd303153a11d2ba0ddd	United States of America	XIV
478	Chloride Data	478_chloride concentration	gleon_chloride_concentrations.csv	Environmental Data Initiative	doi:10.6073/pasta/455d73d4cb43514e503826211eba4e99	http://dx.doi.org/10.6073/pasta/c560d99864cd7fd303153a11d2ba0ddd	Canada
680	Chloride Data	680_chloride concentration	gleon_chloride_concentrations.csv	Environmental Data Initiative	doi:10.6073/pasta/455d73d4cb43514e503826211eba4e99	http://dx.doi.org/10.6073/pasta/c560d99864cd7fd303153a11d2ba0ddd	United States of America	XIV
89	Chloride Data	89_chloride concentration	gleon_chloride_concentrations.csv	Environmental Data Initiative	doi:10.6073/pasta/455d73d4cb43514e503826211eba4e99	http://dx.doi.org/10.6073/pasta/c560d99864cd7fd303153a11d2ba0ddd	United States of America	VI
64	Chloride Data	64_chloride concentration	gleon_chloride_concentrations.csv	Environmental Data Initiative	doi:10.6073/pasta/455d73d4cb43514e503826211eba4e99	http://dx.doi.org/10.6073/pasta/c560d99864cd7fd303153a11d2ba0ddd	United States of America	VIII
171	Chloride Data	171_chloride concentration	gleon_chloride_concentrations.csv	Environmental Data Initiative	doi:10.6073/pasta/455d73d4cb43514e503826211eba4e99	http://dx.doi.org/10.6073/pasta/c560d99864cd7fd303153a11d2ba0ddd	United States of America	VIII
172	Chloride Data	172_chloride concentration	gleon_chloride_concentrations.csv	Environmental Data Initiative	doi:10.6073/pasta/455d73d4cb43514e503826211eba4e99	http://dx.doi.org/10.6073/pasta/c560d99864cd7fd303153a11d2ba0ddd	United States of America	VIII
88	Chloride Data	88_chloride concentration	gleon_chloride_concentrations.csv	Environmental Data Initiative	doi:10.6073/pasta/455d73d4cb43514e503826211eba4e99	http://dx.doi.org/10.6073/pasta/c560d99864cd7fd303153a11d2ba0ddd	United States of America	III
557	Chloride Data	557_chloride concentration	gleon_chloride_concentrations.csv	Environmental Data Initiative	doi:10.6073/pasta/455d73d4cb43514e503826211eba4e99	http://dx.doi.org/10.6073/pasta/c560d99864cd7fd303153a11d2ba0ddd	Germany
277	Chloride Data	277_chloride concentration	gleon_chloride_concentrations.csv	Environmental Data Initiative	doi:10.6073/pasta/455d73d4cb43514e503826211eba4e99	http://dx.doi.org/10.6073/pasta/c560d99864cd7fd303153a11d2ba0ddd	Sweden
74	Chloride Data	74_chloride concentration	gleon_chloride_concentrations.csv	Environmental Data Initiative	doi:10.6073/pasta/455d73d4cb43514e503826211eba4e99	http://dx.doi.org/10.6073/pasta/c560d99864cd7fd303153a11d2ba0ddd	United States of America	VIII
552	Chloride Data	552_chloride concentration	gleon_chloride_concentrations.csv	Environmental Data Initiative	doi:10.6073/pasta/455d73d4cb43514e503826211eba4e99	http://dx.doi.org/10.6073/pasta/c560d99864cd7fd303153a11d2ba0ddd	Germany
555	Chloride Data	555_chloride concentration	gleon_chloride_concentrations.csv	Environmental Data Initiative	doi:10.6073/pasta/455d73d4cb43514e503826211eba4e99	http://dx.doi.org/10.6073/pasta/c560d99864cd7fd303153a11d2ba0ddd	Germany
159	Chloride Data	159_chloride concentration	gleon_chloride_concentrations.csv	Environmental Data Initiative	doi:10.6073/pasta/455d73d4cb43514e503826211eba4e99	http://dx.doi.org/10.6073/pasta/c560d99864cd7fd303153a11d2ba0ddd	United States of America	VIII
160	Chloride Data	160_chloride concentration	gleon_chloride_concentrations.csv	Environmental Data Initiative	doi:10.6073/pasta/455d73d4cb43514e503826211eba4e99	http://dx.doi.org/10.6073/pasta/c560d99864cd7fd303153a11d2ba0ddd	United States of America	VIII
383	Chloride Data	383_chloride concentration	gleon_chloride_concentrations.csv	Environmental Data Initiative	doi:10.6073/pasta/455d73d4cb43514e503826211eba4e99	http://dx.doi.org/10.6073/pasta/c560d99864cd7fd303153a11d2ba0ddd	Sweden
440	Chloride Data	440_chloride concentration	gleon_chloride_concentrations.csv	Environmental Data Initiative	doi:10.6073/pasta/455d73d4cb43514e503826211eba4e99	http://dx.doi.org/10.6073/pasta/c560d99864cd7fd303153a11d2ba0ddd	United States of America	VII
219	Chloride Data	219_chloride concentration	gleon_chloride_concentrations.csv	Environmental Data Initiative	doi:10.6073/pasta/455d73d4cb43514e503826211eba4e99	http://dx.doi.org/10.6073/pasta/c560d99864cd7fd303153a11d2ba0ddd	United States of America	VIII
206	Chloride Data	206_chloride concentration	gleon_chloride_concentrations.csv	Environmental Data Initiative	doi:10.6073/pasta/455d73d4cb43514e503826211eba4e99	http://dx.doi.org/10.6073/pasta/c560d99864cd7fd303153a11d2ba0ddd	United States of America	VIII
441	Chloride Data	441_chloride concentration	gleon_chloride_concentrations.csv	Environmental Data Initiative	doi:10.6073/pasta/455d73d4cb43514e503826211eba4e99	http://dx.doi.org/10.6073/pasta/c560d99864cd7fd303153a11d2ba0ddd	United States of America	VII
187	Chloride Data	187_chloride concentration	gleon_chloride_concentrations.csv	Environmental Data Initiative	doi:10.6073/pasta/455d73d4cb43514e503826211eba4e99	http://dx.doi.org/10.6073/pasta/c560d99864cd7fd303153a11d2ba0ddd	United States of America	VIII
681	Chloride Data	681_chloride concentration	gleon_chloride_concentrations.csv	Environmental Data Initiative	doi:10.6073/pasta/455d73d4cb43514e503826211eba4e99	http://dx.doi.org/10.6073/pasta/c560d99864cd7fd303153a11d2ba0ddd	United States of America	XIV
163	Chloride Data	163_chloride concentration	gleon_chloride_concentrations.csv	Environmental Data Initiative	doi:10.6073/pasta/455d73d4cb43514e503826211eba4e99	http://dx.doi.org/10.6073/pasta/c560d99864cd7fd303153a11d2ba0ddd	United States of America	XIV
367	Chloride Data	367_chloride concentration	gleon_chloride_concentrations.csv	Environmental Data Initiative	doi:10.6073/pasta/455d73d4cb43514e503826211eba4e99	http://dx.doi.org/10.6073/pasta/c560d99864cd7fd303153a11d2ba0ddd	Sweden
290	Chloride Data	290_chloride concentration	gleon_chloride_concentrations.csv	Environmental Data Initiative	doi:10.6073/pasta/455d73d4cb43514e503826211eba4e99	http://dx.doi.org/10.6073/pasta/c560d99864cd7fd303153a11d2ba0ddd	Sweden
311	Chloride Data	311_chloride concentration	gleon_chloride_concentrations.csv	Environmental Data Initiative	doi:10.6073/pasta/455d73d4cb43514e503826211eba4e99	http://dx.doi.org/10.6073/pasta/c560d99864cd7fd303153a11d2ba0ddd	Sweden
442	Chloride Data	442_chloride concentration	gleon_chloride_concentrations.csv	Environmental Data Initiative	doi:10.6073/pasta/455d73d4cb43514e503826211eba4e99	http://dx.doi.org/10.6073/pasta/c560d99864cd7fd303153a11d2ba0ddd	United States of America	VII
443	Chloride Data	443_chloride concentration	gleon_chloride_concentrations.csv	Environmental Data Initiative	doi:10.6073/pasta/455d73d4cb43514e503826211eba4e99	http://dx.doi.org/10.6073/pasta/c560d99864cd7fd303153a11d2ba0ddd	United States of America	VII
73	Chloride Data	73_chloride concentration	gleon_chloride_concentrations.csv	Environmental Data Initiative	doi:10.6073/pasta/455d73d4cb43514e503826211eba4e99	http://dx.doi.org/10.6073/pasta/c560d99864cd7fd303153a11d2ba0ddd	United States of America	VIII
334	Chloride Data	334_chloride concentration	gleon_chloride_concentrations.csv	Environmental Data Initiative	doi:10.6073/pasta/455d73d4cb43514e503826211eba4e99	http://dx.doi.org/10.6073/pasta/c560d99864cd7fd303153a11d2ba0ddd	Sweden
333	Chloride Data	333_chloride concentration	gleon_chloride_concentrations.csv	Environmental Data Initiative	doi:10.6073/pasta/455d73d4cb43514e503826211eba4e99	http://dx.doi.org/10.6073/pasta/c560d99864cd7fd303153a11d2ba0ddd	Sweden
363	Chloride Data	363_chloride concentration	gleon_chloride_concentrations.csv	Environmental Data Initiative	doi:10.6073/pasta/455d73d4cb43514e503826211eba4e99	http://dx.doi.org/10.6073/pasta/c560d99864cd7fd303153a11d2ba0ddd	Sweden
339	Chloride Data	339_chloride concentration	gleon_chloride_concentrations.csv	Environmental Data Initiative	doi:10.6073/pasta/455d73d4cb43514e503826211eba4e99	http://dx.doi.org/10.6073/pasta/c560d99864cd7fd303153a11d2ba0ddd	Sweden
444	Chloride Data	444_chloride concentration	gleon_chloride_concentrations.csv	Environmental Data Initiative	doi:10.6073/pasta/455d73d4cb43514e503826211eba4e99	http://dx.doi.org/10.6073/pasta/c560d99864cd7fd303153a11d2ba0ddd	United States of America	VII
69	Chloride Data	69_chloride concentration	gleon_chloride_concentrations.csv	Environmental Data Initiative	doi:10.6073/pasta/455d73d4cb43514e503826211eba4e99	http://dx.doi.org/10.6073/pasta/c560d99864cd7fd303153a11d2ba0ddd	United States of America	VIII
376	Chloride Data	376_chloride concentration	gleon_chloride_concentrations.csv	Environmental Data Initiative	doi:10.6073/pasta/455d73d4cb43514e503826211eba4e99	http://dx.doi.org/10.6073/pasta/c560d99864cd7fd303153a11d2ba0ddd	Sweden
579	Chloride Data	579_chloride concentration	gleon_chloride_concentrations.csv	Environmental Data Initiative	doi:10.6073/pasta/455d73d4cb43514e503826211eba4e99	http://dx.doi.org/10.6073/pasta/c560d99864cd7fd303153a11d2ba0ddd	Finland
205	Chloride Data	205_chloride concentration	gleon_chloride_concentrations.csv	Environmental Data Initiative	doi:10.6073/pasta/455d73d4cb43514e503826211eba4e99	http://dx.doi.org/10.6073/pasta/c560d99864cd7fd303153a11d2ba0ddd	United States of America	VIII
248	Chloride Data	248_chloride concentration	gleon_chloride_concentrations.csv	Environmental Data Initiative	doi:10.6073/pasta/455d73d4cb43514e503826211eba4e99	http://dx.doi.org/10.6073/pasta/c560d99864cd7fd303153a11d2ba0ddd	United States of America	VIII
632	Chloride Data	632_chloride concentration	gleon_chloride_concentrations.csv	Environmental Data Initiative	doi:10.6073/pasta/455d73d4cb43514e503826211eba4e99	http://dx.doi.org/10.6073/pasta/c560d99864cd7fd303153a11d2ba0ddd	United States of America	XIV
633	Chloride Data	633_chloride concentration	gleon_chloride_concentrations.csv	Environmental Data Initiative	doi:10.6073/pasta/455d73d4cb43514e503826211eba4e99	http://dx.doi.org/10.6073/pasta/c560d99864cd7fd303153a11d2ba0ddd	United States of America	XIV
86	Chloride Data	86_chloride concentration	gleon_chloride_concentrations.csv	Environmental Data Initiative	doi:10.6073/pasta/455d73d4cb43514e503826211eba4e99	http://dx.doi.org/10.6073/pasta/c560d99864cd7fd303153a11d2ba0ddd	United States of America	IV
230	Chloride Data	230_chloride concentration	gleon_chloride_concentrations.csv	Environmental Data Initiative	doi:10.6073/pasta/455d73d4cb43514e503826211eba4e99	http://dx.doi.org/10.6073/pasta/c560d99864cd7fd303153a11d2ba0ddd	United States of America	VIII
445	Chloride Data	445_chloride concentration	gleon_chloride_concentrations.csv	Environmental Data Initiative	doi:10.6073/pasta/455d73d4cb43514e503826211eba4e99	http://dx.doi.org/10.6073/pasta/c560d99864cd7fd303153a11d2ba0ddd	United States of America	VII
588	Chloride Data	588_chloride concentration	gleon_chloride_concentrations.csv	Environmental Data Initiative	doi:10.6073/pasta/455d73d4cb43514e503826211eba4e99	http://dx.doi.org/10.6073/pasta/c560d99864cd7fd303153a11d2ba0ddd	Canada
161	Chloride Data	161_chloride concentration	gleon_chloride_concentrations.csv	Environmental Data Initiative	doi:10.6073/pasta/455d73d4cb43514e503826211eba4e99	http://dx.doi.org/10.6073/pasta/c560d99864cd7fd303153a11d2ba0ddd	United States of America	VIII
446	Chloride Data	446_chloride concentration	gleon_chloride_concentrations.csv	Environmental Data Initiative	doi:10.6073/pasta/455d73d4cb43514e503826211eba4e99	http://dx.doi.org/10.6073/pasta/c560d99864cd7fd303153a11d2ba0ddd	United States of America	VII
542	Chloride Data	542_chloride concentration	gleon_chloride_concentrations.csv	Environmental Data Initiative	doi:10.6073/pasta/455d73d4cb43514e503826211eba4e99	http://dx.doi.org/10.6073/pasta/c560d99864cd7fd303153a11d2ba0ddd	Canada
14	Chloride Data	14_chloride concentration	gleon_chloride_concentrations.csv	Environmental Data Initiative	doi:10.6073/pasta/455d73d4cb43514e503826211eba4e99	http://dx.doi.org/10.6073/pasta/c560d99864cd7fd303153a11d2ba0ddd	United States of America	VII
543	Chloride Data	543_chloride concentration	gleon_chloride_concentrations.csv	Environmental Data Initiative	doi:10.6073/pasta/455d73d4cb43514e503826211eba4e99	http://dx.doi.org/10.6073/pasta/c560d99864cd7fd303153a11d2ba0ddd	Canada
189	Chloride Data	189_chloride concentration	gleon_chloride_concentrations.csv	Environmental Data Initiative	doi:10.6073/pasta/455d73d4cb43514e503826211eba4e99	http://dx.doi.org/10.6073/pasta/c560d99864cd7fd303153a11d2ba0ddd	United States of America	VIII
565	Chloride Data	565_chloride concentration	gleon_chloride_concentrations.csv	Environmental Data Initiative	doi:10.6073/pasta/455d73d4cb43514e503826211eba4e99	http://dx.doi.org/10.6073/pasta/c560d99864cd7fd303153a11d2ba0ddd	Germany
556	Chloride Data	556_chloride concentration	gleon_chloride_concentrations.csv	Environmental Data Initiative	doi:10.6073/pasta/455d73d4cb43514e503826211eba4e99	http://dx.doi.org/10.6073/pasta/c560d99864cd7fd303153a11d2ba0ddd	Germany
447	Chloride Data	447_chloride concentration	gleon_chloride_concentrations.csv	Environmental Data Initiative	doi:10.6073/pasta/455d73d4cb43514e503826211eba4e99	http://dx.doi.org/10.6073/pasta/c560d99864cd7fd303153a11d2ba0ddd	United States of America	VII
180	Chloride Data	180_chloride concentration	gleon_chloride_concentrations.csv	Environmental Data Initiative	doi:10.6073/pasta/455d73d4cb43514e503826211eba4e99	http://dx.doi.org/10.6073/pasta/c560d99864cd7fd303153a11d2ba0ddd	United States of America	VIII
634	Chloride Data	634_chloride concentration	gleon_chloride_concentrations.csv	Environmental Data Initiative	doi:10.6073/pasta/455d73d4cb43514e503826211eba4e99	http://dx.doi.org/10.6073/pasta/c560d99864cd7fd303153a11d2ba0ddd	United States of America	XIV
58	Chloride Data	58_chloride concentration	gleon_chloride_concentrations.csv	Environmental Data Initiative	doi:10.6073/pasta/455d73d4cb43514e503826211eba4e99	http://dx.doi.org/10.6073/pasta/c560d99864cd7fd303153a11d2ba0ddd	United States of America	VIII
233	Chloride Data	233_chloride concentration	gleon_chloride_concentrations.csv	Environmental Data Initiative	doi:10.6073/pasta/455d73d4cb43514e503826211eba4e99	http://dx.doi.org/10.6073/pasta/c560d99864cd7fd303153a11d2ba0ddd	United States of America	XIV
300	Chloride Data	300_chloride concentration	gleon_chloride_concentrations.csv	Environmental Data Initiative	doi:10.6073/pasta/455d73d4cb43514e503826211eba4e99	http://dx.doi.org/10.6073/pasta/c560d99864cd7fd303153a11d2ba0ddd	Sweden
207	Chloride Data	207_chloride concentration	gleon_chloride_concentrations.csv	Environmental Data Initiative	doi:10.6073/pasta/455d73d4cb43514e503826211eba4e99	http://dx.doi.org/10.6073/pasta/c560d99864cd7fd303153a11d2ba0ddd	United States of America	VIII
682	Chloride Data	682_chloride concentration	gleon_chloride_concentrations.csv	Environmental Data Initiative	doi:10.6073/pasta/455d73d4cb43514e503826211eba4e99	http://dx.doi.org/10.6073/pasta/c560d99864cd7fd303153a11d2ba0ddd	United States of America	XIV
683	Chloride Data	683_chloride concentration	gleon_chloride_concentrations.csv	Environmental Data Initiative	doi:10.6073/pasta/455d73d4cb43514e503826211eba4e99	http://dx.doi.org/10.6073/pasta/c560d99864cd7fd303153a11d2ba0ddd	United States of America	XIV
349	Chloride Data	349_chloride concentration	gleon_chloride_concentrations.csv	Environmental Data Initiative	doi:10.6073/pasta/455d73d4cb43514e503826211eba4e99	http://dx.doi.org/10.6073/pasta/c560d99864cd7fd303153a11d2ba0ddd	Sweden
589	Chloride Data	589_chloride concentration	gleon_chloride_concentrations.csv	Environmental Data Initiative	doi:10.6073/pasta/455d73d4cb43514e503826211eba4e99	http://dx.doi.org/10.6073/pasta/c560d99864cd7fd303153a11d2ba0ddd	Canada
212	Chloride Data	212_chloride concentration	gleon_chloride_concentrations.csv	Environmental Data Initiative	doi:10.6073/pasta/455d73d4cb43514e503826211eba4e99	http://dx.doi.org/10.6073/pasta/c560d99864cd7fd303153a11d2ba0ddd	United States of America	VIII
222	Chloride Data	222_chloride concentration	gleon_chloride_concentrations.csv	Environmental Data Initiative	doi:10.6073/pasta/455d73d4cb43514e503826211eba4e99	http://dx.doi.org/10.6073/pasta/c560d99864cd7fd303153a11d2ba0ddd	United States of America	VIII
566	Chloride Data	566_chloride concentration	gleon_chloride_concentrations.csv	Environmental Data Initiative	doi:10.6073/pasta/455d73d4cb43514e503826211eba4e99	http://dx.doi.org/10.6073/pasta/c560d99864cd7fd303153a11d2ba0ddd	Germany
330	Chloride Data	330_chloride concentration	gleon_chloride_concentrations.csv	Environmental Data Initiative	doi:10.6073/pasta/455d73d4cb43514e503826211eba4e99	http://dx.doi.org/10.6073/pasta/c560d99864cd7fd303153a11d2ba0ddd	Sweden
505	Chloride Data	505_chloride concentration	gleon_chloride_concentrations.csv	Environmental Data Initiative	doi:10.6073/pasta/455d73d4cb43514e503826211eba4e99	http://dx.doi.org/10.6073/pasta/c560d99864cd7fd303153a11d2ba0ddd	United Kingdom
282	Chloride Data	282_chloride concentration	gleon_chloride_concentrations.csv	Environmental Data Initiative	doi:10.6073/pasta/455d73d4cb43514e503826211eba4e99	http://dx.doi.org/10.6073/pasta/c560d99864cd7fd303153a11d2ba0ddd	Sweden
179	Chloride Data	179_chloride concentration	gleon_chloride_concentrations.csv	Environmental Data Initiative	doi:10.6073/pasta/455d73d4cb43514e503826211eba4e99	http://dx.doi.org/10.6073/pasta/c560d99864cd7fd303153a11d2ba0ddd	United States of America	VIII
55	Chloride Data	55_chloride concentration	gleon_chloride_concentrations.csv	Environmental Data Initiative	doi:10.6073/pasta/455d73d4cb43514e503826211eba4e99	http://dx.doi.org/10.6073/pasta/c560d99864cd7fd303153a11d2ba0ddd	United States of America	VIII
580	Chloride Data	580_chloride concentration	gleon_chloride_concentrations.csv	Environmental Data Initiative	doi:10.6073/pasta/455d73d4cb43514e503826211eba4e99	http://dx.doi.org/10.6073/pasta/c560d99864cd7fd303153a11d2ba0ddd	Finland
581	Chloride Data	581_chloride concentration	gleon_chloride_concentrations.csv	Environmental Data Initiative	doi:10.6073/pasta/455d73d4cb43514e503826211eba4e99	http://dx.doi.org/10.6073/pasta/c560d99864cd7fd303153a11d2ba0ddd	Finland
241	Chloride Data	241_chloride concentration	gleon_chloride_concentrations.csv	Environmental Data Initiative	doi:10.6073/pasta/455d73d4cb43514e503826211eba4e99	http://dx.doi.org/10.6073/pasta/c560d99864cd7fd303153a11d2ba0ddd	United States of America	VIII
635	Chloride Data	635_chloride concentration	gleon_chloride_concentrations.csv	Environmental Data Initiative	doi:10.6073/pasta/455d73d4cb43514e503826211eba4e99	http://dx.doi.org/10.6073/pasta/c560d99864cd7fd303153a11d2ba0ddd	United States of America	XIV
362	Chloride Data	362_chloride concentration	gleon_chloride_concentrations.csv	Environmental Data Initiative	doi:10.6073/pasta/455d73d4cb43514e503826211eba4e99	http://dx.doi.org/10.6073/pasta/c560d99864cd7fd303153a11d2ba0ddd	Sweden
309	Chloride Data	309_chloride concentration	gleon_chloride_concentrations.csv	Environmental Data Initiative	doi:10.6073/pasta/455d73d4cb43514e503826211eba4e99	http://dx.doi.org/10.6073/pasta/c560d99864cd7fd303153a11d2ba0ddd	Sweden
477	Chloride Data	477_chloride concentration	gleon_chloride_concentrations.csv	Environmental Data Initiative	doi:10.6073/pasta/455d73d4cb43514e503826211eba4e99	http://dx.doi.org/10.6073/pasta/c560d99864cd7fd303153a11d2ba0ddd	Canada
637	Chloride Data	637_chloride concentration	gleon_chloride_concentrations.csv	Environmental Data Initiative	doi:10.6073/pasta/455d73d4cb43514e503826211eba4e99	http://dx.doi.org/10.6073/pasta/c560d99864cd7fd303153a11d2ba0ddd	United States of America	XIV
586	Chloride Data	586_chloride concentration	gleon_chloride_concentrations.csv	Environmental Data Initiative	doi:10.6073/pasta/455d73d4cb43514e503826211eba4e99	http://dx.doi.org/10.6073/pasta/c560d99864cd7fd303153a11d2ba0ddd	Canada
574	Chloride Data	574_chloride concentration	gleon_chloride_concentrations.csv	Environmental Data Initiative	doi:10.6073/pasta/455d73d4cb43514e503826211eba4e99	http://dx.doi.org/10.6073/pasta/c560d99864cd7fd303153a11d2ba0ddd	Germany
569	Chloride Data	569_chloride concentration	gleon_chloride_concentrations.csv	Environmental Data Initiative	doi:10.6073/pasta/455d73d4cb43514e503826211eba4e99	http://dx.doi.org/10.6073/pasta/c560d99864cd7fd303153a11d2ba0ddd	Germany
450	Chloride Data	450_chloride concentration	gleon_chloride_concentrations.csv	Environmental Data Initiative	doi:10.6073/pasta/455d73d4cb43514e503826211eba4e99	http://dx.doi.org/10.6073/pasta/c560d99864cd7fd303153a11d2ba0ddd	United States of America	VII
638	Chloride Data	638_chloride concentration	gleon_chloride_concentrations.csv	Environmental Data Initiative	doi:10.6073/pasta/455d73d4cb43514e503826211eba4e99	http://dx.doi.org/10.6073/pasta/c560d99864cd7fd303153a11d2ba0ddd	United States of America	XIV
544	Chloride Data	544_chloride concentration	gleon_chloride_concentrations.csv	Environmental Data Initiative	doi:10.6073/pasta/455d73d4cb43514e503826211eba4e99	http://dx.doi.org/10.6073/pasta/c560d99864cd7fd303153a11d2ba0ddd	Germany
507	Chloride Data	507_chloride concentration	gleon_chloride_concentrations.csv	Environmental Data Initiative	doi:10.6073/pasta/455d73d4cb43514e503826211eba4e99	http://dx.doi.org/10.6073/pasta/c560d99864cd7fd303153a11d2ba0ddd	United Kingdom
639	Chloride Data	639_chloride concentration	gleon_chloride_concentrations.csv	Environmental Data Initiative	doi:10.6073/pasta/455d73d4cb43514e503826211eba4e99	http://dx.doi.org/10.6073/pasta/c560d99864cd7fd303153a11d2ba0ddd	United States of America	XIV
184	Chloride Data	184_chloride concentration	gleon_chloride_concentrations.csv	Environmental Data Initiative	doi:10.6073/pasta/455d73d4cb43514e503826211eba4e99	http://dx.doi.org/10.6073/pasta/c560d99864cd7fd303153a11d2ba0ddd	United States of America	VIII
243	Chloride Data	243_chloride concentration	gleon_chloride_concentrations.csv	Environmental Data Initiative	doi:10.6073/pasta/455d73d4cb43514e503826211eba4e99	http://dx.doi.org/10.6073/pasta/c560d99864cd7fd303153a11d2ba0ddd	United States of America	VIII
191	Chloride Data	191_chloride concentration	gleon_chloride_concentrations.csv	Environmental Data Initiative	doi:10.6073/pasta/455d73d4cb43514e503826211eba4e99	http://dx.doi.org/10.6073/pasta/c560d99864cd7fd303153a11d2ba0ddd	United States of America	VIII
640	Chloride Data	640_chloride concentration	gleon_chloride_concentrations.csv	Environmental Data Initiative	doi:10.6073/pasta/455d73d4cb43514e503826211eba4e99	http://dx.doi.org/10.6073/pasta/c560d99864cd7fd303153a11d2ba0ddd	United States of America	XIV
451	Chloride Data	451_chloride concentration	gleon_chloride_concentrations.csv	Environmental Data Initiative	doi:10.6073/pasta/455d73d4cb43514e503826211eba4e99	http://dx.doi.org/10.6073/pasta/c560d99864cd7fd303153a11d2ba0ddd	United States of America	VIII
684	Chloride Data	684_chloride concentration	gleon_chloride_concentrations.csv	Environmental Data Initiative	doi:10.6073/pasta/455d73d4cb43514e503826211eba4e99	http://dx.doi.org/10.6073/pasta/c560d99864cd7fd303153a11d2ba0ddd	United States of America	XIV
591	Chloride Data	591_chloride concentration	gleon_chloride_concentrations.csv	Environmental Data Initiative	doi:10.6073/pasta/455d73d4cb43514e503826211eba4e99	http://dx.doi.org/10.6073/pasta/c560d99864cd7fd303153a11d2ba0ddd	Canada
370	Chloride Data	370_chloride concentration	gleon_chloride_concentrations.csv	Environmental Data Initiative	doi:10.6073/pasta/455d73d4cb43514e503826211eba4e99	http://dx.doi.org/10.6073/pasta/c560d99864cd7fd303153a11d2ba0ddd	Sweden
279	Chloride Data	279_chloride concentration	gleon_chloride_concentrations.csv	Environmental Data Initiative	doi:10.6073/pasta/455d73d4cb43514e503826211eba4e99	http://dx.doi.org/10.6073/pasta/c560d99864cd7fd303153a11d2ba0ddd	Sweden
452	Chloride Data	452_chloride concentration	gleon_chloride_concentrations.csv	Environmental Data Initiative	doi:10.6073/pasta/455d73d4cb43514e503826211eba4e99	http://dx.doi.org/10.6073/pasta/c560d99864cd7fd303153a11d2ba0ddd	United States of America	VII
453	Chloride Data	453_chloride concentration	gleon_chloride_concentrations.csv	Environmental Data Initiative	doi:10.6073/pasta/455d73d4cb43514e503826211eba4e99	http://dx.doi.org/10.6073/pasta/c560d99864cd7fd303153a11d2ba0ddd	United States of America	VII
685	Chloride Data	685_chloride concentration	gleon_chloride_concentrations.csv	Environmental Data Initiative	doi:10.6073/pasta/455d73d4cb43514e503826211eba4e99	http://dx.doi.org/10.6073/pasta/c560d99864cd7fd303153a11d2ba0ddd	United States of America	XIV
641	Chloride Data	641_chloride concentration	gleon_chloride_concentrations.csv	Environmental Data Initiative	doi:10.6073/pasta/455d73d4cb43514e503826211eba4e99	http://dx.doi.org/10.6073/pasta/c560d99864cd7fd303153a11d2ba0ddd	United States of America	XIV
642	Chloride Data	642_chloride concentration	gleon_chloride_concentrations.csv	Environmental Data Initiative	doi:10.6073/pasta/455d73d4cb43514e503826211eba4e99	http://dx.doi.org/10.6073/pasta/c560d99864cd7fd303153a11d2ba0ddd	United States of America	XIV
598	Chloride Data	598_chloride concentration	gleon_chloride_concentrations.csv	Environmental Data Initiative	doi:10.6073/pasta/455d73d4cb43514e503826211eba4e99	http://dx.doi.org/10.6073/pasta/c560d99864cd7fd303153a11d2ba0ddd	Canada
301	Chloride Data	301_chloride concentration	gleon_chloride_concentrations.csv	Environmental Data Initiative	doi:10.6073/pasta/455d73d4cb43514e503826211eba4e99	http://dx.doi.org/10.6073/pasta/c560d99864cd7fd303153a11d2ba0ddd	Sweden
319	Chloride Data	319_chloride concentration	gleon_chloride_concentrations.csv	Environmental Data Initiative	doi:10.6073/pasta/455d73d4cb43514e503826211eba4e99	http://dx.doi.org/10.6073/pasta/c560d99864cd7fd303153a11d2ba0ddd	Sweden
183	Chloride Data	183_chloride concentration	gleon_chloride_concentrations.csv	Environmental Data Initiative	doi:10.6073/pasta/455d73d4cb43514e503826211eba4e99	http://dx.doi.org/10.6073/pasta/c560d99864cd7fd303153a11d2ba0ddd	United States of America	VIII
643	Chloride Data	643_chloride concentration	gleon_chloride_concentrations.csv	Environmental Data Initiative	doi:10.6073/pasta/455d73d4cb43514e503826211eba4e99	http://dx.doi.org/10.6073/pasta/c560d99864cd7fd303153a11d2ba0ddd	United States of America	XIV
645	Chloride Data	645_chloride concentration	gleon_chloride_concentrations.csv	Environmental Data Initiative	doi:10.6073/pasta/455d73d4cb43514e503826211eba4e99	http://dx.doi.org/10.6073/pasta/c560d99864cd7fd303153a11d2ba0ddd	United States of America	XIV
646	Chloride Data	646_chloride concentration	gleon_chloride_concentrations.csv	Environmental Data Initiative	doi:10.6073/pasta/455d73d4cb43514e503826211eba4e99	http://dx.doi.org/10.6073/pasta/c560d99864cd7fd303153a11d2ba0ddd	United States of America	XIV
454	Chloride Data	454_chloride concentration	gleon_chloride_concentrations.csv	Environmental Data Initiative	doi:10.6073/pasta/455d73d4cb43514e503826211eba4e99	http://dx.doi.org/10.6073/pasta/c560d99864cd7fd303153a11d2ba0ddd	United States of America	VII
208	Chloride Data	208_chloride concentration	gleon_chloride_concentrations.csv	Environmental Data Initiative	doi:10.6073/pasta/455d73d4cb43514e503826211eba4e99	http://dx.doi.org/10.6073/pasta/c560d99864cd7fd303153a11d2ba0ddd	United States of America	VIII
234	Chloride Data	234_chloride concentration	gleon_chloride_concentrations.csv	Environmental Data Initiative	doi:10.6073/pasta/455d73d4cb43514e503826211eba4e99	http://dx.doi.org/10.6073/pasta/c560d99864cd7fd303153a11d2ba0ddd	United States of America	VIII
268	Chloride Data	268_chloride concentration	gleon_chloride_concentrations.csv	Environmental Data Initiative	doi:10.6073/pasta/455d73d4cb43514e503826211eba4e99	http://dx.doi.org/10.6073/pasta/c560d99864cd7fd303153a11d2ba0ddd	United States of America	VIII
602	Chloride Data	602_chloride concentration	gleon_chloride_concentrations.csv	Environmental Data Initiative	doi:10.6073/pasta/455d73d4cb43514e503826211eba4e99	http://dx.doi.org/10.6073/pasta/c560d99864cd7fd303153a11d2ba0ddd	Canada
209	Chloride Data	209_chloride concentration	gleon_chloride_concentrations.csv	Environmental Data Initiative	doi:10.6073/pasta/455d73d4cb43514e503826211eba4e99	http://dx.doi.org/10.6073/pasta/c560d99864cd7fd303153a11d2ba0ddd	United States of America	VIII
455	Chloride Data	455_chloride concentration	gleon_chloride_concentrations.csv	Environmental Data Initiative	doi:10.6073/pasta/455d73d4cb43514e503826211eba4e99	http://dx.doi.org/10.6073/pasta/c560d99864cd7fd303153a11d2ba0ddd	United States of America	VII
647	Chloride Data	647_chloride concentration	gleon_chloride_concentrations.csv	Environmental Data Initiative	doi:10.6073/pasta/455d73d4cb43514e503826211eba4e99	http://dx.doi.org/10.6073/pasta/c560d99864cd7fd303153a11d2ba0ddd	United States of America	XIV
392	Chloride Data	392_chloride concentration	gleon_chloride_concentrations.csv	Environmental Data Initiative	doi:10.6073/pasta/455d73d4cb43514e503826211eba4e99	http://dx.doi.org/10.6073/pasta/c560d99864cd7fd303153a11d2ba0ddd	United States of America	VIII
648	Chloride Data	648_chloride concentration	gleon_chloride_concentrations.csv	Environmental Data Initiative	doi:10.6073/pasta/455d73d4cb43514e503826211eba4e99	http://dx.doi.org/10.6073/pasta/c560d99864cd7fd303153a11d2ba0ddd	United States of America	XIV
341	Chloride Data	341_chloride concentration	gleon_chloride_concentrations.csv	Environmental Data Initiative	doi:10.6073/pasta/455d73d4cb43514e503826211eba4e99	http://dx.doi.org/10.6073/pasta/c560d99864cd7fd303153a11d2ba0ddd	Sweden
599	Chloride Data	599_chloride concentration	gleon_chloride_concentrations.csv	Environmental Data Initiative	doi:10.6073/pasta/455d73d4cb43514e503826211eba4e99	http://dx.doi.org/10.6073/pasta/c560d99864cd7fd303153a11d2ba0ddd	Canada
649	Chloride Data	649_chloride concentration	gleon_chloride_concentrations.csv	Environmental Data Initiative	doi:10.6073/pasta/455d73d4cb43514e503826211eba4e99	http://dx.doi.org/10.6073/pasta/c560d99864cd7fd303153a11d2ba0ddd	United States of America	XIV
19	Chloride Data	19_chloride concentration	gleon_chloride_concentrations.csv	Environmental Data Initiative	doi:10.6073/pasta/455d73d4cb43514e503826211eba4e99	http://dx.doi.org/10.6073/pasta/c560d99864cd7fd303153a11d2ba0ddd	United States of America	VII
650	Chloride Data	650_chloride concentration	gleon_chloride_concentrations.csv	Environmental Data Initiative	doi:10.6073/pasta/455d73d4cb43514e503826211eba4e99	http://dx.doi.org/10.6073/pasta/c560d99864cd7fd303153a11d2ba0ddd	United States of America	XIV
456	Chloride Data	456_chloride concentration	gleon_chloride_concentrations.csv	Environmental Data Initiative	doi:10.6073/pasta/455d73d4cb43514e503826211eba4e99	http://dx.doi.org/10.6073/pasta/c560d99864cd7fd303153a11d2ba0ddd	United States of America	VII
192	Chloride Data	192_chloride concentration	gleon_chloride_concentrations.csv	Environmental Data Initiative	doi:10.6073/pasta/455d73d4cb43514e503826211eba4e99	http://dx.doi.org/10.6073/pasta/c560d99864cd7fd303153a11d2ba0ddd	United States of America	VIII
317	Chloride Data	317_chloride concentration	gleon_chloride_concentrations.csv	Environmental Data Initiative	doi:10.6073/pasta/455d73d4cb43514e503826211eba4e99	http://dx.doi.org/10.6073/pasta/c560d99864cd7fd303153a11d2ba0ddd	Sweden
321	Chloride Data	321_chloride concentration	gleon_chloride_concentrations.csv	Environmental Data Initiative	doi:10.6073/pasta/455d73d4cb43514e503826211eba4e99	http://dx.doi.org/10.6073/pasta/c560d99864cd7fd303153a11d2ba0ddd	Sweden
651	Chloride Data	651_chloride concentration	gleon_chloride_concentrations.csv	Environmental Data Initiative	doi:10.6073/pasta/455d73d4cb43514e503826211eba4e99	http://dx.doi.org/10.6073/pasta/c560d99864cd7fd303153a11d2ba0ddd	United States of America	XIV
592	Chloride Data	592_chloride concentration	gleon_chloride_concentrations.csv	Environmental Data Initiative	doi:10.6073/pasta/455d73d4cb43514e503826211eba4e99	http://dx.doi.org/10.6073/pasta/c560d99864cd7fd303153a11d2ba0ddd	Canada
345	Chloride Data	345_chloride concentration	gleon_chloride_concentrations.csv	Environmental Data Initiative	doi:10.6073/pasta/455d73d4cb43514e503826211eba4e99	http://dx.doi.org/10.6073/pasta/c560d99864cd7fd303153a11d2ba0ddd	Sweden
371	Chloride Data	371_chloride concentration	gleon_chloride_concentrations.csv	Environmental Data Initiative	doi:10.6073/pasta/455d73d4cb43514e503826211eba4e99	http://dx.doi.org/10.6073/pasta/c560d99864cd7fd303153a11d2ba0ddd	Sweden
359	Chloride Data	359_chloride concentration	gleon_chloride_concentrations.csv	Environmental Data Initiative	doi:10.6073/pasta/455d73d4cb43514e503826211eba4e99	http://dx.doi.org/10.6073/pasta/c560d99864cd7fd303153a11d2ba0ddd	Sweden
360	Chloride Data	360_chloride concentration	gleon_chloride_concentrations.csv	Environmental Data Initiative	doi:10.6073/pasta/455d73d4cb43514e503826211eba4e99	http://dx.doi.org/10.6073/pasta/c560d99864cd7fd303153a11d2ba0ddd	Sweden
369	Chloride Data	369_chloride concentration	gleon_chloride_concentrations.csv	Environmental Data Initiative	doi:10.6073/pasta/455d73d4cb43514e503826211eba4e99	http://dx.doi.org/10.6073/pasta/c560d99864cd7fd303153a11d2ba0ddd	Sweden
278	Chloride Data	278_chloride concentration	gleon_chloride_concentrations.csv	Environmental Data Initiative	doi:10.6073/pasta/455d73d4cb43514e503826211eba4e99	http://dx.doi.org/10.6073/pasta/c560d99864cd7fd303153a11d2ba0ddd	Sweden
286	Chloride Data	286_chloride concentration	gleon_chloride_concentrations.csv	Environmental Data Initiative	doi:10.6073/pasta/455d73d4cb43514e503826211eba4e99	http://dx.doi.org/10.6073/pasta/c560d99864cd7fd303153a11d2ba0ddd	Sweden
298	Chloride Data	298_chloride concentration	gleon_chloride_concentrations.csv	Environmental Data Initiative	doi:10.6073/pasta/455d73d4cb43514e503826211eba4e99	http://dx.doi.org/10.6073/pasta/c560d99864cd7fd303153a11d2ba0ddd	Sweden
325	Chloride Data	325_chloride concentration	gleon_chloride_concentrations.csv	Environmental Data Initiative	doi:10.6073/pasta/455d73d4cb43514e503826211eba4e99	http://dx.doi.org/10.6073/pasta/c560d99864cd7fd303153a11d2ba0ddd	Sweden
297	Chloride Data	297_chloride concentration	gleon_chloride_concentrations.csv	Environmental Data Initiative	doi:10.6073/pasta/455d73d4cb43514e503826211eba4e99	http://dx.doi.org/10.6073/pasta/c560d99864cd7fd303153a11d2ba0ddd	Sweden
368	Chloride Data	368_chloride concentration	gleon_chloride_concentrations.csv	Environmental Data Initiative	doi:10.6073/pasta/455d73d4cb43514e503826211eba4e99	http://dx.doi.org/10.6073/pasta/c560d99864cd7fd303153a11d2ba0ddd	Sweden
270	Chloride Data	270_chloride concentration	gleon_chloride_concentrations.csv	Environmental Data Initiative	doi:10.6073/pasta/455d73d4cb43514e503826211eba4e99	http://dx.doi.org/10.6073/pasta/c560d99864cd7fd303153a11d2ba0ddd	United States of America	VIII
539	Chloride Data	539_chloride concentration	gleon_chloride_concentrations.csv	Environmental Data Initiative	doi:10.6073/pasta/455d73d4cb43514e503826211eba4e99	http://dx.doi.org/10.6073/pasta/c560d99864cd7fd303153a11d2ba0ddd	Canada
492	Chloride Data	492_chloride concentration	gleon_chloride_concentrations.csv	Environmental Data Initiative	doi:10.6073/pasta/455d73d4cb43514e503826211eba4e99	http://dx.doi.org/10.6073/pasta/c560d99864cd7fd303153a11d2ba0ddd	Canada
271	Chloride Data	271_chloride concentration	gleon_chloride_concentrations.csv	Environmental Data Initiative	doi:10.6073/pasta/455d73d4cb43514e503826211eba4e99	http://dx.doi.org/10.6073/pasta/c560d99864cd7fd303153a11d2ba0ddd	United States of America	VIII
27	Chloride Data	27_chloride concentration	gleon_chloride_concentrations.csv	Environmental Data Initiative	doi:10.6073/pasta/455d73d4cb43514e503826211eba4e99	http://dx.doi.org/10.6073/pasta/c560d99864cd7fd303153a11d2ba0ddd	United States of America	VIII
272	Chloride Data	272_chloride concentration	gleon_chloride_concentrations.csv	Environmental Data Initiative	doi:10.6073/pasta/455d73d4cb43514e503826211eba4e99	http://dx.doi.org/10.6073/pasta/c560d99864cd7fd303153a11d2ba0ddd	United States of America	VIII
326	Chloride Data	326_chloride concentration	gleon_chloride_concentrations.csv	Environmental Data Initiative	doi:10.6073/pasta/455d73d4cb43514e503826211eba4e99	http://dx.doi.org/10.6073/pasta/c560d99864cd7fd303153a11d2ba0ddd	Sweden
372	Chloride Data	372_chloride concentration	gleon_chloride_concentrations.csv	Environmental Data Initiative	doi:10.6073/pasta/455d73d4cb43514e503826211eba4e99	http://dx.doi.org/10.6073/pasta/c560d99864cd7fd303153a11d2ba0ddd	Sweden
310	Chloride Data	310_chloride concentration	gleon_chloride_concentrations.csv	Environmental Data Initiative	doi:10.6073/pasta/455d73d4cb43514e503826211eba4e99	http://dx.doi.org/10.6073/pasta/c560d99864cd7fd303153a11d2ba0ddd	Sweden
83	Chloride Data	83_chloride concentration	gleon_chloride_concentrations.csv	Environmental Data Initiative	doi:10.6073/pasta/455d73d4cb43514e503826211eba4e99	http://dx.doi.org/10.6073/pasta/c560d99864cd7fd303153a11d2ba0ddd	United States of America	VI
687	Chloride Data	687_chloride concentration	gleon_chloride_concentrations.csv	Environmental Data Initiative	doi:10.6073/pasta/455d73d4cb43514e503826211eba4e99	http://dx.doi.org/10.6073/pasta/c560d99864cd7fd303153a11d2ba0ddd	United States of America	XIV
366	Chloride Data	366_chloride concentration	gleon_chloride_concentrations.csv	Environmental Data Initiative	doi:10.6073/pasta/455d73d4cb43514e503826211eba4e99	http://dx.doi.org/10.6073/pasta/c560d99864cd7fd303153a11d2ba0ddd	Sweden
291	Chloride Data	291_chloride concentration	gleon_chloride_concentrations.csv	Environmental Data Initiative	doi:10.6073/pasta/455d73d4cb43514e503826211eba4e99	http://dx.doi.org/10.6073/pasta/c560d99864cd7fd303153a11d2ba0ddd	Sweden
304	Chloride Data	304_chloride concentration	gleon_chloride_concentrations.csv	Environmental Data Initiative	doi:10.6073/pasta/455d73d4cb43514e503826211eba4e99	http://dx.doi.org/10.6073/pasta/c560d99864cd7fd303153a11d2ba0ddd	Sweden
459	Chloride Data	459_chloride concentration	gleon_chloride_concentrations.csv	Environmental Data Initiative	doi:10.6073/pasta/455d73d4cb43514e503826211eba4e99	http://dx.doi.org/10.6073/pasta/c560d99864cd7fd303153a11d2ba0ddd	United States of America	VII
275	Chloride Data	275_chloride concentration	gleon_chloride_concentrations.csv	Environmental Data Initiative	doi:10.6073/pasta/455d73d4cb43514e503826211eba4e99	http://dx.doi.org/10.6073/pasta/c560d99864cd7fd303153a11d2ba0ddd	Sweden
203	Chloride Data	203_chloride concentration	gleon_chloride_concentrations.csv	Environmental Data Initiative	doi:10.6073/pasta/455d73d4cb43514e503826211eba4e99	http://dx.doi.org/10.6073/pasta/c560d99864cd7fd303153a11d2ba0ddd	United States of America	VIII
239	Chloride Data	239_chloride concentration	gleon_chloride_concentrations.csv	Environmental Data Initiative	doi:10.6073/pasta/455d73d4cb43514e503826211eba4e99	http://dx.doi.org/10.6073/pasta/c560d99864cd7fd303153a11d2ba0ddd	United States of America	VIII
652	Chloride Data	652_chloride concentration	gleon_chloride_concentrations.csv	Environmental Data Initiative	doi:10.6073/pasta/455d73d4cb43514e503826211eba4e99	http://dx.doi.org/10.6073/pasta/c560d99864cd7fd303153a11d2ba0ddd	United States of America	XIV
306	Chloride Data	306_chloride concentration	gleon_chloride_concentrations.csv	Environmental Data Initiative	doi:10.6073/pasta/455d73d4cb43514e503826211eba4e99	http://dx.doi.org/10.6073/pasta/c560d99864cd7fd303153a11d2ba0ddd	Sweden
545	Chloride Data	545_chloride concentration	gleon_chloride_concentrations.csv	Environmental Data Initiative	doi:10.6073/pasta/455d73d4cb43514e503826211eba4e99	http://dx.doi.org/10.6073/pasta/c560d99864cd7fd303153a11d2ba0ddd	Germany
460	Chloride Data	460_chloride concentration	gleon_chloride_concentrations.csv	Environmental Data Initiative	doi:10.6073/pasta/455d73d4cb43514e503826211eba4e99	http://dx.doi.org/10.6073/pasta/c560d99864cd7fd303153a11d2ba0ddd	United States of America	VIII
394	Chloride Data	394_chloride concentration	gleon_chloride_concentrations.csv	Environmental Data Initiative	doi:10.6073/pasta/455d73d4cb43514e503826211eba4e99	http://dx.doi.org/10.6073/pasta/c560d99864cd7fd303153a11d2ba0ddd	United States of America	VIII
224	Chloride Data	224_chloride concentration	gleon_chloride_concentrations.csv	Environmental Data Initiative	doi:10.6073/pasta/455d73d4cb43514e503826211eba4e99	http://dx.doi.org/10.6073/pasta/c560d99864cd7fd303153a11d2ba0ddd	United States of America	VIII
653	Chloride Data	653_chloride concentration	gleon_chloride_concentrations.csv	Environmental Data Initiative	doi:10.6073/pasta/455d73d4cb43514e503826211eba4e99	http://dx.doi.org/10.6073/pasta/c560d99864cd7fd303153a11d2ba0ddd	United States of America	XIV
461	Chloride Data	461_chloride concentration	gleon_chloride_concentrations.csv	Environmental Data Initiative	doi:10.6073/pasta/455d73d4cb43514e503826211eba4e99	http://dx.doi.org/10.6073/pasta/c560d99864cd7fd303153a11d2ba0ddd	United States of America	VII
582	Chloride Data	582_chloride concentration	gleon_chloride_concentrations.csv	Environmental Data Initiative	doi:10.6073/pasta/455d73d4cb43514e503826211eba4e99	http://dx.doi.org/10.6073/pasta/c560d99864cd7fd303153a11d2ba0ddd	Finland
346	Chloride Data	346_chloride concentration	gleon_chloride_concentrations.csv	Environmental Data Initiative	doi:10.6073/pasta/455d73d4cb43514e503826211eba4e99	http://dx.doi.org/10.6073/pasta/c560d99864cd7fd303153a11d2ba0ddd	Sweden
462	Chloride Data	462_chloride concentration	gleon_chloride_concentrations.csv	Environmental Data Initiative	doi:10.6073/pasta/455d73d4cb43514e503826211eba4e99	http://dx.doi.org/10.6073/pasta/c560d99864cd7fd303153a11d2ba0ddd	United States of America	VII
200	Chloride Data	200_chloride concentration	gleon_chloride_concentrations.csv	Environmental Data Initiative	doi:10.6073/pasta/455d73d4cb43514e503826211eba4e99	http://dx.doi.org/10.6073/pasta/c560d99864cd7fd303153a11d2ba0ddd	United States of America	VIII
332	Chloride Data	332_chloride concentration	gleon_chloride_concentrations.csv	Environmental Data Initiative	doi:10.6073/pasta/455d73d4cb43514e503826211eba4e99	http://dx.doi.org/10.6073/pasta/c560d99864cd7fd303153a11d2ba0ddd	Sweden
82	Chloride Data	82_chloride concentration	gleon_chloride_concentrations.csv	Environmental Data Initiative	doi:10.6073/pasta/455d73d4cb43514e503826211eba4e99	http://dx.doi.org/10.6073/pasta/c560d99864cd7fd303153a11d2ba0ddd	United States of America	IX
273	Chloride Data	273_chloride concentration	gleon_chloride_concentrations.csv	Environmental Data Initiative	doi:10.6073/pasta/455d73d4cb43514e503826211eba4e99	http://dx.doi.org/10.6073/pasta/c560d99864cd7fd303153a11d2ba0ddd	United States of America	VIII
463	Chloride Data	463_chloride concentration	gleon_chloride_concentrations.csv	Environmental Data Initiative	doi:10.6073/pasta/455d73d4cb43514e503826211eba4e99	http://dx.doi.org/10.6073/pasta/c560d99864cd7fd303153a11d2ba0ddd	United States of America	VII
197	Chloride Data	197_chloride concentration	gleon_chloride_concentrations.csv	Environmental Data Initiative	doi:10.6073/pasta/455d73d4cb43514e503826211eba4e99	http://dx.doi.org/10.6073/pasta/c560d99864cd7fd303153a11d2ba0ddd	United States of America	VIII
352	Chloride Data	352_chloride concentration	gleon_chloride_concentrations.csv	Environmental Data Initiative	doi:10.6073/pasta/455d73d4cb43514e503826211eba4e99	http://dx.doi.org/10.6073/pasta/c560d99864cd7fd303153a11d2ba0ddd	Sweden
351	Chloride Data	351_chloride concentration	gleon_chloride_concentrations.csv	Environmental Data Initiative	doi:10.6073/pasta/455d73d4cb43514e503826211eba4e99	http://dx.doi.org/10.6073/pasta/c560d99864cd7fd303153a11d2ba0ddd	Sweden
464	Chloride Data	464_chloride concentration	gleon_chloride_concentrations.csv	Environmental Data Initiative	doi:10.6073/pasta/455d73d4cb43514e503826211eba4e99	http://dx.doi.org/10.6073/pasta/c560d99864cd7fd303153a11d2ba0ddd	United States of America	VII
583	Chloride Data	583_chloride concentration	gleon_chloride_concentrations.csv	Environmental Data Initiative	doi:10.6073/pasta/455d73d4cb43514e503826211eba4e99	http://dx.doi.org/10.6073/pasta/c560d99864cd7fd303153a11d2ba0ddd	Finland
375	Chloride Data	375_chloride concentration	gleon_chloride_concentrations.csv	Environmental Data Initiative	doi:10.6073/pasta/455d73d4cb43514e503826211eba4e99	http://dx.doi.org/10.6073/pasta/c560d99864cd7fd303153a11d2ba0ddd	Sweden
584	Chloride Data	584_chloride concentration	gleon_chloride_concentrations.csv	Environmental Data Initiative	doi:10.6073/pasta/455d73d4cb43514e503826211eba4e99	http://dx.doi.org/10.6073/pasta/c560d99864cd7fd303153a11d2ba0ddd	Finland
396	Chloride Data	396_chloride concentration	gleon_chloride_concentrations.csv	Environmental Data Initiative	doi:10.6073/pasta/455d73d4cb43514e503826211eba4e99	http://dx.doi.org/10.6073/pasta/c560d99864cd7fd303153a11d2ba0ddd	Sweden
324	Chloride Data	324_chloride concentration	gleon_chloride_concentrations.csv	Environmental Data Initiative	doi:10.6073/pasta/455d73d4cb43514e503826211eba4e99	http://dx.doi.org/10.6073/pasta/c560d99864cd7fd303153a11d2ba0ddd	Sweden
384	Chloride Data	384_chloride concentration	gleon_chloride_concentrations.csv	Environmental Data Initiative	doi:10.6073/pasta/455d73d4cb43514e503826211eba4e99	http://dx.doi.org/10.6073/pasta/c560d99864cd7fd303153a11d2ba0ddd	Sweden
535	Chloride Data	535_chloride concentration	gleon_chloride_concentrations.csv	Environmental Data Initiative	doi:10.6073/pasta/455d73d4cb43514e503826211eba4e99	http://dx.doi.org/10.6073/pasta/c560d99864cd7fd303153a11d2ba0ddd	Canada
465	Chloride Data	465_chloride concentration	gleon_chloride_concentrations.csv	Environmental Data Initiative	doi:10.6073/pasta/455d73d4cb43514e503826211eba4e99	http://dx.doi.org/10.6073/pasta/c560d99864cd7fd303153a11d2ba0ddd	United States of America	VII
80	Chloride Data	80_chloride concentration	gleon_chloride_concentrations.csv	Environmental Data Initiative	doi:10.6073/pasta/455d73d4cb43514e503826211eba4e99	http://dx.doi.org/10.6073/pasta/c560d99864cd7fd303153a11d2ba0ddd	United States of America	V
466	Chloride Data	466_chloride concentration	gleon_chloride_concentrations.csv	Environmental Data Initiative	doi:10.6073/pasta/455d73d4cb43514e503826211eba4e99	http://dx.doi.org/10.6073/pasta/c560d99864cd7fd303153a11d2ba0ddd	United States of America	VII
654	Chloride Data	654_chloride concentration	gleon_chloride_concentrations.csv	Environmental Data Initiative	doi:10.6073/pasta/455d73d4cb43514e503826211eba4e99	http://dx.doi.org/10.6073/pasta/c560d99864cd7fd303153a11d2ba0ddd	United States of America	XIV
568	Chloride Data	568_chloride concentration	gleon_chloride_concentrations.csv	Environmental Data Initiative	doi:10.6073/pasta/455d73d4cb43514e503826211eba4e99	http://dx.doi.org/10.6073/pasta/c560d99864cd7fd303153a11d2ba0ddd	Germany
689	Chloride Data	689_chloride concentration	gleon_chloride_concentrations.csv	Environmental Data Initiative	doi:10.6073/pasta/455d73d4cb43514e503826211eba4e99	http://dx.doi.org/10.6073/pasta/c560d99864cd7fd303153a11d2ba0ddd	United States of America	XIV
655	Chloride Data	655_chloride concentration	gleon_chloride_concentrations.csv	Environmental Data Initiative	doi:10.6073/pasta/455d73d4cb43514e503826211eba4e99	http://dx.doi.org/10.6073/pasta/c560d99864cd7fd303153a11d2ba0ddd	United States of America	XIV
656	Chloride Data	656_chloride concentration	gleon_chloride_concentrations.csv	Environmental Data Initiative	doi:10.6073/pasta/455d73d4cb43514e503826211eba4e99	http://dx.doi.org/10.6073/pasta/c560d99864cd7fd303153a11d2ba0ddd	United States of America	XIV
657	Chloride Data	657_chloride concentration	gleon_chloride_concentrations.csv	Environmental Data Initiative	doi:10.6073/pasta/455d73d4cb43514e503826211eba4e99	http://dx.doi.org/10.6073/pasta/c560d99864cd7fd303153a11d2ba0ddd	United States of America	XIV
658	Chloride Data	658_chloride concentration	gleon_chloride_concentrations.csv	Environmental Data Initiative	doi:10.6073/pasta/455d73d4cb43514e503826211eba4e99	http://dx.doi.org/10.6073/pasta/c560d99864cd7fd303153a11d2ba0ddd	United States of America	XIV
79	Chloride Data	79_chloride concentration	gleon_chloride_concentrations.csv	Environmental Data Initiative	doi:10.6073/pasta/455d73d4cb43514e503826211eba4e99	http://dx.doi.org/10.6073/pasta/c560d99864cd7fd303153a11d2ba0ddd	United States of America	VI
67	Chloride Data	67_chloride concentration	gleon_chloride_concentrations.csv	Environmental Data Initiative	doi:10.6073/pasta/455d73d4cb43514e503826211eba4e99	http://dx.doi.org/10.6073/pasta/c560d99864cd7fd303153a11d2ba0ddd	United States of America	VIII
468	Chloride Data	468_chloride concentration	gleon_chloride_concentrations.csv	Environmental Data Initiative	doi:10.6073/pasta/455d73d4cb43514e503826211eba4e99	http://dx.doi.org/10.6073/pasta/c560d99864cd7fd303153a11d2ba0ddd	United States of America	VII
659	Chloride Data	659_chloride concentration	gleon_chloride_concentrations.csv	Environmental Data Initiative	doi:10.6073/pasta/455d73d4cb43514e503826211eba4e99	http://dx.doi.org/10.6073/pasta/c560d99864cd7fd303153a11d2ba0ddd	United States of America	XIV
78	Chloride Data	78_chloride concentration	gleon_chloride_concentrations.csv	Environmental Data Initiative	doi:10.6073/pasta/455d73d4cb43514e503826211eba4e99	http://dx.doi.org/10.6073/pasta/c560d99864cd7fd303153a11d2ba0ddd	United States of America	IX
605	Chloride Data	605_chloride concentration	gleon_chloride_concentrations.csv	Environmental Data Initiative	doi:10.6073/pasta/455d73d4cb43514e503826211eba4e99	http://dx.doi.org/10.6073/pasta/c560d99864cd7fd303153a11d2ba0ddd	United States of America	VIII
168	Chloride Data	168_chloride concentration	gleon_chloride_concentrations.csv	Environmental Data Initiative	doi:10.6073/pasta/455d73d4cb43514e503826211eba4e99	http://dx.doi.org/10.6073/pasta/c560d99864cd7fd303153a11d2ba0ddd	United States of America	VIII
242	Chloride Data	242_chloride concentration	gleon_chloride_concentrations.csv	Environmental Data Initiative	doi:10.6073/pasta/455d73d4cb43514e503826211eba4e99	http://dx.doi.org/10.6073/pasta/c560d99864cd7fd303153a11d2ba0ddd	United States of America	VIII
690	Chloride Data	690_chloride concentration	gleon_chloride_concentrations.csv	Environmental Data Initiative	doi:10.6073/pasta/455d73d4cb43514e503826211eba4e99	http://dx.doi.org/10.6073/pasta/c560d99864cd7fd303153a11d2ba0ddd	United States of America	XIV
44	Chloride Data	44_chloride concentration	gleon_chloride_concentrations.csv	Environmental Data Initiative	doi:10.6073/pasta/455d73d4cb43514e503826211eba4e99	http://dx.doi.org/10.6073/pasta/c560d99864cd7fd303153a11d2ba0ddd	United States of America	VIII
227	Chloride Data	227_chloride concentration	gleon_chloride_concentrations.csv	Environmental Data Initiative	doi:10.6073/pasta/455d73d4cb43514e503826211eba4e99	http://dx.doi.org/10.6073/pasta/c560d99864cd7fd303153a11d2ba0ddd	United States of America	VIII
33	Chloride Data	33_chloride concentration	gleon_chloride_concentrations.csv	Environmental Data Initiative	doi:10.6073/pasta/455d73d4cb43514e503826211eba4e99	http://dx.doi.org/10.6073/pasta/c560d99864cd7fd303153a11d2ba0ddd	United States of America	VIII
469	Chloride Data	469_chloride concentration	gleon_chloride_concentrations.csv	Environmental Data Initiative	doi:10.6073/pasta/455d73d4cb43514e503826211eba4e99	http://dx.doi.org/10.6073/pasta/c560d99864cd7fd303153a11d2ba0ddd	United States of America	VII
226	Chloride Data	226_chloride concentration	gleon_chloride_concentrations.csv	Environmental Data Initiative	doi:10.6073/pasta/455d73d4cb43514e503826211eba4e99	http://dx.doi.org/10.6073/pasta/c560d99864cd7fd303153a11d2ba0ddd	United States of America	VIII
220	Chloride Data	220_chloride concentration	gleon_chloride_concentrations.csv	Environmental Data Initiative	doi:10.6073/pasta/455d73d4cb43514e503826211eba4e99	http://dx.doi.org/10.6073/pasta/c560d99864cd7fd303153a11d2ba0ddd	United States of America	VIII
549	Chloride Data	549_chloride concentration	gleon_chloride_concentrations.csv	Environmental Data Initiative	doi:10.6073/pasta/455d73d4cb43514e503826211eba4e99	http://dx.doi.org/10.6073/pasta/c560d99864cd7fd303153a11d2ba0ddd	Germany
34	Chloride Data	34_chloride concentration	gleon_chloride_concentrations.csv	Environmental Data Initiative	doi:10.6073/pasta/455d73d4cb43514e503826211eba4e99	http://dx.doi.org/10.6073/pasta/c560d99864cd7fd303153a11d2ba0ddd	United States of America	VIII
660	Chloride Data	660_chloride concentration	gleon_chloride_concentrations.csv	Environmental Data Initiative	doi:10.6073/pasta/455d73d4cb43514e503826211eba4e99	http://dx.doi.org/10.6073/pasta/c560d99864cd7fd303153a11d2ba0ddd	United States of America	XIV
661	Chloride Data	661_chloride concentration	gleon_chloride_concentrations.csv	Environmental Data Initiative	doi:10.6073/pasta/455d73d4cb43514e503826211eba4e99	http://dx.doi.org/10.6073/pasta/c560d99864cd7fd303153a11d2ba0ddd	United States of America	XIV
662	Chloride Data	662_chloride concentration	gleon_chloride_concentrations.csv	Environmental Data Initiative	doi:10.6073/pasta/455d73d4cb43514e503826211eba4e99	http://dx.doi.org/10.6073/pasta/c560d99864cd7fd303153a11d2ba0ddd	United States of America	XIV
663	Chloride Data	663_chloride concentration	gleon_chloride_concentrations.csv	Environmental Data Initiative	doi:10.6073/pasta/455d73d4cb43514e503826211eba4e99	http://dx.doi.org/10.6073/pasta/c560d99864cd7fd303153a11d2ba0ddd	United States of America	XIV
664	Chloride Data	664_chloride concentration	gleon_chloride_concentrations.csv	Environmental Data Initiative	doi:10.6073/pasta/455d73d4cb43514e503826211eba4e99	http://dx.doi.org/10.6073/pasta/c560d99864cd7fd303153a11d2ba0ddd	United States of America	XIV
585	Chloride Data	585_chloride concentration	gleon_chloride_concentrations.csv	Environmental Data Initiative	doi:10.6073/pasta/455d73d4cb43514e503826211eba4e99	http://dx.doi.org/10.6073/pasta/c560d99864cd7fd303153a11d2ba0ddd	Finland
327	Chloride Data	327_chloride concentration	gleon_chloride_concentrations.csv	Environmental Data Initiative	doi:10.6073/pasta/455d73d4cb43514e503826211eba4e99	http://dx.doi.org/10.6073/pasta/c560d99864cd7fd303153a11d2ba0ddd	Sweden
551	Chloride Data	551_chloride concentration	gleon_chloride_concentrations.csv	Environmental Data Initiative	doi:10.6073/pasta/455d73d4cb43514e503826211eba4e99	http://dx.doi.org/10.6073/pasta/c560d99864cd7fd303153a11d2ba0ddd	Germany
563	Chloride Data	563_chloride concentration	gleon_chloride_concentrations.csv	Environmental Data Initiative	doi:10.6073/pasta/455d73d4cb43514e503826211eba4e99	http://dx.doi.org/10.6073/pasta/c560d99864cd7fd303153a11d2ba0ddd	Germany
570	Chloride Data	570_chloride concentration	gleon_chloride_concentrations.csv	Environmental Data Initiative	doi:10.6073/pasta/455d73d4cb43514e503826211eba4e99	http://dx.doi.org/10.6073/pasta/c560d99864cd7fd303153a11d2ba0ddd	Germany
470	Chloride Data	470_chloride concentration	gleon_chloride_concentrations.csv	Environmental Data Initiative	doi:10.6073/pasta/455d73d4cb43514e503826211eba4e99	http://dx.doi.org/10.6073/pasta/c560d99864cd7fd303153a11d2ba0ddd	United States of America	VII
471	Chloride Data	471_chloride concentration	gleon_chloride_concentrations.csv	Environmental Data Initiative	doi:10.6073/pasta/455d73d4cb43514e503826211eba4e99	http://dx.doi.org/10.6073/pasta/c560d99864cd7fd303153a11d2ba0ddd	United States of America	VII
