# Supplementary material for: Long-term chloride concentrations in North American and European freshwater lakes
Source: Sci Data. 2017 Aug 8;4:170101. doi: 10.1038/sdata.2017.101 (PMC5548073; doi:10.1038/sdata.2017.101)
Supplement: Supplementary file 1 [file sdata2017101-isa1.zip › a_land_cover_Dugan.txt]

Sample Name	Protocol REF	Assay Name	Raw Data File	Comment[Data Repository]	Comment[Data Record Accession]	Comment[Data Record URI]	Factor Value[country]	Factor Value[ecoregion]
665	Land Cover	665_land cover	gleon_chloride_lake_shape_files.zip	Environmental Data Initiative	doi:10.6073/pasta/455d73d4cb43514e503826211eba4e99	http://dx.doi.org/10.6073/pasta/c560d99864cd7fd303153a11d2ba0ddd	United States of America	XIV
373	Land Cover	373_land cover	gleon_chloride_lake_shape_files.zip	Environmental Data Initiative	doi:10.6073/pasta/455d73d4cb43514e503826211eba4e99	http://dx.doi.org/10.6073/pasta/c560d99864cd7fd303153a11d2ba0ddd	Sweden
244	Land Cover	244_land cover	gleon_chloride_lake_shape_files.zip	Environmental Data Initiative	doi:10.6073/pasta/455d73d4cb43514e503826211eba4e99	http://dx.doi.org/10.6073/pasta/c560d99864cd7fd303153a11d2ba0ddd	United States of America	VIII
293	Land Cover	293_land cover	gleon_chloride_lake_shape_files.zip	Environmental Data Initiative	doi:10.6073/pasta/455d73d4cb43514e503826211eba4e99	http://dx.doi.org/10.6073/pasta/c560d99864cd7fd303153a11d2ba0ddd	Sweden
285	Land Cover	285_land cover	gleon_chloride_lake_shape_files.zip	Environmental Data Initiative	doi:10.6073/pasta/455d73d4cb43514e503826211eba4e99	http://dx.doi.org/10.6073/pasta/c560d99864cd7fd303153a11d2ba0ddd	Sweden
385	Land Cover	385_land cover	gleon_chloride_lake_shape_files.zip	Environmental Data Initiative	doi:10.6073/pasta/455d73d4cb43514e503826211eba4e99	http://dx.doi.org/10.6073/pasta/c560d99864cd7fd303153a11d2ba0ddd	United States of America	VIII
303	Land Cover	303_land cover	gleon_chloride_lake_shape_files.zip	Environmental Data Initiative	doi:10.6073/pasta/455d73d4cb43514e503826211eba4e99	http://dx.doi.org/10.6073/pasta/c560d99864cd7fd303153a11d2ba0ddd	Sweden
328	Land Cover	328_land cover	gleon_chloride_lake_shape_files.zip	Environmental Data Initiative	doi:10.6073/pasta/455d73d4cb43514e503826211eba4e99	http://dx.doi.org/10.6073/pasta/c560d99864cd7fd303153a11d2ba0ddd	Sweden
606	Land Cover	606_land cover	gleon_chloride_lake_shape_files.zip	Environmental Data Initiative	doi:10.6073/pasta/455d73d4cb43514e503826211eba4e99	http://dx.doi.org/10.6073/pasta/c560d99864cd7fd303153a11d2ba0ddd	United States of America	XIV
335	Land Cover	335_land cover	gleon_chloride_lake_shape_files.zip	Environmental Data Initiative	doi:10.6073/pasta/455d73d4cb43514e503826211eba4e99	http://dx.doi.org/10.6073/pasta/c560d99864cd7fd303153a11d2ba0ddd	Sweden
237	Land Cover	237_land cover	gleon_chloride_lake_shape_files.zip	Environmental Data Initiative	doi:10.6073/pasta/455d73d4cb43514e503826211eba4e99	http://dx.doi.org/10.6073/pasta/c560d99864cd7fd303153a11d2ba0ddd	United States of America	VIII
213	Land Cover	213_land cover	gleon_chloride_lake_shape_files.zip	Environmental Data Initiative	doi:10.6073/pasta/455d73d4cb43514e503826211eba4e99	http://dx.doi.org/10.6073/pasta/c560d99864cd7fd303153a11d2ba0ddd	United States of America	VIII
54	Land Cover	54_land cover	gleon_chloride_lake_shape_files.zip	Environmental Data Initiative	doi:10.6073/pasta/455d73d4cb43514e503826211eba4e99	http://dx.doi.org/10.6073/pasta/c560d99864cd7fd303153a11d2ba0ddd	United States of America	VIII
575	Land Cover	575_land cover	gleon_chloride_lake_shape_files.zip	Environmental Data Initiative	doi:10.6073/pasta/455d73d4cb43514e503826211eba4e99	http://dx.doi.org/10.6073/pasta/c560d99864cd7fd303153a11d2ba0ddd	Finland
48	Land Cover	48_land cover	gleon_chloride_lake_shape_files.zip	Environmental Data Initiative	doi:10.6073/pasta/455d73d4cb43514e503826211eba4e99	http://dx.doi.org/10.6073/pasta/c560d99864cd7fd303153a11d2ba0ddd	United States of America	VIII
312	Land Cover	312_land cover	gleon_chloride_lake_shape_files.zip	Environmental Data Initiative	doi:10.6073/pasta/455d73d4cb43514e503826211eba4e99	http://dx.doi.org/10.6073/pasta/c560d99864cd7fd303153a11d2ba0ddd	Sweden
397	Land Cover	397_land cover	gleon_chloride_lake_shape_files.zip	Environmental Data Initiative	doi:10.6073/pasta/455d73d4cb43514e503826211eba4e99	http://dx.doi.org/10.6073/pasta/c560d99864cd7fd303153a11d2ba0ddd	United States of America	VII
494	Land Cover	494_land cover	gleon_chloride_lake_shape_files.zip	Environmental Data Initiative	doi:10.6073/pasta/455d73d4cb43514e503826211eba4e99	http://dx.doi.org/10.6073/pasta/c560d99864cd7fd303153a11d2ba0ddd	Canada
607	Land Cover	607_land cover	gleon_chloride_lake_shape_files.zip	Environmental Data Initiative	doi:10.6073/pasta/455d73d4cb43514e503826211eba4e99	http://dx.doi.org/10.6073/pasta/c560d99864cd7fd303153a11d2ba0ddd	United States of America	XIV
7	Land Cover	7_land cover	gleon_chloride_lake_shape_files.zip	Environmental Data Initiative	doi:10.6073/pasta/455d73d4cb43514e503826211eba4e99	http://dx.doi.org/10.6073/pasta/c560d99864cd7fd303153a11d2ba0ddd	United States of America	VII
308	Land Cover	308_land cover	gleon_chloride_lake_shape_files.zip	Environmental Data Initiative	doi:10.6073/pasta/455d73d4cb43514e503826211eba4e99	http://dx.doi.org/10.6073/pasta/c560d99864cd7fd303153a11d2ba0ddd	Sweden
381	Land Cover	381_land cover	gleon_chloride_lake_shape_files.zip	Environmental Data Initiative	doi:10.6073/pasta/455d73d4cb43514e503826211eba4e99	http://dx.doi.org/10.6073/pasta/c560d99864cd7fd303153a11d2ba0ddd	Sweden
235	Land Cover	235_land cover	gleon_chloride_lake_shape_files.zip	Environmental Data Initiative	doi:10.6073/pasta/455d73d4cb43514e503826211eba4e99	http://dx.doi.org/10.6073/pasta/c560d99864cd7fd303153a11d2ba0ddd	United States of America	VIII
398	Land Cover	398_land cover	gleon_chloride_lake_shape_files.zip	Environmental Data Initiative	doi:10.6073/pasta/455d73d4cb43514e503826211eba4e99	http://dx.doi.org/10.6073/pasta/c560d99864cd7fd303153a11d2ba0ddd	United States of America	VII
249	Land Cover	249_land cover	gleon_chloride_lake_shape_files.zip	Environmental Data Initiative	doi:10.6073/pasta/455d73d4cb43514e503826211eba4e99	http://dx.doi.org/10.6073/pasta/c560d99864cd7fd303153a11d2ba0ddd	United States of America	VIII
399	Land Cover	399_land cover	gleon_chloride_lake_shape_files.zip	Environmental Data Initiative	doi:10.6073/pasta/455d73d4cb43514e503826211eba4e99	http://dx.doi.org/10.6073/pasta/c560d99864cd7fd303153a11d2ba0ddd	United States of America	VII
608	Land Cover	608_land cover	gleon_chloride_lake_shape_files.zip	Environmental Data Initiative	doi:10.6073/pasta/455d73d4cb43514e503826211eba4e99	http://dx.doi.org/10.6073/pasta/c560d99864cd7fd303153a11d2ba0ddd	United States of America	XIV
400	Land Cover	400_land cover	gleon_chloride_lake_shape_files.zip	Environmental Data Initiative	doi:10.6073/pasta/455d73d4cb43514e503826211eba4e99	http://dx.doi.org/10.6073/pasta/c560d99864cd7fd303153a11d2ba0ddd	United States of America	VII
201	Land Cover	201_land cover	gleon_chloride_lake_shape_files.zip	Environmental Data Initiative	doi:10.6073/pasta/455d73d4cb43514e503826211eba4e99	http://dx.doi.org/10.6073/pasta/c560d99864cd7fd303153a11d2ba0ddd	United States of America	VIII
560	Land Cover	560_land cover	gleon_chloride_lake_shape_files.zip	Environmental Data Initiative	doi:10.6073/pasta/455d73d4cb43514e503826211eba4e99	http://dx.doi.org/10.6073/pasta/c560d99864cd7fd303153a11d2ba0ddd	Germany
377	Land Cover	377_land cover	gleon_chloride_lake_shape_files.zip	Environmental Data Initiative	doi:10.6073/pasta/455d73d4cb43514e503826211eba4e99	http://dx.doi.org/10.6073/pasta/c560d99864cd7fd303153a11d2ba0ddd	Sweden
166	Land Cover	166_land cover	gleon_chloride_lake_shape_files.zip	Environmental Data Initiative	doi:10.6073/pasta/455d73d4cb43514e503826211eba4e99	http://dx.doi.org/10.6073/pasta/c560d99864cd7fd303153a11d2ba0ddd	United States of America	VIII
194	Land Cover	194_land cover	gleon_chloride_lake_shape_files.zip	Environmental Data Initiative	doi:10.6073/pasta/455d73d4cb43514e503826211eba4e99	http://dx.doi.org/10.6073/pasta/c560d99864cd7fd303153a11d2ba0ddd	United States of America	VIII
401	Land Cover	401_land cover	gleon_chloride_lake_shape_files.zip	Environmental Data Initiative	doi:10.6073/pasta/455d73d4cb43514e503826211eba4e99	http://dx.doi.org/10.6073/pasta/c560d99864cd7fd303153a11d2ba0ddd	United States of America	VII
402	Land Cover	402_land cover	gleon_chloride_lake_shape_files.zip	Environmental Data Initiative	doi:10.6073/pasta/455d73d4cb43514e503826211eba4e99	http://dx.doi.org/10.6073/pasta/c560d99864cd7fd303153a11d2ba0ddd	United States of America	VII
138	Land Cover	138_land cover	gleon_chloride_lake_shape_files.zip	Environmental Data Initiative	doi:10.6073/pasta/455d73d4cb43514e503826211eba4e99	http://dx.doi.org/10.6073/pasta/c560d99864cd7fd303153a11d2ba0ddd	United States of America	II
25	Land Cover	25_land cover	gleon_chloride_lake_shape_files.zip	Environmental Data Initiative	doi:10.6073/pasta/455d73d4cb43514e503826211eba4e99	http://dx.doi.org/10.6073/pasta/c560d99864cd7fd303153a11d2ba0ddd	United States of America	VIII
60	Land Cover	60_land cover	gleon_chloride_lake_shape_files.zip	Environmental Data Initiative	doi:10.6073/pasta/455d73d4cb43514e503826211eba4e99	http://dx.doi.org/10.6073/pasta/c560d99864cd7fd303153a11d2ba0ddd	United States of America	VIII
250	Land Cover	250_land cover	gleon_chloride_lake_shape_files.zip	Environmental Data Initiative	doi:10.6073/pasta/455d73d4cb43514e503826211eba4e99	http://dx.doi.org/10.6073/pasta/c560d99864cd7fd303153a11d2ba0ddd	United States of America	VIII
386	Land Cover	386_land cover	gleon_chloride_lake_shape_files.zip	Environmental Data Initiative	doi:10.6073/pasta/455d73d4cb43514e503826211eba4e99	http://dx.doi.org/10.6073/pasta/c560d99864cd7fd303153a11d2ba0ddd	United States of America	VIII
365	Land Cover	365_land cover	gleon_chloride_lake_shape_files.zip	Environmental Data Initiative	doi:10.6073/pasta/455d73d4cb43514e503826211eba4e99	http://dx.doi.org/10.6073/pasta/c560d99864cd7fd303153a11d2ba0ddd	Sweden
283	Land Cover	283_land cover	gleon_chloride_lake_shape_files.zip	Environmental Data Initiative	doi:10.6073/pasta/455d73d4cb43514e503826211eba4e99	http://dx.doi.org/10.6073/pasta/c560d99864cd7fd303153a11d2ba0ddd	Sweden
666	Land Cover	666_land cover	gleon_chloride_lake_shape_files.zip	Environmental Data Initiative	doi:10.6073/pasta/455d73d4cb43514e503826211eba4e99	http://dx.doi.org/10.6073/pasta/c560d99864cd7fd303153a11d2ba0ddd	United States of America	XIV
56	Land Cover	56_land cover	gleon_chloride_lake_shape_files.zip	Environmental Data Initiative	doi:10.6073/pasta/455d73d4cb43514e503826211eba4e99	http://dx.doi.org/10.6073/pasta/c560d99864cd7fd303153a11d2ba0ddd	United States of America	VIII
174	Land Cover	174_land cover	gleon_chloride_lake_shape_files.zip	Environmental Data Initiative	doi:10.6073/pasta/455d73d4cb43514e503826211eba4e99	http://dx.doi.org/10.6073/pasta/c560d99864cd7fd303153a11d2ba0ddd	United States of America	VIII
403	Land Cover	403_land cover	gleon_chloride_lake_shape_files.zip	Environmental Data Initiative	doi:10.6073/pasta/455d73d4cb43514e503826211eba4e99	http://dx.doi.org/10.6073/pasta/c560d99864cd7fd303153a11d2ba0ddd	United States of America	VII
609	Land Cover	609_land cover	gleon_chloride_lake_shape_files.zip	Environmental Data Initiative	doi:10.6073/pasta/455d73d4cb43514e503826211eba4e99	http://dx.doi.org/10.6073/pasta/c560d99864cd7fd303153a11d2ba0ddd	United States of America	XIV
210	Land Cover	210_land cover	gleon_chloride_lake_shape_files.zip	Environmental Data Initiative	doi:10.6073/pasta/455d73d4cb43514e503826211eba4e99	http://dx.doi.org/10.6073/pasta/c560d99864cd7fd303153a11d2ba0ddd	United States of America	VIII
252	Land Cover	252_land cover	gleon_chloride_lake_shape_files.zip	Environmental Data Initiative	doi:10.6073/pasta/455d73d4cb43514e503826211eba4e99	http://dx.doi.org/10.6073/pasta/c560d99864cd7fd303153a11d2ba0ddd	United States of America	VIII
149	Land Cover	149_land cover	gleon_chloride_lake_shape_files.zip	Environmental Data Initiative	doi:10.6073/pasta/455d73d4cb43514e503826211eba4e99	http://dx.doi.org/10.6073/pasta/c560d99864cd7fd303153a11d2ba0ddd	United States of America	VIII
236	Land Cover	236_land cover	gleon_chloride_lake_shape_files.zip	Environmental Data Initiative	doi:10.6073/pasta/455d73d4cb43514e503826211eba4e99	http://dx.doi.org/10.6073/pasta/c560d99864cd7fd303153a11d2ba0ddd	United States of America	VIII
253	Land Cover	253_land cover	gleon_chloride_lake_shape_files.zip	Environmental Data Initiative	doi:10.6073/pasta/455d73d4cb43514e503826211eba4e99	http://dx.doi.org/10.6073/pasta/c560d99864cd7fd303153a11d2ba0ddd	United States of America	VIII
379	Land Cover	379_land cover	gleon_chloride_lake_shape_files.zip	Environmental Data Initiative	doi:10.6073/pasta/455d73d4cb43514e503826211eba4e99	http://dx.doi.org/10.6073/pasta/c560d99864cd7fd303153a11d2ba0ddd	Sweden
611	Land Cover	611_land cover	gleon_chloride_lake_shape_files.zip	Environmental Data Initiative	doi:10.6073/pasta/455d73d4cb43514e503826211eba4e99	http://dx.doi.org/10.6073/pasta/c560d99864cd7fd303153a11d2ba0ddd	United States of America	XIV
593	Land Cover	593_land cover	gleon_chloride_lake_shape_files.zip	Environmental Data Initiative	doi:10.6073/pasta/455d73d4cb43514e503826211eba4e99	http://dx.doi.org/10.6073/pasta/c560d99864cd7fd303153a11d2ba0ddd	Canada
40	Land Cover	40_land cover	gleon_chloride_lake_shape_files.zip	Environmental Data Initiative	doi:10.6073/pasta/455d73d4cb43514e503826211eba4e99	http://dx.doi.org/10.6073/pasta/c560d99864cd7fd303153a11d2ba0ddd	United States of America	VIII
404	Land Cover	404_land cover	gleon_chloride_lake_shape_files.zip	Environmental Data Initiative	doi:10.6073/pasta/455d73d4cb43514e503826211eba4e99	http://dx.doi.org/10.6073/pasta/c560d99864cd7fd303153a11d2ba0ddd	United States of America	VII
305	Land Cover	305_land cover	gleon_chloride_lake_shape_files.zip	Environmental Data Initiative	doi:10.6073/pasta/455d73d4cb43514e503826211eba4e99	http://dx.doi.org/10.6073/pasta/c560d99864cd7fd303153a11d2ba0ddd	Sweden
68	Land Cover	68_land cover	gleon_chloride_lake_shape_files.zip	Environmental Data Initiative	doi:10.6073/pasta/455d73d4cb43514e503826211eba4e99	http://dx.doi.org/10.6073/pasta/c560d99864cd7fd303153a11d2ba0ddd	United States of America	VIII
508	Land Cover	508_land cover	gleon_chloride_lake_shape_files.zip	Environmental Data Initiative	doi:10.6073/pasta/455d73d4cb43514e503826211eba4e99	http://dx.doi.org/10.6073/pasta/c560d99864cd7fd303153a11d2ba0ddd	United Kingdom
668	Land Cover	668_land cover	gleon_chloride_lake_shape_files.zip	Environmental Data Initiative	doi:10.6073/pasta/455d73d4cb43514e503826211eba4e99	http://dx.doi.org/10.6073/pasta/c560d99864cd7fd303153a11d2ba0ddd	United States of America	XIV
331	Land Cover	331_land cover	gleon_chloride_lake_shape_files.zip	Environmental Data Initiative	doi:10.6073/pasta/455d73d4cb43514e503826211eba4e99	http://dx.doi.org/10.6073/pasta/c560d99864cd7fd303153a11d2ba0ddd	Sweden
594	Land Cover	594_land cover	gleon_chloride_lake_shape_files.zip	Environmental Data Initiative	doi:10.6073/pasta/455d73d4cb43514e503826211eba4e99	http://dx.doi.org/10.6073/pasta/c560d99864cd7fd303153a11d2ba0ddd	Canada
405	Land Cover	405_land cover	gleon_chloride_lake_shape_files.zip	Environmental Data Initiative	doi:10.6073/pasta/455d73d4cb43514e503826211eba4e99	http://dx.doi.org/10.6073/pasta/c560d99864cd7fd303153a11d2ba0ddd	United States of America	VII
532	Land Cover	532_land cover	gleon_chloride_lake_shape_files.zip	Environmental Data Initiative	doi:10.6073/pasta/455d73d4cb43514e503826211eba4e99	http://dx.doi.org/10.6073/pasta/c560d99864cd7fd303153a11d2ba0ddd	United States of America	III
493	Land Cover	493_land cover	gleon_chloride_lake_shape_files.zip	Environmental Data Initiative	doi:10.6073/pasta/455d73d4cb43514e503826211eba4e99	http://dx.doi.org/10.6073/pasta/c560d99864cd7fd303153a11d2ba0ddd	Canada
216	Land Cover	216_land cover	gleon_chloride_lake_shape_files.zip	Environmental Data Initiative	doi:10.6073/pasta/455d73d4cb43514e503826211eba4e99	http://dx.doi.org/10.6073/pasta/c560d99864cd7fd303153a11d2ba0ddd	United States of America	VIII
129	Land Cover	129_land cover	gleon_chloride_lake_shape_files.zip	Environmental Data Initiative	doi:10.6073/pasta/455d73d4cb43514e503826211eba4e99	http://dx.doi.org/10.6073/pasta/c560d99864cd7fd303153a11d2ba0ddd	United States of America	IX
150	Land Cover	150_land cover	gleon_chloride_lake_shape_files.zip	Environmental Data Initiative	doi:10.6073/pasta/455d73d4cb43514e503826211eba4e99	http://dx.doi.org/10.6073/pasta/c560d99864cd7fd303153a11d2ba0ddd	United States of America	VIII
612	Land Cover	612_land cover	gleon_chloride_lake_shape_files.zip	Environmental Data Initiative	doi:10.6073/pasta/455d73d4cb43514e503826211eba4e99	http://dx.doi.org/10.6073/pasta/c560d99864cd7fd303153a11d2ba0ddd	United States of America	XIV
406	Land Cover	406_land cover	gleon_chloride_lake_shape_files.zip	Environmental Data Initiative	doi:10.6073/pasta/455d73d4cb43514e503826211eba4e99	http://dx.doi.org/10.6073/pasta/c560d99864cd7fd303153a11d2ba0ddd	United States of America	VII
613	Land Cover	613_land cover	gleon_chloride_lake_shape_files.zip	Environmental Data Initiative	doi:10.6073/pasta/455d73d4cb43514e503826211eba4e99	http://dx.doi.org/10.6073/pasta/c560d99864cd7fd303153a11d2ba0ddd	United States of America	XIV
614	Land Cover	614_land cover	gleon_chloride_lake_shape_files.zip	Environmental Data Initiative	doi:10.6073/pasta/455d73d4cb43514e503826211eba4e99	http://dx.doi.org/10.6073/pasta/c560d99864cd7fd303153a11d2ba0ddd	United States of America	XIV
135	Land Cover	135_land cover	gleon_chloride_lake_shape_files.zip	Environmental Data Initiative	doi:10.6073/pasta/455d73d4cb43514e503826211eba4e99	http://dx.doi.org/10.6073/pasta/c560d99864cd7fd303153a11d2ba0ddd	United States of America	II
407	Land Cover	407_land cover	gleon_chloride_lake_shape_files.zip	Environmental Data Initiative	doi:10.6073/pasta/455d73d4cb43514e503826211eba4e99	http://dx.doi.org/10.6073/pasta/c560d99864cd7fd303153a11d2ba0ddd	United States of America	VII
61	Land Cover	61_land cover	gleon_chloride_lake_shape_files.zip	Environmental Data Initiative	doi:10.6073/pasta/455d73d4cb43514e503826211eba4e99	http://dx.doi.org/10.6073/pasta/c560d99864cd7fd303153a11d2ba0ddd	United States of America	VIII
151	Land Cover	151_land cover	gleon_chloride_lake_shape_files.zip	Environmental Data Initiative	doi:10.6073/pasta/455d73d4cb43514e503826211eba4e99	http://dx.doi.org/10.6073/pasta/c560d99864cd7fd303153a11d2ba0ddd	United States of America	VIII
408	Land Cover	408_land cover	gleon_chloride_lake_shape_files.zip	Environmental Data Initiative	doi:10.6073/pasta/455d73d4cb43514e503826211eba4e99	http://dx.doi.org/10.6073/pasta/c560d99864cd7fd303153a11d2ba0ddd	United States of America	VII
409	Land Cover	409_land cover	gleon_chloride_lake_shape_files.zip	Environmental Data Initiative	doi:10.6073/pasta/455d73d4cb43514e503826211eba4e99	http://dx.doi.org/10.6073/pasta/c560d99864cd7fd303153a11d2ba0ddd	United States of America	VII
410	Land Cover	410_land cover	gleon_chloride_lake_shape_files.zip	Environmental Data Initiative	doi:10.6073/pasta/455d73d4cb43514e503826211eba4e99	http://dx.doi.org/10.6073/pasta/c560d99864cd7fd303153a11d2ba0ddd	United States of America	VII
615	Land Cover	615_land cover	gleon_chloride_lake_shape_files.zip	Environmental Data Initiative	doi:10.6073/pasta/455d73d4cb43514e503826211eba4e99	http://dx.doi.org/10.6073/pasta/c560d99864cd7fd303153a11d2ba0ddd	United States of America	XIV
134	Land Cover	134_land cover	gleon_chloride_lake_shape_files.zip	Environmental Data Initiative	doi:10.6073/pasta/455d73d4cb43514e503826211eba4e99	http://dx.doi.org/10.6073/pasta/c560d99864cd7fd303153a11d2ba0ddd	United States of America	V
185	Land Cover	185_land cover	gleon_chloride_lake_shape_files.zip	Environmental Data Initiative	doi:10.6073/pasta/455d73d4cb43514e503826211eba4e99	http://dx.doi.org/10.6073/pasta/c560d99864cd7fd303153a11d2ba0ddd	United States of America	VIII
133	Land Cover	133_land cover	gleon_chloride_lake_shape_files.zip	Environmental Data Initiative	doi:10.6073/pasta/455d73d4cb43514e503826211eba4e99	http://dx.doi.org/10.6073/pasta/c560d99864cd7fd303153a11d2ba0ddd	United States of America	IV
199	Land Cover	199_land cover	gleon_chloride_lake_shape_files.zip	Environmental Data Initiative	doi:10.6073/pasta/455d73d4cb43514e503826211eba4e99	http://dx.doi.org/10.6073/pasta/c560d99864cd7fd303153a11d2ba0ddd	United States of America	VIII
72	Land Cover	72_land cover	gleon_chloride_lake_shape_files.zip	Environmental Data Initiative	doi:10.6073/pasta/455d73d4cb43514e503826211eba4e99	http://dx.doi.org/10.6073/pasta/c560d99864cd7fd303153a11d2ba0ddd	United States of America	VIII
601	Land Cover	601_land cover	gleon_chloride_lake_shape_files.zip	Environmental Data Initiative	doi:10.6073/pasta/455d73d4cb43514e503826211eba4e99	http://dx.doi.org/10.6073/pasta/c560d99864cd7fd303153a11d2ba0ddd	Canada
413	Land Cover	413_land cover	gleon_chloride_lake_shape_files.zip	Environmental Data Initiative	doi:10.6073/pasta/455d73d4cb43514e503826211eba4e99	http://dx.doi.org/10.6073/pasta/c560d99864cd7fd303153a11d2ba0ddd	United States of America	VII
669	Land Cover	669_land cover	gleon_chloride_lake_shape_files.zip	Environmental Data Initiative	doi:10.6073/pasta/455d73d4cb43514e503826211eba4e99	http://dx.doi.org/10.6073/pasta/c560d99864cd7fd303153a11d2ba0ddd	United States of America	XIV
52	Land Cover	52_land cover	gleon_chloride_lake_shape_files.zip	Environmental Data Initiative	doi:10.6073/pasta/455d73d4cb43514e503826211eba4e99	http://dx.doi.org/10.6073/pasta/c560d99864cd7fd303153a11d2ba0ddd	United States of America	VIII
616	Land Cover	616_land cover	gleon_chloride_lake_shape_files.zip	Environmental Data Initiative	doi:10.6073/pasta/455d73d4cb43514e503826211eba4e99	http://dx.doi.org/10.6073/pasta/c560d99864cd7fd303153a11d2ba0ddd	United States of America	XIV
170	Land Cover	170_land cover	gleon_chloride_lake_shape_files.zip	Environmental Data Initiative	doi:10.6073/pasta/455d73d4cb43514e503826211eba4e99	http://dx.doi.org/10.6073/pasta/c560d99864cd7fd303153a11d2ba0ddd	United States of America	XIV
670	Land Cover	670_land cover	gleon_chloride_lake_shape_files.zip	Environmental Data Initiative	doi:10.6073/pasta/455d73d4cb43514e503826211eba4e99	http://dx.doi.org/10.6073/pasta/c560d99864cd7fd303153a11d2ba0ddd	United States of America	XIV
414	Land Cover	414_land cover	gleon_chloride_lake_shape_files.zip	Environmental Data Initiative	doi:10.6073/pasta/455d73d4cb43514e503826211eba4e99	http://dx.doi.org/10.6073/pasta/c560d99864cd7fd303153a11d2ba0ddd	United States of America	VII
153	Land Cover	153_land cover	gleon_chloride_lake_shape_files.zip	Environmental Data Initiative	doi:10.6073/pasta/455d73d4cb43514e503826211eba4e99	http://dx.doi.org/10.6073/pasta/c560d99864cd7fd303153a11d2ba0ddd	United States of America	XIV
597	Land Cover	597_land cover	gleon_chloride_lake_shape_files.zip	Environmental Data Initiative	doi:10.6073/pasta/455d73d4cb43514e503826211eba4e99	http://dx.doi.org/10.6073/pasta/c560d99864cd7fd303153a11d2ba0ddd	Canada
155	Land Cover	155_land cover	gleon_chloride_lake_shape_files.zip	Environmental Data Initiative	doi:10.6073/pasta/455d73d4cb43514e503826211eba4e99	http://dx.doi.org/10.6073/pasta/c560d99864cd7fd303153a11d2ba0ddd	United States of America	XIV
416	Land Cover	416_land cover	gleon_chloride_lake_shape_files.zip	Environmental Data Initiative	doi:10.6073/pasta/455d73d4cb43514e503826211eba4e99	http://dx.doi.org/10.6073/pasta/c560d99864cd7fd303153a11d2ba0ddd	United States of America	VII
388	Land Cover	388_land cover	gleon_chloride_lake_shape_files.zip	Environmental Data Initiative	doi:10.6073/pasta/455d73d4cb43514e503826211eba4e99	http://dx.doi.org/10.6073/pasta/c560d99864cd7fd303153a11d2ba0ddd	United States of America	VIII
247	Land Cover	247_land cover	gleon_chloride_lake_shape_files.zip	Environmental Data Initiative	doi:10.6073/pasta/455d73d4cb43514e503826211eba4e99	http://dx.doi.org/10.6073/pasta/c560d99864cd7fd303153a11d2ba0ddd	United States of America	VIII
340	Land Cover	340_land cover	gleon_chloride_lake_shape_files.zip	Environmental Data Initiative	doi:10.6073/pasta/455d73d4cb43514e503826211eba4e99	http://dx.doi.org/10.6073/pasta/c560d99864cd7fd303153a11d2ba0ddd	Sweden
62	Land Cover	62_land cover	gleon_chloride_lake_shape_files.zip	Environmental Data Initiative	doi:10.6073/pasta/455d73d4cb43514e503826211eba4e99	http://dx.doi.org/10.6073/pasta/c560d99864cd7fd303153a11d2ba0ddd	United States of America	VIII
617	Land Cover	617_land cover	gleon_chloride_lake_shape_files.zip	Environmental Data Initiative	doi:10.6073/pasta/455d73d4cb43514e503826211eba4e99	http://dx.doi.org/10.6073/pasta/c560d99864cd7fd303153a11d2ba0ddd	United States of America	XIV
354	Land Cover	354_land cover	gleon_chloride_lake_shape_files.zip	Environmental Data Initiative	doi:10.6073/pasta/455d73d4cb43514e503826211eba4e99	http://dx.doi.org/10.6073/pasta/c560d99864cd7fd303153a11d2ba0ddd	Sweden
418	Land Cover	418_land cover	gleon_chloride_lake_shape_files.zip	Environmental Data Initiative	doi:10.6073/pasta/455d73d4cb43514e503826211eba4e99	http://dx.doi.org/10.6073/pasta/c560d99864cd7fd303153a11d2ba0ddd	United States of America	VII
671	Land Cover	671_land cover	gleon_chloride_lake_shape_files.zip	Environmental Data Initiative	doi:10.6073/pasta/455d73d4cb43514e503826211eba4e99	http://dx.doi.org/10.6073/pasta/c560d99864cd7fd303153a11d2ba0ddd	United States of America	XIV
126	Land Cover	126_land cover	gleon_chloride_lake_shape_files.zip	Environmental Data Initiative	doi:10.6073/pasta/455d73d4cb43514e503826211eba4e99	http://dx.doi.org/10.6073/pasta/c560d99864cd7fd303153a11d2ba0ddd	United States of America	VI
419	Land Cover	419_land cover	gleon_chloride_lake_shape_files.zip	Environmental Data Initiative	doi:10.6073/pasta/455d73d4cb43514e503826211eba4e99	http://dx.doi.org/10.6073/pasta/c560d99864cd7fd303153a11d2ba0ddd	United States of America	VII
229	Land Cover	229_land cover	gleon_chloride_lake_shape_files.zip	Environmental Data Initiative	doi:10.6073/pasta/455d73d4cb43514e503826211eba4e99	http://dx.doi.org/10.6073/pasta/c560d99864cd7fd303153a11d2ba0ddd	United States of America	VIII
281	Land Cover	281_land cover	gleon_chloride_lake_shape_files.zip	Environmental Data Initiative	doi:10.6073/pasta/455d73d4cb43514e503826211eba4e99	http://dx.doi.org/10.6073/pasta/c560d99864cd7fd303153a11d2ba0ddd	Sweden
215	Land Cover	215_land cover	gleon_chloride_lake_shape_files.zip	Environmental Data Initiative	doi:10.6073/pasta/455d73d4cb43514e503826211eba4e99	http://dx.doi.org/10.6073/pasta/c560d99864cd7fd303153a11d2ba0ddd	United States of America	VIII
572	Land Cover	572_land cover	gleon_chloride_lake_shape_files.zip	Environmental Data Initiative	doi:10.6073/pasta/455d73d4cb43514e503826211eba4e99	http://dx.doi.org/10.6073/pasta/c560d99864cd7fd303153a11d2ba0ddd	Germany
558	Land Cover	558_land cover	gleon_chloride_lake_shape_files.zip	Environmental Data Initiative	doi:10.6073/pasta/455d73d4cb43514e503826211eba4e99	http://dx.doi.org/10.6073/pasta/c560d99864cd7fd303153a11d2ba0ddd	Germany
198	Land Cover	198_land cover	gleon_chloride_lake_shape_files.zip	Environmental Data Initiative	doi:10.6073/pasta/455d73d4cb43514e503826211eba4e99	http://dx.doi.org/10.6073/pasta/c560d99864cd7fd303153a11d2ba0ddd	United States of America	VIII
125	Land Cover	125_land cover	gleon_chloride_lake_shape_files.zip	Environmental Data Initiative	doi:10.6073/pasta/455d73d4cb43514e503826211eba4e99	http://dx.doi.org/10.6073/pasta/c560d99864cd7fd303153a11d2ba0ddd	United States of America	VI
353	Land Cover	353_land cover	gleon_chloride_lake_shape_files.zip	Environmental Data Initiative	doi:10.6073/pasta/455d73d4cb43514e503826211eba4e99	http://dx.doi.org/10.6073/pasta/c560d99864cd7fd303153a11d2ba0ddd	Sweden
175	Land Cover	175_land cover	gleon_chloride_lake_shape_files.zip	Environmental Data Initiative	doi:10.6073/pasta/455d73d4cb43514e503826211eba4e99	http://dx.doi.org/10.6073/pasta/c560d99864cd7fd303153a11d2ba0ddd	United States of America	VIII
124	Land Cover	124_land cover	gleon_chloride_lake_shape_files.zip	Environmental Data Initiative	doi:10.6073/pasta/455d73d4cb43514e503826211eba4e99	http://dx.doi.org/10.6073/pasta/c560d99864cd7fd303153a11d2ba0ddd	United States of America	VI
280	Land Cover	280_land cover	gleon_chloride_lake_shape_files.zip	Environmental Data Initiative	doi:10.6073/pasta/455d73d4cb43514e503826211eba4e99	http://dx.doi.org/10.6073/pasta/c560d99864cd7fd303153a11d2ba0ddd	Sweden
204	Land Cover	204_land cover	gleon_chloride_lake_shape_files.zip	Environmental Data Initiative	doi:10.6073/pasta/455d73d4cb43514e503826211eba4e99	http://dx.doi.org/10.6073/pasta/c560d99864cd7fd303153a11d2ba0ddd	United States of America	VIII
338	Land Cover	338_land cover	gleon_chloride_lake_shape_files.zip	Environmental Data Initiative	doi:10.6073/pasta/455d73d4cb43514e503826211eba4e99	http://dx.doi.org/10.6073/pasta/c560d99864cd7fd303153a11d2ba0ddd	Sweden
537	Land Cover	537_land cover	gleon_chloride_lake_shape_files.zip	Environmental Data Initiative	doi:10.6073/pasta/455d73d4cb43514e503826211eba4e99	http://dx.doi.org/10.6073/pasta/c560d99864cd7fd303153a11d2ba0ddd	Canada
336	Land Cover	336_land cover	gleon_chloride_lake_shape_files.zip	Environmental Data Initiative	doi:10.6073/pasta/455d73d4cb43514e503826211eba4e99	http://dx.doi.org/10.6073/pasta/c560d99864cd7fd303153a11d2ba0ddd	Sweden
590	Land Cover	590_land cover	gleon_chloride_lake_shape_files.zip	Environmental Data Initiative	doi:10.6073/pasta/455d73d4cb43514e503826211eba4e99	http://dx.doi.org/10.6073/pasta/c560d99864cd7fd303153a11d2ba0ddd	Canada
122	Land Cover	122_land cover	gleon_chloride_lake_shape_files.zip	Environmental Data Initiative	doi:10.6073/pasta/455d73d4cb43514e503826211eba4e99	http://dx.doi.org/10.6073/pasta/c560d99864cd7fd303153a11d2ba0ddd	United States of America	IX
299	Land Cover	299_land cover	gleon_chloride_lake_shape_files.zip	Environmental Data Initiative	doi:10.6073/pasta/455d73d4cb43514e503826211eba4e99	http://dx.doi.org/10.6073/pasta/c560d99864cd7fd303153a11d2ba0ddd	Sweden
389	Land Cover	389_land cover	gleon_chloride_lake_shape_files.zip	Environmental Data Initiative	doi:10.6073/pasta/455d73d4cb43514e503826211eba4e99	http://dx.doi.org/10.6073/pasta/c560d99864cd7fd303153a11d2ba0ddd	United States of America	VII
292	Land Cover	292_land cover	gleon_chloride_lake_shape_files.zip	Environmental Data Initiative	doi:10.6073/pasta/455d73d4cb43514e503826211eba4e99	http://dx.doi.org/10.6073/pasta/c560d99864cd7fd303153a11d2ba0ddd	Sweden
618	Land Cover	618_land cover	gleon_chloride_lake_shape_files.zip	Environmental Data Initiative	doi:10.6073/pasta/455d73d4cb43514e503826211eba4e99	http://dx.doi.org/10.6073/pasta/c560d99864cd7fd303153a11d2ba0ddd	United States of America	XIV
596	Land Cover	596_land cover	gleon_chloride_lake_shape_files.zip	Environmental Data Initiative	doi:10.6073/pasta/455d73d4cb43514e503826211eba4e99	http://dx.doi.org/10.6073/pasta/c560d99864cd7fd303153a11d2ba0ddd	Canada
323	Land Cover	323_land cover	gleon_chloride_lake_shape_files.zip	Environmental Data Initiative	doi:10.6073/pasta/455d73d4cb43514e503826211eba4e99	http://dx.doi.org/10.6073/pasta/c560d99864cd7fd303153a11d2ba0ddd	Sweden
361	Land Cover	361_land cover	gleon_chloride_lake_shape_files.zip	Environmental Data Initiative	doi:10.6073/pasta/455d73d4cb43514e503826211eba4e99	http://dx.doi.org/10.6073/pasta/c560d99864cd7fd303153a11d2ba0ddd	Sweden
276	Land Cover	276_land cover	gleon_chloride_lake_shape_files.zip	Environmental Data Initiative	doi:10.6073/pasta/455d73d4cb43514e503826211eba4e99	http://dx.doi.org/10.6073/pasta/c560d99864cd7fd303153a11d2ba0ddd	Sweden
561	Land Cover	561_land cover	gleon_chloride_lake_shape_files.zip	Environmental Data Initiative	doi:10.6073/pasta/455d73d4cb43514e503826211eba4e99	http://dx.doi.org/10.6073/pasta/c560d99864cd7fd303153a11d2ba0ddd	Germany
672	Land Cover	672_land cover	gleon_chloride_lake_shape_files.zip	Environmental Data Initiative	doi:10.6073/pasta/455d73d4cb43514e503826211eba4e99	http://dx.doi.org/10.6073/pasta/c560d99864cd7fd303153a11d2ba0ddd	United States of America	XIV
274	Land Cover	274_land cover	gleon_chloride_lake_shape_files.zip	Environmental Data Initiative	doi:10.6073/pasta/455d73d4cb43514e503826211eba4e99	http://dx.doi.org/10.6073/pasta/c560d99864cd7fd303153a11d2ba0ddd	United States of America	VII
619	Land Cover	619_land cover	gleon_chloride_lake_shape_files.zip	Environmental Data Initiative	doi:10.6073/pasta/455d73d4cb43514e503826211eba4e99	http://dx.doi.org/10.6073/pasta/c560d99864cd7fd303153a11d2ba0ddd	United States of America	XIV
421	Land Cover	421_land cover	gleon_chloride_lake_shape_files.zip	Environmental Data Initiative	doi:10.6073/pasta/455d73d4cb43514e503826211eba4e99	http://dx.doi.org/10.6073/pasta/c560d99864cd7fd303153a11d2ba0ddd	United States of America	VII
344	Land Cover	344_land cover	gleon_chloride_lake_shape_files.zip	Environmental Data Initiative	doi:10.6073/pasta/455d73d4cb43514e503826211eba4e99	http://dx.doi.org/10.6073/pasta/c560d99864cd7fd303153a11d2ba0ddd	Sweden
51	Land Cover	51_land cover	gleon_chloride_lake_shape_files.zip	Environmental Data Initiative	doi:10.6073/pasta/455d73d4cb43514e503826211eba4e99	http://dx.doi.org/10.6073/pasta/c560d99864cd7fd303153a11d2ba0ddd	United States of America	VIII
288	Land Cover	288_land cover	gleon_chloride_lake_shape_files.zip	Environmental Data Initiative	doi:10.6073/pasta/455d73d4cb43514e503826211eba4e99	http://dx.doi.org/10.6073/pasta/c560d99864cd7fd303153a11d2ba0ddd	Sweden
620	Land Cover	620_land cover	gleon_chloride_lake_shape_files.zip	Environmental Data Initiative	doi:10.6073/pasta/455d73d4cb43514e503826211eba4e99	http://dx.doi.org/10.6073/pasta/c560d99864cd7fd303153a11d2ba0ddd	United States of America	XIV
347	Land Cover	347_land cover	gleon_chloride_lake_shape_files.zip	Environmental Data Initiative	doi:10.6073/pasta/455d73d4cb43514e503826211eba4e99	http://dx.doi.org/10.6073/pasta/c560d99864cd7fd303153a11d2ba0ddd	Sweden
329	Land Cover	329_land cover	gleon_chloride_lake_shape_files.zip	Environmental Data Initiative	doi:10.6073/pasta/455d73d4cb43514e503826211eba4e99	http://dx.doi.org/10.6073/pasta/c560d99864cd7fd303153a11d2ba0ddd	Sweden
422	Land Cover	422_land cover	gleon_chloride_lake_shape_files.zip	Environmental Data Initiative	doi:10.6073/pasta/455d73d4cb43514e503826211eba4e99	http://dx.doi.org/10.6073/pasta/c560d99864cd7fd303153a11d2ba0ddd	United States of America	VII
10	Land Cover	10_land cover	gleon_chloride_lake_shape_files.zip	Environmental Data Initiative	doi:10.6073/pasta/455d73d4cb43514e503826211eba4e99	http://dx.doi.org/10.6073/pasta/c560d99864cd7fd303153a11d2ba0ddd	United States of America	VII
541	Land Cover	541_land cover	gleon_chloride_lake_shape_files.zip	Environmental Data Initiative	doi:10.6073/pasta/455d73d4cb43514e503826211eba4e99	http://dx.doi.org/10.6073/pasta/c560d99864cd7fd303153a11d2ba0ddd	Canada
182	Land Cover	182_land cover	gleon_chloride_lake_shape_files.zip	Environmental Data Initiative	doi:10.6073/pasta/455d73d4cb43514e503826211eba4e99	http://dx.doi.org/10.6073/pasta/c560d99864cd7fd303153a11d2ba0ddd	United States of America	VIII
256	Land Cover	256_land cover	gleon_chloride_lake_shape_files.zip	Environmental Data Initiative	doi:10.6073/pasta/455d73d4cb43514e503826211eba4e99	http://dx.doi.org/10.6073/pasta/c560d99864cd7fd303153a11d2ba0ddd	United States of America	VIII
289	Land Cover	289_land cover	gleon_chloride_lake_shape_files.zip	Environmental Data Initiative	doi:10.6073/pasta/455d73d4cb43514e503826211eba4e99	http://dx.doi.org/10.6073/pasta/c560d99864cd7fd303153a11d2ba0ddd	Sweden
567	Land Cover	567_land cover	gleon_chloride_lake_shape_files.zip	Environmental Data Initiative	doi:10.6073/pasta/455d73d4cb43514e503826211eba4e99	http://dx.doi.org/10.6073/pasta/c560d99864cd7fd303153a11d2ba0ddd	Germany
564	Land Cover	564_land cover	gleon_chloride_lake_shape_files.zip	Environmental Data Initiative	doi:10.6073/pasta/455d73d4cb43514e503826211eba4e99	http://dx.doi.org/10.6073/pasta/c560d99864cd7fd303153a11d2ba0ddd	Germany
257	Land Cover	257_land cover	gleon_chloride_lake_shape_files.zip	Environmental Data Initiative	doi:10.6073/pasta/455d73d4cb43514e503826211eba4e99	http://dx.doi.org/10.6073/pasta/c560d99864cd7fd303153a11d2ba0ddd	United States of America	VIII
6	Land Cover	6_land cover	gleon_chloride_lake_shape_files.zip	Environmental Data Initiative	doi:10.6073/pasta/455d73d4cb43514e503826211eba4e99	http://dx.doi.org/10.6073/pasta/c560d99864cd7fd303153a11d2ba0ddd	United States of America	VII
479	Land Cover	479_land cover	gleon_chloride_lake_shape_files.zip	Environmental Data Initiative	doi:10.6073/pasta/455d73d4cb43514e503826211eba4e99	http://dx.doi.org/10.6073/pasta/c560d99864cd7fd303153a11d2ba0ddd	Canada
294	Land Cover	294_land cover	gleon_chloride_lake_shape_files.zip	Environmental Data Initiative	doi:10.6073/pasta/455d73d4cb43514e503826211eba4e99	http://dx.doi.org/10.6073/pasta/c560d99864cd7fd303153a11d2ba0ddd	Sweden
342	Land Cover	342_land cover	gleon_chloride_lake_shape_files.zip	Environmental Data Initiative	doi:10.6073/pasta/455d73d4cb43514e503826211eba4e99	http://dx.doi.org/10.6073/pasta/c560d99864cd7fd303153a11d2ba0ddd	Sweden
350	Land Cover	350_land cover	gleon_chloride_lake_shape_files.zip	Environmental Data Initiative	doi:10.6073/pasta/455d73d4cb43514e503826211eba4e99	http://dx.doi.org/10.6073/pasta/c560d99864cd7fd303153a11d2ba0ddd	Sweden
316	Land Cover	316_land cover	gleon_chloride_lake_shape_files.zip	Environmental Data Initiative	doi:10.6073/pasta/455d73d4cb43514e503826211eba4e99	http://dx.doi.org/10.6073/pasta/c560d99864cd7fd303153a11d2ba0ddd	Sweden
258	Land Cover	258_land cover	gleon_chloride_lake_shape_files.zip	Environmental Data Initiative	doi:10.6073/pasta/455d73d4cb43514e503826211eba4e99	http://dx.doi.org/10.6073/pasta/c560d99864cd7fd303153a11d2ba0ddd	United States of America	VIII
423	Land Cover	423_land cover	gleon_chloride_lake_shape_files.zip	Environmental Data Initiative	doi:10.6073/pasta/455d73d4cb43514e503826211eba4e99	http://dx.doi.org/10.6073/pasta/c560d99864cd7fd303153a11d2ba0ddd	United States of America	VII
571	Land Cover	571_land cover	gleon_chloride_lake_shape_files.zip	Environmental Data Initiative	doi:10.6073/pasta/455d73d4cb43514e503826211eba4e99	http://dx.doi.org/10.6073/pasta/c560d99864cd7fd303153a11d2ba0ddd	Germany
314	Land Cover	314_land cover	gleon_chloride_lake_shape_files.zip	Environmental Data Initiative	doi:10.6073/pasta/455d73d4cb43514e503826211eba4e99	http://dx.doi.org/10.6073/pasta/c560d99864cd7fd303153a11d2ba0ddd	Sweden
259	Land Cover	259_land cover	gleon_chloride_lake_shape_files.zip	Environmental Data Initiative	doi:10.6073/pasta/455d73d4cb43514e503826211eba4e99	http://dx.doi.org/10.6073/pasta/c560d99864cd7fd303153a11d2ba0ddd	United States of America	VIII
59	Land Cover	59_land cover	gleon_chloride_lake_shape_files.zip	Environmental Data Initiative	doi:10.6073/pasta/455d73d4cb43514e503826211eba4e99	http://dx.doi.org/10.6073/pasta/c560d99864cd7fd303153a11d2ba0ddd	United States of America	VIII
554	Land Cover	554_land cover	gleon_chloride_lake_shape_files.zip	Environmental Data Initiative	doi:10.6073/pasta/455d73d4cb43514e503826211eba4e99	http://dx.doi.org/10.6073/pasta/c560d99864cd7fd303153a11d2ba0ddd	Germany
221	Land Cover	221_land cover	gleon_chloride_lake_shape_files.zip	Environmental Data Initiative	doi:10.6073/pasta/455d73d4cb43514e503826211eba4e99	http://dx.doi.org/10.6073/pasta/c560d99864cd7fd303153a11d2ba0ddd	United States of America	VIII
424	Land Cover	424_land cover	gleon_chloride_lake_shape_files.zip	Environmental Data Initiative	doi:10.6073/pasta/455d73d4cb43514e503826211eba4e99	http://dx.doi.org/10.6073/pasta/c560d99864cd7fd303153a11d2ba0ddd	United States of America	VII
534	Land Cover	534_land cover	gleon_chloride_lake_shape_files.zip	Environmental Data Initiative	doi:10.6073/pasta/455d73d4cb43514e503826211eba4e99	http://dx.doi.org/10.6073/pasta/c560d99864cd7fd303153a11d2ba0ddd	United States of America	VIII
177	Land Cover	177_land cover	gleon_chloride_lake_shape_files.zip	Environmental Data Initiative	doi:10.6073/pasta/455d73d4cb43514e503826211eba4e99	http://dx.doi.org/10.6073/pasta/c560d99864cd7fd303153a11d2ba0ddd	United States of America	VIII
533	Land Cover	533_land cover	gleon_chloride_lake_shape_files.zip	Environmental Data Initiative	doi:10.6073/pasta/455d73d4cb43514e503826211eba4e99	http://dx.doi.org/10.6073/pasta/c560d99864cd7fd303153a11d2ba0ddd	United States of America	III
296	Land Cover	296_land cover	gleon_chloride_lake_shape_files.zip	Environmental Data Initiative	doi:10.6073/pasta/455d73d4cb43514e503826211eba4e99	http://dx.doi.org/10.6073/pasta/c560d99864cd7fd303153a11d2ba0ddd	Sweden
295	Land Cover	295_land cover	gleon_chloride_lake_shape_files.zip	Environmental Data Initiative	doi:10.6073/pasta/455d73d4cb43514e503826211eba4e99	http://dx.doi.org/10.6073/pasta/c560d99864cd7fd303153a11d2ba0ddd	Sweden
178	Land Cover	178_land cover	gleon_chloride_lake_shape_files.zip	Environmental Data Initiative	doi:10.6073/pasta/455d73d4cb43514e503826211eba4e99	http://dx.doi.org/10.6073/pasta/c560d99864cd7fd303153a11d2ba0ddd	United States of America	VIII
302	Land Cover	302_land cover	gleon_chloride_lake_shape_files.zip	Environmental Data Initiative	doi:10.6073/pasta/455d73d4cb43514e503826211eba4e99	http://dx.doi.org/10.6073/pasta/c560d99864cd7fd303153a11d2ba0ddd	Sweden
190	Land Cover	190_land cover	gleon_chloride_lake_shape_files.zip	Environmental Data Initiative	doi:10.6073/pasta/455d73d4cb43514e503826211eba4e99	http://dx.doi.org/10.6073/pasta/c560d99864cd7fd303153a11d2ba0ddd	United States of America	VIII
307	Land Cover	307_land cover	gleon_chloride_lake_shape_files.zip	Environmental Data Initiative	doi:10.6073/pasta/455d73d4cb43514e503826211eba4e99	http://dx.doi.org/10.6073/pasta/c560d99864cd7fd303153a11d2ba0ddd	Sweden
425	Land Cover	425_land cover	gleon_chloride_lake_shape_files.zip	Environmental Data Initiative	doi:10.6073/pasta/455d73d4cb43514e503826211eba4e99	http://dx.doi.org/10.6073/pasta/c560d99864cd7fd303153a11d2ba0ddd	United States of America	VII
211	Land Cover	211_land cover	gleon_chloride_lake_shape_files.zip	Environmental Data Initiative	doi:10.6073/pasta/455d73d4cb43514e503826211eba4e99	http://dx.doi.org/10.6073/pasta/c560d99864cd7fd303153a11d2ba0ddd	United States of America	VIII
674	Land Cover	674_land cover	gleon_chloride_lake_shape_files.zip	Environmental Data Initiative	doi:10.6073/pasta/455d73d4cb43514e503826211eba4e99	http://dx.doi.org/10.6073/pasta/c560d99864cd7fd303153a11d2ba0ddd	United States of America	XIV
260	Land Cover	260_land cover	gleon_chloride_lake_shape_files.zip	Environmental Data Initiative	doi:10.6073/pasta/455d73d4cb43514e503826211eba4e99	http://dx.doi.org/10.6073/pasta/c560d99864cd7fd303153a11d2ba0ddd	United States of America	VIII
320	Land Cover	320_land cover	gleon_chloride_lake_shape_files.zip	Environmental Data Initiative	doi:10.6073/pasta/455d73d4cb43514e503826211eba4e99	http://dx.doi.org/10.6073/pasta/c560d99864cd7fd303153a11d2ba0ddd	Sweden
622	Land Cover	622_land cover	gleon_chloride_lake_shape_files.zip	Environmental Data Initiative	doi:10.6073/pasta/455d73d4cb43514e503826211eba4e99	http://dx.doi.org/10.6073/pasta/c560d99864cd7fd303153a11d2ba0ddd	United States of America	XIV
576	Land Cover	576_land cover	gleon_chloride_lake_shape_files.zip	Environmental Data Initiative	doi:10.6073/pasta/455d73d4cb43514e503826211eba4e99	http://dx.doi.org/10.6073/pasta/c560d99864cd7fd303153a11d2ba0ddd	Finland
39	Land Cover	39_land cover	gleon_chloride_lake_shape_files.zip	Environmental Data Initiative	doi:10.6073/pasta/455d73d4cb43514e503826211eba4e99	http://dx.doi.org/10.6073/pasta/c560d99864cd7fd303153a11d2ba0ddd	United States of America	VIII
623	Land Cover	623_land cover	gleon_chloride_lake_shape_files.zip	Environmental Data Initiative	doi:10.6073/pasta/455d73d4cb43514e503826211eba4e99	http://dx.doi.org/10.6073/pasta/c560d99864cd7fd303153a11d2ba0ddd	United States of America	XIV
426	Land Cover	426_land cover	gleon_chloride_lake_shape_files.zip	Environmental Data Initiative	doi:10.6073/pasta/455d73d4cb43514e503826211eba4e99	http://dx.doi.org/10.6073/pasta/c560d99864cd7fd303153a11d2ba0ddd	United States of America	VII
427	Land Cover	427_land cover	gleon_chloride_lake_shape_files.zip	Environmental Data Initiative	doi:10.6073/pasta/455d73d4cb43514e503826211eba4e99	http://dx.doi.org/10.6073/pasta/c560d99864cd7fd303153a11d2ba0ddd	United States of America	VII
181	Land Cover	181_land cover	gleon_chloride_lake_shape_files.zip	Environmental Data Initiative	doi:10.6073/pasta/455d73d4cb43514e503826211eba4e99	http://dx.doi.org/10.6073/pasta/c560d99864cd7fd303153a11d2ba0ddd	United States of America	VIII
176	Land Cover	176_land cover	gleon_chloride_lake_shape_files.zip	Environmental Data Initiative	doi:10.6073/pasta/455d73d4cb43514e503826211eba4e99	http://dx.doi.org/10.6073/pasta/c560d99864cd7fd303153a11d2ba0ddd	United States of America	VIII
121	Land Cover	121_land cover	gleon_chloride_lake_shape_files.zip	Environmental Data Initiative	doi:10.6073/pasta/455d73d4cb43514e503826211eba4e99	http://dx.doi.org/10.6073/pasta/c560d99864cd7fd303153a11d2ba0ddd	United States of America	VI
540	Land Cover	540_land cover	gleon_chloride_lake_shape_files.zip	Environmental Data Initiative	doi:10.6073/pasta/455d73d4cb43514e503826211eba4e99	http://dx.doi.org/10.6073/pasta/c560d99864cd7fd303153a11d2ba0ddd	Canada
246	Land Cover	246_land cover	gleon_chloride_lake_shape_files.zip	Environmental Data Initiative	doi:10.6073/pasta/455d73d4cb43514e503826211eba4e99	http://dx.doi.org/10.6073/pasta/c560d99864cd7fd303153a11d2ba0ddd	United States of America	VIII
70	Land Cover	70_land cover	gleon_chloride_lake_shape_files.zip	Environmental Data Initiative	doi:10.6073/pasta/455d73d4cb43514e503826211eba4e99	http://dx.doi.org/10.6073/pasta/c560d99864cd7fd303153a11d2ba0ddd	United States of America	VIII
428	Land Cover	428_land cover	gleon_chloride_lake_shape_files.zip	Environmental Data Initiative	doi:10.6073/pasta/455d73d4cb43514e503826211eba4e99	http://dx.doi.org/10.6073/pasta/c560d99864cd7fd303153a11d2ba0ddd	United States of America	VII
120	Land Cover	120_land cover	gleon_chloride_lake_shape_files.zip	Environmental Data Initiative	doi:10.6073/pasta/455d73d4cb43514e503826211eba4e99	http://dx.doi.org/10.6073/pasta/c560d99864cd7fd303153a11d2ba0ddd	United States of America	IX
429	Land Cover	429_land cover	gleon_chloride_lake_shape_files.zip	Environmental Data Initiative	doi:10.6073/pasta/455d73d4cb43514e503826211eba4e99	http://dx.doi.org/10.6073/pasta/c560d99864cd7fd303153a11d2ba0ddd	United States of America	VII
378	Land Cover	378_land cover	gleon_chloride_lake_shape_files.zip	Environmental Data Initiative	doi:10.6073/pasta/455d73d4cb43514e503826211eba4e99	http://dx.doi.org/10.6073/pasta/c560d99864cd7fd303153a11d2ba0ddd	Sweden
548	Land Cover	548_land cover	gleon_chloride_lake_shape_files.zip	Environmental Data Initiative	doi:10.6073/pasta/455d73d4cb43514e503826211eba4e99	http://dx.doi.org/10.6073/pasta/c560d99864cd7fd303153a11d2ba0ddd	Germany
624	Land Cover	624_land cover	gleon_chloride_lake_shape_files.zip	Environmental Data Initiative	doi:10.6073/pasta/455d73d4cb43514e503826211eba4e99	http://dx.doi.org/10.6073/pasta/c560d99864cd7fd303153a11d2ba0ddd	United States of America	XIV
431	Land Cover	431_land cover	gleon_chloride_lake_shape_files.zip	Environmental Data Initiative	doi:10.6073/pasta/455d73d4cb43514e503826211eba4e99	http://dx.doi.org/10.6073/pasta/c560d99864cd7fd303153a11d2ba0ddd	United States of America	VII
156	Land Cover	156_land cover	gleon_chloride_lake_shape_files.zip	Environmental Data Initiative	doi:10.6073/pasta/455d73d4cb43514e503826211eba4e99	http://dx.doi.org/10.6073/pasta/c560d99864cd7fd303153a11d2ba0ddd	United States of America	XIV
261	Land Cover	261_land cover	gleon_chloride_lake_shape_files.zip	Environmental Data Initiative	doi:10.6073/pasta/455d73d4cb43514e503826211eba4e99	http://dx.doi.org/10.6073/pasta/c560d99864cd7fd303153a11d2ba0ddd	United States of America	VIII
169	Land Cover	169_land cover	gleon_chloride_lake_shape_files.zip	Environmental Data Initiative	doi:10.6073/pasta/455d73d4cb43514e503826211eba4e99	http://dx.doi.org/10.6073/pasta/c560d99864cd7fd303153a11d2ba0ddd	United States of America	XIV
432	Land Cover	432_land cover	gleon_chloride_lake_shape_files.zip	Environmental Data Initiative	doi:10.6073/pasta/455d73d4cb43514e503826211eba4e99	http://dx.doi.org/10.6073/pasta/c560d99864cd7fd303153a11d2ba0ddd	United States of America	VII
164	Land Cover	164_land cover	gleon_chloride_lake_shape_files.zip	Environmental Data Initiative	doi:10.6073/pasta/455d73d4cb43514e503826211eba4e99	http://dx.doi.org/10.6073/pasta/c560d99864cd7fd303153a11d2ba0ddd	United States of America	VIII
433	Land Cover	433_land cover	gleon_chloride_lake_shape_files.zip	Environmental Data Initiative	doi:10.6073/pasta/455d73d4cb43514e503826211eba4e99	http://dx.doi.org/10.6073/pasta/c560d99864cd7fd303153a11d2ba0ddd	United States of America	VII
313	Land Cover	313_land cover	gleon_chloride_lake_shape_files.zip	Environmental Data Initiative	doi:10.6073/pasta/455d73d4cb43514e503826211eba4e99	http://dx.doi.org/10.6073/pasta/c560d99864cd7fd303153a11d2ba0ddd	Sweden
315	Land Cover	315_land cover	gleon_chloride_lake_shape_files.zip	Environmental Data Initiative	doi:10.6073/pasta/455d73d4cb43514e503826211eba4e99	http://dx.doi.org/10.6073/pasta/c560d99864cd7fd303153a11d2ba0ddd	Sweden
434	Land Cover	434_land cover	gleon_chloride_lake_shape_files.zip	Environmental Data Initiative	doi:10.6073/pasta/455d73d4cb43514e503826211eba4e99	http://dx.doi.org/10.6073/pasta/c560d99864cd7fd303153a11d2ba0ddd	United States of America	VII
573	Land Cover	573_land cover	gleon_chloride_lake_shape_files.zip	Environmental Data Initiative	doi:10.6073/pasta/455d73d4cb43514e503826211eba4e99	http://dx.doi.org/10.6073/pasta/c560d99864cd7fd303153a11d2ba0ddd	Germany
546	Land Cover	546_land cover	gleon_chloride_lake_shape_files.zip	Environmental Data Initiative	doi:10.6073/pasta/455d73d4cb43514e503826211eba4e99	http://dx.doi.org/10.6073/pasta/c560d99864cd7fd303153a11d2ba0ddd	Germany
473	Land Cover	473_land cover	gleon_chloride_lake_shape_files.zip	Environmental Data Initiative	doi:10.6073/pasta/455d73d4cb43514e503826211eba4e99	http://dx.doi.org/10.6073/pasta/c560d99864cd7fd303153a11d2ba0ddd	Canada
474	Land Cover	474_land cover	gleon_chloride_lake_shape_files.zip	Environmental Data Initiative	doi:10.6073/pasta/455d73d4cb43514e503826211eba4e99	http://dx.doi.org/10.6073/pasta/c560d99864cd7fd303153a11d2ba0ddd	Canada
475	Land Cover	475_land cover	gleon_chloride_lake_shape_files.zip	Environmental Data Initiative	doi:10.6073/pasta/455d73d4cb43514e503826211eba4e99	http://dx.doi.org/10.6073/pasta/c560d99864cd7fd303153a11d2ba0ddd	Canada
476	Land Cover	476_land cover	gleon_chloride_lake_shape_files.zip	Environmental Data Initiative	doi:10.6073/pasta/455d73d4cb43514e503826211eba4e99	http://dx.doi.org/10.6073/pasta/c560d99864cd7fd303153a11d2ba0ddd	Canada
115	Land Cover	115_land cover	gleon_chloride_lake_shape_files.zip	Environmental Data Initiative	doi:10.6073/pasta/455d73d4cb43514e503826211eba4e99	http://dx.doi.org/10.6073/pasta/c560d99864cd7fd303153a11d2ba0ddd	United States of America	VI
146	Land Cover	146_land cover	gleon_chloride_lake_shape_files.zip	Environmental Data Initiative	doi:10.6073/pasta/455d73d4cb43514e503826211eba4e99	http://dx.doi.org/10.6073/pasta/c560d99864cd7fd303153a11d2ba0ddd	Hungary
114	Land Cover	114_land cover	gleon_chloride_lake_shape_files.zip	Environmental Data Initiative	doi:10.6073/pasta/455d73d4cb43514e503826211eba4e99	http://dx.doi.org/10.6073/pasta/c560d99864cd7fd303153a11d2ba0ddd	United States of America	IX
144	Land Cover	144_land cover	gleon_chloride_lake_shape_files.zip	Environmental Data Initiative	doi:10.6073/pasta/455d73d4cb43514e503826211eba4e99	http://dx.doi.org/10.6073/pasta/c560d99864cd7fd303153a11d2ba0ddd	French Republic
2	Land Cover	2_land cover	gleon_chloride_lake_shape_files.zip	Environmental Data Initiative	doi:10.6073/pasta/455d73d4cb43514e503826211eba4e99	http://dx.doi.org/10.6073/pasta/c560d99864cd7fd303153a11d2ba0ddd	United States of America	VII
47	Land Cover	47_land cover	gleon_chloride_lake_shape_files.zip	Environmental Data Initiative	doi:10.6073/pasta/455d73d4cb43514e503826211eba4e99	http://dx.doi.org/10.6073/pasta/c560d99864cd7fd303153a11d2ba0ddd	United States of America	VIII
99	Land Cover	99_land cover	gleon_chloride_lake_shape_files.zip	Environmental Data Initiative	doi:10.6073/pasta/455d73d4cb43514e503826211eba4e99	http://dx.doi.org/10.6073/pasta/c560d99864cd7fd303153a11d2ba0ddd	United States of America	IX
162	Land Cover	162_land cover	gleon_chloride_lake_shape_files.zip	Environmental Data Initiative	doi:10.6073/pasta/455d73d4cb43514e503826211eba4e99	http://dx.doi.org/10.6073/pasta/c560d99864cd7fd303153a11d2ba0ddd	Germany
112	Land Cover	112_land cover	gleon_chloride_lake_shape_files.zip	Environmental Data Initiative	doi:10.6073/pasta/455d73d4cb43514e503826211eba4e99	http://dx.doi.org/10.6073/pasta/c560d99864cd7fd303153a11d2ba0ddd	United States of America	VI
147	Land Cover	147_land cover	gleon_chloride_lake_shape_files.zip	Environmental Data Initiative	doi:10.6073/pasta/455d73d4cb43514e503826211eba4e99	http://dx.doi.org/10.6073/pasta/c560d99864cd7fd303153a11d2ba0ddd	Hungary
142	Land Cover	142_land cover	gleon_chloride_lake_shape_files.zip	Environmental Data Initiative	doi:10.6073/pasta/455d73d4cb43514e503826211eba4e99	http://dx.doi.org/10.6073/pasta/c560d99864cd7fd303153a11d2ba0ddd	French Republic
111	Land Cover	111_land cover	gleon_chloride_lake_shape_files.zip	Environmental Data Initiative	doi:10.6073/pasta/455d73d4cb43514e503826211eba4e99	http://dx.doi.org/10.6073/pasta/c560d99864cd7fd303153a11d2ba0ddd	United States of America	II
118	Land Cover	118_land cover	gleon_chloride_lake_shape_files.zip	Environmental Data Initiative	doi:10.6073/pasta/455d73d4cb43514e503826211eba4e99	http://dx.doi.org/10.6073/pasta/c560d99864cd7fd303153a11d2ba0ddd	United States of America	XII
497	Land Cover	497_land cover	gleon_chloride_lake_shape_files.zip	Environmental Data Initiative	doi:10.6073/pasta/455d73d4cb43514e503826211eba4e99	http://dx.doi.org/10.6073/pasta/c560d99864cd7fd303153a11d2ba0ddd	Hungary
97	Land Cover	97_land cover	gleon_chloride_lake_shape_files.zip	Environmental Data Initiative	doi:10.6073/pasta/455d73d4cb43514e503826211eba4e99	http://dx.doi.org/10.6073/pasta/c560d99864cd7fd303153a11d2ba0ddd	United States of America	IX
110	Land Cover	110_land cover	gleon_chloride_lake_shape_files.zip	Environmental Data Initiative	doi:10.6073/pasta/455d73d4cb43514e503826211eba4e99	http://dx.doi.org/10.6073/pasta/c560d99864cd7fd303153a11d2ba0ddd	United States of America	VI
96	Land Cover	96_land cover	gleon_chloride_lake_shape_files.zip	Environmental Data Initiative	doi:10.6073/pasta/455d73d4cb43514e503826211eba4e99	http://dx.doi.org/10.6073/pasta/c560d99864cd7fd303153a11d2ba0ddd	Canada
108	Land Cover	108_land cover	gleon_chloride_lake_shape_files.zip	Environmental Data Initiative	doi:10.6073/pasta/455d73d4cb43514e503826211eba4e99	http://dx.doi.org/10.6073/pasta/c560d99864cd7fd303153a11d2ba0ddd	United States of America	VI
587	Land Cover	587_land cover	gleon_chloride_lake_shape_files.zip	Environmental Data Initiative	doi:10.6073/pasta/455d73d4cb43514e503826211eba4e99	http://dx.doi.org/10.6073/pasta/c560d99864cd7fd303153a11d2ba0ddd	Canada
390	Land Cover	390_land cover	gleon_chloride_lake_shape_files.zip	Environmental Data Initiative	doi:10.6073/pasta/455d73d4cb43514e503826211eba4e99	http://dx.doi.org/10.6073/pasta/c560d99864cd7fd303153a11d2ba0ddd	United States of America	VII
105	Land Cover	105_land cover	gleon_chloride_lake_shape_files.zip	Environmental Data Initiative	doi:10.6073/pasta/455d73d4cb43514e503826211eba4e99	http://dx.doi.org/10.6073/pasta/c560d99864cd7fd303153a11d2ba0ddd	United States of America	IX
391	Land Cover	391_land cover	gleon_chloride_lake_shape_files.zip	Environmental Data Initiative	doi:10.6073/pasta/455d73d4cb43514e503826211eba4e99	http://dx.doi.org/10.6073/pasta/c560d99864cd7fd303153a11d2ba0ddd	United States of America	VII
435	Land Cover	435_land cover	gleon_chloride_lake_shape_files.zip	Environmental Data Initiative	doi:10.6073/pasta/455d73d4cb43514e503826211eba4e99	http://dx.doi.org/10.6073/pasta/c560d99864cd7fd303153a11d2ba0ddd	United States of America	VII
65	Land Cover	65_land cover	gleon_chloride_lake_shape_files.zip	Environmental Data Initiative	doi:10.6073/pasta/455d73d4cb43514e503826211eba4e99	http://dx.doi.org/10.6073/pasta/c560d99864cd7fd303153a11d2ba0ddd	United States of America	VIII
491	Land Cover	491_land cover	gleon_chloride_lake_shape_files.zip	Environmental Data Initiative	doi:10.6073/pasta/455d73d4cb43514e503826211eba4e99	http://dx.doi.org/10.6073/pasta/c560d99864cd7fd303153a11d2ba0ddd	Canada
103	Land Cover	103_land cover	gleon_chloride_lake_shape_files.zip	Environmental Data Initiative	doi:10.6073/pasta/455d73d4cb43514e503826211eba4e99	http://dx.doi.org/10.6073/pasta/c560d99864cd7fd303153a11d2ba0ddd	United States of America	XI
95	Land Cover	95_land cover	gleon_chloride_lake_shape_files.zip	Environmental Data Initiative	doi:10.6073/pasta/455d73d4cb43514e503826211eba4e99	http://dx.doi.org/10.6073/pasta/c560d99864cd7fd303153a11d2ba0ddd	United States of America	X
102	Land Cover	102_land cover	gleon_chloride_lake_shape_files.zip	Environmental Data Initiative	doi:10.6073/pasta/455d73d4cb43514e503826211eba4e99	http://dx.doi.org/10.6073/pasta/c560d99864cd7fd303153a11d2ba0ddd	United States of America	IV
625	Land Cover	625_land cover	gleon_chloride_lake_shape_files.zip	Environmental Data Initiative	doi:10.6073/pasta/455d73d4cb43514e503826211eba4e99	http://dx.doi.org/10.6073/pasta/c560d99864cd7fd303153a11d2ba0ddd	United States of America	XIV
395	Land Cover	395_land cover	gleon_chloride_lake_shape_files.zip	Environmental Data Initiative	doi:10.6073/pasta/455d73d4cb43514e503826211eba4e99	http://dx.doi.org/10.6073/pasta/c560d99864cd7fd303153a11d2ba0ddd	United States of America	VII
472	Land Cover	472_land cover	gleon_chloride_lake_shape_files.zip	Environmental Data Initiative	doi:10.6073/pasta/455d73d4cb43514e503826211eba4e99	http://dx.doi.org/10.6073/pasta/c560d99864cd7fd303153a11d2ba0ddd	Canada
94	Land Cover	94_land cover	gleon_chloride_lake_shape_files.zip	Environmental Data Initiative	doi:10.6073/pasta/455d73d4cb43514e503826211eba4e99	http://dx.doi.org/10.6073/pasta/c560d99864cd7fd303153a11d2ba0ddd	United States of America	XI
167	Land Cover	167_land cover	gleon_chloride_lake_shape_files.zip	Environmental Data Initiative	doi:10.6073/pasta/455d73d4cb43514e503826211eba4e99	http://dx.doi.org/10.6073/pasta/c560d99864cd7fd303153a11d2ba0ddd	United States of America	VIII
691	Land Cover	691_land cover	gleon_chloride_lake_shape_files.zip	Environmental Data Initiative	doi:10.6073/pasta/455d73d4cb43514e503826211eba4e99	http://dx.doi.org/10.6073/pasta/c560d99864cd7fd303153a11d2ba0ddd	Switzerland
577	Land Cover	577_land cover	gleon_chloride_lake_shape_files.zip	Environmental Data Initiative	doi:10.6073/pasta/455d73d4cb43514e503826211eba4e99	http://dx.doi.org/10.6073/pasta/c560d99864cd7fd303153a11d2ba0ddd	Finland
348	Land Cover	348_land cover	gleon_chloride_lake_shape_files.zip	Environmental Data Initiative	doi:10.6073/pasta/455d73d4cb43514e503826211eba4e99	http://dx.doi.org/10.6073/pasta/c560d99864cd7fd303153a11d2ba0ddd	Sweden
374	Land Cover	374_land cover	gleon_chloride_lake_shape_files.zip	Environmental Data Initiative	doi:10.6073/pasta/455d73d4cb43514e503826211eba4e99	http://dx.doi.org/10.6073/pasta/c560d99864cd7fd303153a11d2ba0ddd	Sweden
538	Land Cover	538_land cover	gleon_chloride_lake_shape_files.zip	Environmental Data Initiative	doi:10.6073/pasta/455d73d4cb43514e503826211eba4e99	http://dx.doi.org/10.6073/pasta/c560d99864cd7fd303153a11d2ba0ddd	Canada
322	Land Cover	322_land cover	gleon_chloride_lake_shape_files.zip	Environmental Data Initiative	doi:10.6073/pasta/455d73d4cb43514e503826211eba4e99	http://dx.doi.org/10.6073/pasta/c560d99864cd7fd303153a11d2ba0ddd	Sweden
284	Land Cover	284_land cover	gleon_chloride_lake_shape_files.zip	Environmental Data Initiative	doi:10.6073/pasta/455d73d4cb43514e503826211eba4e99	http://dx.doi.org/10.6073/pasta/c560d99864cd7fd303153a11d2ba0ddd	Sweden
262	Land Cover	262_land cover	gleon_chloride_lake_shape_files.zip	Environmental Data Initiative	doi:10.6073/pasta/455d73d4cb43514e503826211eba4e99	http://dx.doi.org/10.6073/pasta/c560d99864cd7fd303153a11d2ba0ddd	United States of America	VIII
37	Land Cover	37_land cover	gleon_chloride_lake_shape_files.zip	Environmental Data Initiative	doi:10.6073/pasta/455d73d4cb43514e503826211eba4e99	http://dx.doi.org/10.6073/pasta/c560d99864cd7fd303153a11d2ba0ddd	United States of America	VIII
337	Land Cover	337_land cover	gleon_chloride_lake_shape_files.zip	Environmental Data Initiative	doi:10.6073/pasta/455d73d4cb43514e503826211eba4e99	http://dx.doi.org/10.6073/pasta/c560d99864cd7fd303153a11d2ba0ddd	Sweden
263	Land Cover	263_land cover	gleon_chloride_lake_shape_files.zip	Environmental Data Initiative	doi:10.6073/pasta/455d73d4cb43514e503826211eba4e99	http://dx.doi.org/10.6073/pasta/c560d99864cd7fd303153a11d2ba0ddd	United States of America	VIII
264	Land Cover	264_land cover	gleon_chloride_lake_shape_files.zip	Environmental Data Initiative	doi:10.6073/pasta/455d73d4cb43514e503826211eba4e99	http://dx.doi.org/10.6073/pasta/c560d99864cd7fd303153a11d2ba0ddd	United States of America	VIII
202	Land Cover	202_land cover	gleon_chloride_lake_shape_files.zip	Environmental Data Initiative	doi:10.6073/pasta/455d73d4cb43514e503826211eba4e99	http://dx.doi.org/10.6073/pasta/c560d99864cd7fd303153a11d2ba0ddd	United States of America	VIII
196	Land Cover	196_land cover	gleon_chloride_lake_shape_files.zip	Environmental Data Initiative	doi:10.6073/pasta/455d73d4cb43514e503826211eba4e99	http://dx.doi.org/10.6073/pasta/c560d99864cd7fd303153a11d2ba0ddd	United States of America	VIII
238	Land Cover	238_land cover	gleon_chloride_lake_shape_files.zip	Environmental Data Initiative	doi:10.6073/pasta/455d73d4cb43514e503826211eba4e99	http://dx.doi.org/10.6073/pasta/c560d99864cd7fd303153a11d2ba0ddd	United States of America	VIII
93	Land Cover	93_land cover	gleon_chloride_lake_shape_files.zip	Environmental Data Initiative	doi:10.6073/pasta/455d73d4cb43514e503826211eba4e99	http://dx.doi.org/10.6073/pasta/c560d99864cd7fd303153a11d2ba0ddd	United States of America	IX
49	Land Cover	49_land cover	gleon_chloride_lake_shape_files.zip	Environmental Data Initiative	doi:10.6073/pasta/455d73d4cb43514e503826211eba4e99	http://dx.doi.org/10.6073/pasta/c560d99864cd7fd303153a11d2ba0ddd	United States of America	VIII
92	Land Cover	92_land cover	gleon_chloride_lake_shape_files.zip	Environmental Data Initiative	doi:10.6073/pasta/455d73d4cb43514e503826211eba4e99	http://dx.doi.org/10.6073/pasta/c560d99864cd7fd303153a11d2ba0ddd	United States of America	IX
218	Land Cover	218_land cover	gleon_chloride_lake_shape_files.zip	Environmental Data Initiative	doi:10.6073/pasta/455d73d4cb43514e503826211eba4e99	http://dx.doi.org/10.6073/pasta/c560d99864cd7fd303153a11d2ba0ddd	United States of America	VIII
509	Land Cover	509_land cover	gleon_chloride_lake_shape_files.zip	Environmental Data Initiative	doi:10.6073/pasta/455d73d4cb43514e503826211eba4e99	http://dx.doi.org/10.6073/pasta/c560d99864cd7fd303153a11d2ba0ddd	United Kingdom
503	Land Cover	503_land cover	gleon_chloride_lake_shape_files.zip	Environmental Data Initiative	doi:10.6073/pasta/455d73d4cb43514e503826211eba4e99	http://dx.doi.org/10.6073/pasta/c560d99864cd7fd303153a11d2ba0ddd	United Kingdom
506	Land Cover	506_land cover	gleon_chloride_lake_shape_files.zip	Environmental Data Initiative	doi:10.6073/pasta/455d73d4cb43514e503826211eba4e99	http://dx.doi.org/10.6073/pasta/c560d99864cd7fd303153a11d2ba0ddd	United Kingdom
504	Land Cover	504_land cover	gleon_chloride_lake_shape_files.zip	Environmental Data Initiative	doi:10.6073/pasta/455d73d4cb43514e503826211eba4e99	http://dx.doi.org/10.6073/pasta/c560d99864cd7fd303153a11d2ba0ddd	United Kingdom
502	Land Cover	502_land cover	gleon_chloride_lake_shape_files.zip	Environmental Data Initiative	doi:10.6073/pasta/455d73d4cb43514e503826211eba4e99	http://dx.doi.org/10.6073/pasta/c560d99864cd7fd303153a11d2ba0ddd	United Kingdom
626	Land Cover	626_land cover	gleon_chloride_lake_shape_files.zip	Environmental Data Initiative	doi:10.6073/pasta/455d73d4cb43514e503826211eba4e99	http://dx.doi.org/10.6073/pasta/c560d99864cd7fd303153a11d2ba0ddd	United States of America	XIV
578	Land Cover	578_land cover	gleon_chloride_lake_shape_files.zip	Environmental Data Initiative	doi:10.6073/pasta/455d73d4cb43514e503826211eba4e99	http://dx.doi.org/10.6073/pasta/c560d99864cd7fd303153a11d2ba0ddd	Finland
437	Land Cover	437_land cover	gleon_chloride_lake_shape_files.zip	Environmental Data Initiative	doi:10.6073/pasta/455d73d4cb43514e503826211eba4e99	http://dx.doi.org/10.6073/pasta/c560d99864cd7fd303153a11d2ba0ddd	United States of America	VII
18	Land Cover	18_land cover	gleon_chloride_lake_shape_files.zip	Environmental Data Initiative	doi:10.6073/pasta/455d73d4cb43514e503826211eba4e99	http://dx.doi.org/10.6073/pasta/c560d99864cd7fd303153a11d2ba0ddd	United States of America	VIII
11	Land Cover	11_land cover	gleon_chloride_lake_shape_files.zip	Environmental Data Initiative	doi:10.6073/pasta/455d73d4cb43514e503826211eba4e99	http://dx.doi.org/10.6073/pasta/c560d99864cd7fd303153a11d2ba0ddd	United States of America	VII
195	Land Cover	195_land cover	gleon_chloride_lake_shape_files.zip	Environmental Data Initiative	doi:10.6073/pasta/455d73d4cb43514e503826211eba4e99	http://dx.doi.org/10.6073/pasta/c560d99864cd7fd303153a11d2ba0ddd	United States of America	VIII
628	Land Cover	628_land cover	gleon_chloride_lake_shape_files.zip	Environmental Data Initiative	doi:10.6073/pasta/455d73d4cb43514e503826211eba4e99	http://dx.doi.org/10.6073/pasta/c560d99864cd7fd303153a11d2ba0ddd	United States of America	XIV
32	Land Cover	32_land cover	gleon_chloride_lake_shape_files.zip	Environmental Data Initiative	doi:10.6073/pasta/455d73d4cb43514e503826211eba4e99	http://dx.doi.org/10.6073/pasta/c560d99864cd7fd303153a11d2ba0ddd	United States of America	VIII
41	Land Cover	41_land cover	gleon_chloride_lake_shape_files.zip	Environmental Data Initiative	doi:10.6073/pasta/455d73d4cb43514e503826211eba4e99	http://dx.doi.org/10.6073/pasta/c560d99864cd7fd303153a11d2ba0ddd	United States of America	VIII
382	Land Cover	382_land cover	gleon_chloride_lake_shape_files.zip	Environmental Data Initiative	doi:10.6073/pasta/455d73d4cb43514e503826211eba4e99	http://dx.doi.org/10.6073/pasta/c560d99864cd7fd303153a11d2ba0ddd	Sweden
228	Land Cover	228_land cover	gleon_chloride_lake_shape_files.zip	Environmental Data Initiative	doi:10.6073/pasta/455d73d4cb43514e503826211eba4e99	http://dx.doi.org/10.6073/pasta/c560d99864cd7fd303153a11d2ba0ddd	United States of America	VIII
675	Land Cover	675_land cover	gleon_chloride_lake_shape_files.zip	Environmental Data Initiative	doi:10.6073/pasta/455d73d4cb43514e503826211eba4e99	http://dx.doi.org/10.6073/pasta/c560d99864cd7fd303153a11d2ba0ddd	United States of America	XIV
603	Land Cover	603_land cover	gleon_chloride_lake_shape_files.zip	Environmental Data Initiative	doi:10.6073/pasta/455d73d4cb43514e503826211eba4e99	http://dx.doi.org/10.6073/pasta/c560d99864cd7fd303153a11d2ba0ddd	Italy
547	Land Cover	547_land cover	gleon_chloride_lake_shape_files.zip	Environmental Data Initiative	doi:10.6073/pasta/455d73d4cb43514e503826211eba4e99	http://dx.doi.org/10.6073/pasta/c560d99864cd7fd303153a11d2ba0ddd	Germany
343	Land Cover	343_land cover	gleon_chloride_lake_shape_files.zip	Environmental Data Initiative	doi:10.6073/pasta/455d73d4cb43514e503826211eba4e99	http://dx.doi.org/10.6073/pasta/c560d99864cd7fd303153a11d2ba0ddd	Sweden
188	Land Cover	188_land cover	gleon_chloride_lake_shape_files.zip	Environmental Data Initiative	doi:10.6073/pasta/455d73d4cb43514e503826211eba4e99	http://dx.doi.org/10.6073/pasta/c560d99864cd7fd303153a11d2ba0ddd	United States of America	VIII
439	Land Cover	439_land cover	gleon_chloride_lake_shape_files.zip	Environmental Data Initiative	doi:10.6073/pasta/455d73d4cb43514e503826211eba4e99	http://dx.doi.org/10.6073/pasta/c560d99864cd7fd303153a11d2ba0ddd	United States of America	VII
677	Land Cover	677_land cover	gleon_chloride_lake_shape_files.zip	Environmental Data Initiative	doi:10.6073/pasta/455d73d4cb43514e503826211eba4e99	http://dx.doi.org/10.6073/pasta/c560d99864cd7fd303153a11d2ba0ddd	United States of America	XIV
225	Land Cover	225_land cover	gleon_chloride_lake_shape_files.zip	Environmental Data Initiative	doi:10.6073/pasta/455d73d4cb43514e503826211eba4e99	http://dx.doi.org/10.6073/pasta/c560d99864cd7fd303153a11d2ba0ddd	United States of America	VIII
91	Land Cover	91_land cover	gleon_chloride_lake_shape_files.zip	Environmental Data Initiative	doi:10.6073/pasta/455d73d4cb43514e503826211eba4e99	http://dx.doi.org/10.6073/pasta/c560d99864cd7fd303153a11d2ba0ddd	United States of America	VI
536	Land Cover	536_land cover	gleon_chloride_lake_shape_files.zip	Environmental Data Initiative	doi:10.6073/pasta/455d73d4cb43514e503826211eba4e99	http://dx.doi.org/10.6073/pasta/c560d99864cd7fd303153a11d2ba0ddd	Canada
629	Land Cover	629_land cover	gleon_chloride_lake_shape_files.zip	Environmental Data Initiative	doi:10.6073/pasta/455d73d4cb43514e503826211eba4e99	http://dx.doi.org/10.6073/pasta/c560d99864cd7fd303153a11d2ba0ddd	United States of America	XIV
553	Land Cover	553_land cover	gleon_chloride_lake_shape_files.zip	Environmental Data Initiative	doi:10.6073/pasta/455d73d4cb43514e503826211eba4e99	http://dx.doi.org/10.6073/pasta/c560d99864cd7fd303153a11d2ba0ddd	Germany
158	Land Cover	158_land cover	gleon_chloride_lake_shape_files.zip	Environmental Data Initiative	doi:10.6073/pasta/455d73d4cb43514e503826211eba4e99	http://dx.doi.org/10.6073/pasta/c560d99864cd7fd303153a11d2ba0ddd	United States of America	VIII
36	Land Cover	36_land cover	gleon_chloride_lake_shape_files.zip	Environmental Data Initiative	doi:10.6073/pasta/455d73d4cb43514e503826211eba4e99	http://dx.doi.org/10.6073/pasta/c560d99864cd7fd303153a11d2ba0ddd	United States of America	VIII
53	Land Cover	53_land cover	gleon_chloride_lake_shape_files.zip	Environmental Data Initiative	doi:10.6073/pasta/455d73d4cb43514e503826211eba4e99	http://dx.doi.org/10.6073/pasta/c560d99864cd7fd303153a11d2ba0ddd	United States of America	VIII
35	Land Cover	35_land cover	gleon_chloride_lake_shape_files.zip	Environmental Data Initiative	doi:10.6073/pasta/455d73d4cb43514e503826211eba4e99	http://dx.doi.org/10.6073/pasta/c560d99864cd7fd303153a11d2ba0ddd	United States of America	VIII
186	Land Cover	186_land cover	gleon_chloride_lake_shape_files.zip	Environmental Data Initiative	doi:10.6073/pasta/455d73d4cb43514e503826211eba4e99	http://dx.doi.org/10.6073/pasta/c560d99864cd7fd303153a11d2ba0ddd	United States of America	VIII
679	Land Cover	679_land cover	gleon_chloride_lake_shape_files.zip	Environmental Data Initiative	doi:10.6073/pasta/455d73d4cb43514e503826211eba4e99	http://dx.doi.org/10.6073/pasta/c560d99864cd7fd303153a11d2ba0ddd	United States of America	XIV
223	Land Cover	223_land cover	gleon_chloride_lake_shape_files.zip	Environmental Data Initiative	doi:10.6073/pasta/455d73d4cb43514e503826211eba4e99	http://dx.doi.org/10.6073/pasta/c560d99864cd7fd303153a11d2ba0ddd	United States of America	VIII
1	Land Cover	1_land cover	gleon_chloride_lake_shape_files.zip	Environmental Data Initiative	doi:10.6073/pasta/455d73d4cb43514e503826211eba4e99	http://dx.doi.org/10.6073/pasta/c560d99864cd7fd303153a11d2ba0ddd	United States of America	VIII
631	Land Cover	631_land cover	gleon_chloride_lake_shape_files.zip	Environmental Data Initiative	doi:10.6073/pasta/455d73d4cb43514e503826211eba4e99	http://dx.doi.org/10.6073/pasta/c560d99864cd7fd303153a11d2ba0ddd	United States of America	XIV
478	Land Cover	478_land cover	gleon_chloride_lake_shape_files.zip	Environmental Data Initiative	doi:10.6073/pasta/455d73d4cb43514e503826211eba4e99	http://dx.doi.org/10.6073/pasta/c560d99864cd7fd303153a11d2ba0ddd	Canada
680	Land Cover	680_land cover	gleon_chloride_lake_shape_files.zip	Environmental Data Initiative	doi:10.6073/pasta/455d73d4cb43514e503826211eba4e99	http://dx.doi.org/10.6073/pasta/c560d99864cd7fd303153a11d2ba0ddd	United States of America	XIV
89	Land Cover	89_land cover	gleon_chloride_lake_shape_files.zip	Environmental Data Initiative	doi:10.6073/pasta/455d73d4cb43514e503826211eba4e99	http://dx.doi.org/10.6073/pasta/c560d99864cd7fd303153a11d2ba0ddd	United States of America	VI
64	Land Cover	64_land cover	gleon_chloride_lake_shape_files.zip	Environmental Data Initiative	doi:10.6073/pasta/455d73d4cb43514e503826211eba4e99	http://dx.doi.org/10.6073/pasta/c560d99864cd7fd303153a11d2ba0ddd	United States of America	VIII
171	Land Cover	171_land cover	gleon_chloride_lake_shape_files.zip	Environmental Data Initiative	doi:10.6073/pasta/455d73d4cb43514e503826211eba4e99	http://dx.doi.org/10.6073/pasta/c560d99864cd7fd303153a11d2ba0ddd	United States of America	VIII
172	Land Cover	172_land cover	gleon_chloride_lake_shape_files.zip	Environmental Data Initiative	doi:10.6073/pasta/455d73d4cb43514e503826211eba4e99	http://dx.doi.org/10.6073/pasta/c560d99864cd7fd303153a11d2ba0ddd	United States of America	VIII
88	Land Cover	88_land cover	gleon_chloride_lake_shape_files.zip	Environmental Data Initiative	doi:10.6073/pasta/455d73d4cb43514e503826211eba4e99	http://dx.doi.org/10.6073/pasta/c560d99864cd7fd303153a11d2ba0ddd	United States of America	III
557	Land Cover	557_land cover	gleon_chloride_lake_shape_files.zip	Environmental Data Initiative	doi:10.6073/pasta/455d73d4cb43514e503826211eba4e99	http://dx.doi.org/10.6073/pasta/c560d99864cd7fd303153a11d2ba0ddd	Germany
277	Land Cover	277_land cover	gleon_chloride_lake_shape_files.zip	Environmental Data Initiative	doi:10.6073/pasta/455d73d4cb43514e503826211eba4e99	http://dx.doi.org/10.6073/pasta/c560d99864cd7fd303153a11d2ba0ddd	Sweden
74	Land Cover	74_land cover	gleon_chloride_lake_shape_files.zip	Environmental Data Initiative	doi:10.6073/pasta/455d73d4cb43514e503826211eba4e99	http://dx.doi.org/10.6073/pasta/c560d99864cd7fd303153a11d2ba0ddd	United States of America	VIII
552	Land Cover	552_land cover	gleon_chloride_lake_shape_files.zip	Environmental Data Initiative	doi:10.6073/pasta/455d73d4cb43514e503826211eba4e99	http://dx.doi.org/10.6073/pasta/c560d99864cd7fd303153a11d2ba0ddd	Germany
555	Land Cover	555_land cover	gleon_chloride_lake_shape_files.zip	Environmental Data Initiative	doi:10.6073/pasta/455d73d4cb43514e503826211eba4e99	http://dx.doi.org/10.6073/pasta/c560d99864cd7fd303153a11d2ba0ddd	Germany
159	Land Cover	159_land cover	gleon_chloride_lake_shape_files.zip	Environmental Data Initiative	doi:10.6073/pasta/455d73d4cb43514e503826211eba4e99	http://dx.doi.org/10.6073/pasta/c560d99864cd7fd303153a11d2ba0ddd	United States of America	VIII
160	Land Cover	160_land cover	gleon_chloride_lake_shape_files.zip	Environmental Data Initiative	doi:10.6073/pasta/455d73d4cb43514e503826211eba4e99	http://dx.doi.org/10.6073/pasta/c560d99864cd7fd303153a11d2ba0ddd	United States of America	VIII
383	Land Cover	383_land cover	gleon_chloride_lake_shape_files.zip	Environmental Data Initiative	doi:10.6073/pasta/455d73d4cb43514e503826211eba4e99	http://dx.doi.org/10.6073/pasta/c560d99864cd7fd303153a11d2ba0ddd	Sweden
440	Land Cover	440_land cover	gleon_chloride_lake_shape_files.zip	Environmental Data Initiative	doi:10.6073/pasta/455d73d4cb43514e503826211eba4e99	http://dx.doi.org/10.6073/pasta/c560d99864cd7fd303153a11d2ba0ddd	United States of America	VII
219	Land Cover	219_land cover	gleon_chloride_lake_shape_files.zip	Environmental Data Initiative	doi:10.6073/pasta/455d73d4cb43514e503826211eba4e99	http://dx.doi.org/10.6073/pasta/c560d99864cd7fd303153a11d2ba0ddd	United States of America	VIII
206	Land Cover	206_land cover	gleon_chloride_lake_shape_files.zip	Environmental Data Initiative	doi:10.6073/pasta/455d73d4cb43514e503826211eba4e99	http://dx.doi.org/10.6073/pasta/c560d99864cd7fd303153a11d2ba0ddd	United States of America	VIII
441	Land Cover	441_land cover	gleon_chloride_lake_shape_files.zip	Environmental Data Initiative	doi:10.6073/pasta/455d73d4cb43514e503826211eba4e99	http://dx.doi.org/10.6073/pasta/c560d99864cd7fd303153a11d2ba0ddd	United States of America	VII
187	Land Cover	187_land cover	gleon_chloride_lake_shape_files.zip	Environmental Data Initiative	doi:10.6073/pasta/455d73d4cb43514e503826211eba4e99	http://dx.doi.org/10.6073/pasta/c560d99864cd7fd303153a11d2ba0ddd	United States of America	VIII
681	Land Cover	681_land cover	gleon_chloride_lake_shape_files.zip	Environmental Data Initiative	doi:10.6073/pasta/455d73d4cb43514e503826211eba4e99	http://dx.doi.org/10.6073/pasta/c560d99864cd7fd303153a11d2ba0ddd	United States of America	XIV
163	Land Cover	163_land cover	gleon_chloride_lake_shape_files.zip	Environmental Data Initiative	doi:10.6073/pasta/455d73d4cb43514e503826211eba4e99	http://dx.doi.org/10.6073/pasta/c560d99864cd7fd303153a11d2ba0ddd	United States of America	XIV
367	Land Cover	367_land cover	gleon_chloride_lake_shape_files.zip	Environmental Data Initiative	doi:10.6073/pasta/455d73d4cb43514e503826211eba4e99	http://dx.doi.org/10.6073/pasta/c560d99864cd7fd303153a11d2ba0ddd	Sweden
290	Land Cover	290_land cover	gleon_chloride_lake_shape_files.zip	Environmental Data Initiative	doi:10.6073/pasta/455d73d4cb43514e503826211eba4e99	http://dx.doi.org/10.6073/pasta/c560d99864cd7fd303153a11d2ba0ddd	Sweden
311	Land Cover	311_land cover	gleon_chloride_lake_shape_files.zip	Environmental Data Initiative	doi:10.6073/pasta/455d73d4cb43514e503826211eba4e99	http://dx.doi.org/10.6073/pasta/c560d99864cd7fd303153a11d2ba0ddd	Sweden
442	Land Cover	442_land cover	gleon_chloride_lake_shape_files.zip	Environmental Data Initiative	doi:10.6073/pasta/455d73d4cb43514e503826211eba4e99	http://dx.doi.org/10.6073/pasta/c560d99864cd7fd303153a11d2ba0ddd	United States of America	VII
443	Land Cover	443_land cover	gleon_chloride_lake_shape_files.zip	Environmental Data Initiative	doi:10.6073/pasta/455d73d4cb43514e503826211eba4e99	http://dx.doi.org/10.6073/pasta/c560d99864cd7fd303153a11d2ba0ddd	United States of America	VII
73	Land Cover	73_land cover	gleon_chloride_lake_shape_files.zip	Environmental Data Initiative	doi:10.6073/pasta/455d73d4cb43514e503826211eba4e99	http://dx.doi.org/10.6073/pasta/c560d99864cd7fd303153a11d2ba0ddd	United States of America	VIII
334	Land Cover	334_land cover	gleon_chloride_lake_shape_files.zip	Environmental Data Initiative	doi:10.6073/pasta/455d73d4cb43514e503826211eba4e99	http://dx.doi.org/10.6073/pasta/c560d99864cd7fd303153a11d2ba0ddd	Sweden
333	Land Cover	333_land cover	gleon_chloride_lake_shape_files.zip	Environmental Data Initiative	doi:10.6073/pasta/455d73d4cb43514e503826211eba4e99	http://dx.doi.org/10.6073/pasta/c560d99864cd7fd303153a11d2ba0ddd	Sweden
363	Land Cover	363_land cover	gleon_chloride_lake_shape_files.zip	Environmental Data Initiative	doi:10.6073/pasta/455d73d4cb43514e503826211eba4e99	http://dx.doi.org/10.6073/pasta/c560d99864cd7fd303153a11d2ba0ddd	Sweden
339	Land Cover	339_land cover	gleon_chloride_lake_shape_files.zip	Environmental Data Initiative	doi:10.6073/pasta/455d73d4cb43514e503826211eba4e99	http://dx.doi.org/10.6073/pasta/c560d99864cd7fd303153a11d2ba0ddd	Sweden
444	Land Cover	444_land cover	gleon_chloride_lake_shape_files.zip	Environmental Data Initiative	doi:10.6073/pasta/455d73d4cb43514e503826211eba4e99	http://dx.doi.org/10.6073/pasta/c560d99864cd7fd303153a11d2ba0ddd	United States of America	VII
69	Land Cover	69_land cover	gleon_chloride_lake_shape_files.zip	Environmental Data Initiative	doi:10.6073/pasta/455d73d4cb43514e503826211eba4e99	http://dx.doi.org/10.6073/pasta/c560d99864cd7fd303153a11d2ba0ddd	United States of America	VIII
376	Land Cover	376_land cover	gleon_chloride_lake_shape_files.zip	Environmental Data Initiative	doi:10.6073/pasta/455d73d4cb43514e503826211eba4e99	http://dx.doi.org/10.6073/pasta/c560d99864cd7fd303153a11d2ba0ddd	Sweden
579	Land Cover	579_land cover	gleon_chloride_lake_shape_files.zip	Environmental Data Initiative	doi:10.6073/pasta/455d73d4cb43514e503826211eba4e99	http://dx.doi.org/10.6073/pasta/c560d99864cd7fd303153a11d2ba0ddd	Finland
205	Land Cover	205_land cover	gleon_chloride_lake_shape_files.zip	Environmental Data Initiative	doi:10.6073/pasta/455d73d4cb43514e503826211eba4e99	http://dx.doi.org/10.6073/pasta/c560d99864cd7fd303153a11d2ba0ddd	United States of America	VIII
248	Land Cover	248_land cover	gleon_chloride_lake_shape_files.zip	Environmental Data Initiative	doi:10.6073/pasta/455d73d4cb43514e503826211eba4e99	http://dx.doi.org/10.6073/pasta/c560d99864cd7fd303153a11d2ba0ddd	United States of America	VIII
632	Land Cover	632_land cover	gleon_chloride_lake_shape_files.zip	Environmental Data Initiative	doi:10.6073/pasta/455d73d4cb43514e503826211eba4e99	http://dx.doi.org/10.6073/pasta/c560d99864cd7fd303153a11d2ba0ddd	United States of America	XIV
633	Land Cover	633_land cover	gleon_chloride_lake_shape_files.zip	Environmental Data Initiative	doi:10.6073/pasta/455d73d4cb43514e503826211eba4e99	http://dx.doi.org/10.6073/pasta/c560d99864cd7fd303153a11d2ba0ddd	United States of America	XIV
86	Land Cover	86_land cover	gleon_chloride_lake_shape_files.zip	Environmental Data Initiative	doi:10.6073/pasta/455d73d4cb43514e503826211eba4e99	http://dx.doi.org/10.6073/pasta/c560d99864cd7fd303153a11d2ba0ddd	United States of America	IV
230	Land Cover	230_land cover	gleon_chloride_lake_shape_files.zip	Environmental Data Initiative	doi:10.6073/pasta/455d73d4cb43514e503826211eba4e99	http://dx.doi.org/10.6073/pasta/c560d99864cd7fd303153a11d2ba0ddd	United States of America	VIII
445	Land Cover	445_land cover	gleon_chloride_lake_shape_files.zip	Environmental Data Initiative	doi:10.6073/pasta/455d73d4cb43514e503826211eba4e99	http://dx.doi.org/10.6073/pasta/c560d99864cd7fd303153a11d2ba0ddd	United States of America	VII
588	Land Cover	588_land cover	gleon_chloride_lake_shape_files.zip	Environmental Data Initiative	doi:10.6073/pasta/455d73d4cb43514e503826211eba4e99	http://dx.doi.org/10.6073/pasta/c560d99864cd7fd303153a11d2ba0ddd	Canada
161	Land Cover	161_land cover	gleon_chloride_lake_shape_files.zip	Environmental Data Initiative	doi:10.6073/pasta/455d73d4cb43514e503826211eba4e99	http://dx.doi.org/10.6073/pasta/c560d99864cd7fd303153a11d2ba0ddd	United States of America	VIII
446	Land Cover	446_land cover	gleon_chloride_lake_shape_files.zip	Environmental Data Initiative	doi:10.6073/pasta/455d73d4cb43514e503826211eba4e99	http://dx.doi.org/10.6073/pasta/c560d99864cd7fd303153a11d2ba0ddd	United States of America	VII
542	Land Cover	542_land cover	gleon_chloride_lake_shape_files.zip	Environmental Data Initiative	doi:10.6073/pasta/455d73d4cb43514e503826211eba4e99	http://dx.doi.org/10.6073/pasta/c560d99864cd7fd303153a11d2ba0ddd	Canada
14	Land Cover	14_land cover	gleon_chloride_lake_shape_files.zip	Environmental Data Initiative	doi:10.6073/pasta/455d73d4cb43514e503826211eba4e99	http://dx.doi.org/10.6073/pasta/c560d99864cd7fd303153a11d2ba0ddd	United States of America	VII
543	Land Cover	543_land cover	gleon_chloride_lake_shape_files.zip	Environmental Data Initiative	doi:10.6073/pasta/455d73d4cb43514e503826211eba4e99	http://dx.doi.org/10.6073/pasta/c560d99864cd7fd303153a11d2ba0ddd	Canada
189	Land Cover	189_land cover	gleon_chloride_lake_shape_files.zip	Environmental Data Initiative	doi:10.6073/pasta/455d73d4cb43514e503826211eba4e99	http://dx.doi.org/10.6073/pasta/c560d99864cd7fd303153a11d2ba0ddd	United States of America	VIII
565	Land Cover	565_land cover	gleon_chloride_lake_shape_files.zip	Environmental Data Initiative	doi:10.6073/pasta/455d73d4cb43514e503826211eba4e99	http://dx.doi.org/10.6073/pasta/c560d99864cd7fd303153a11d2ba0ddd	Germany
556	Land Cover	556_land cover	gleon_chloride_lake_shape_files.zip	Environmental Data Initiative	doi:10.6073/pasta/455d73d4cb43514e503826211eba4e99	http://dx.doi.org/10.6073/pasta/c560d99864cd7fd303153a11d2ba0ddd	Germany
447	Land Cover	447_land cover	gleon_chloride_lake_shape_files.zip	Environmental Data Initiative	doi:10.6073/pasta/455d73d4cb43514e503826211eba4e99	http://dx.doi.org/10.6073/pasta/c560d99864cd7fd303153a11d2ba0ddd	United States of America	VII
180	Land Cover	180_land cover	gleon_chloride_lake_shape_files.zip	Environmental Data Initiative	doi:10.6073/pasta/455d73d4cb43514e503826211eba4e99	http://dx.doi.org/10.6073/pasta/c560d99864cd7fd303153a11d2ba0ddd	United States of America	VIII
634	Land Cover	634_land cover	gleon_chloride_lake_shape_files.zip	Environmental Data Initiative	doi:10.6073/pasta/455d73d4cb43514e503826211eba4e99	http://dx.doi.org/10.6073/pasta/c560d99864cd7fd303153a11d2ba0ddd	United States of America	XIV
58	Land Cover	58_land cover	gleon_chloride_lake_shape_files.zip	Environmental Data Initiative	doi:10.6073/pasta/455d73d4cb43514e503826211eba4e99	http://dx.doi.org/10.6073/pasta/c560d99864cd7fd303153a11d2ba0ddd	United States of America	VIII
233	Land Cover	233_land cover	gleon_chloride_lake_shape_files.zip	Environmental Data Initiative	doi:10.6073/pasta/455d73d4cb43514e503826211eba4e99	http://dx.doi.org/10.6073/pasta/c560d99864cd7fd303153a11d2ba0ddd	United States of America	XIV
300	Land Cover	300_land cover	gleon_chloride_lake_shape_files.zip	Environmental Data Initiative	doi:10.6073/pasta/455d73d4cb43514e503826211eba4e99	http://dx.doi.org/10.6073/pasta/c560d99864cd7fd303153a11d2ba0ddd	Sweden
207	Land Cover	207_land cover	gleon_chloride_lake_shape_files.zip	Environmental Data Initiative	doi:10.6073/pasta/455d73d4cb43514e503826211eba4e99	http://dx.doi.org/10.6073/pasta/c560d99864cd7fd303153a11d2ba0ddd	United States of America	VIII
682	Land Cover	682_land cover	gleon_chloride_lake_shape_files.zip	Environmental Data Initiative	doi:10.6073/pasta/455d73d4cb43514e503826211eba4e99	http://dx.doi.org/10.6073/pasta/c560d99864cd7fd303153a11d2ba0ddd	United States of America	XIV
683	Land Cover	683_land cover	gleon_chloride_lake_shape_files.zip	Environmental Data Initiative	doi:10.6073/pasta/455d73d4cb43514e503826211eba4e99	http://dx.doi.org/10.6073/pasta/c560d99864cd7fd303153a11d2ba0ddd	United States of America	XIV
349	Land Cover	349_land cover	gleon_chloride_lake_shape_files.zip	Environmental Data Initiative	doi:10.6073/pasta/455d73d4cb43514e503826211eba4e99	http://dx.doi.org/10.6073/pasta/c560d99864cd7fd303153a11d2ba0ddd	Sweden
589	Land Cover	589_land cover	gleon_chloride_lake_shape_files.zip	Environmental Data Initiative	doi:10.6073/pasta/455d73d4cb43514e503826211eba4e99	http://dx.doi.org/10.6073/pasta/c560d99864cd7fd303153a11d2ba0ddd	Canada
212	Land Cover	212_land cover	gleon_chloride_lake_shape_files.zip	Environmental Data Initiative	doi:10.6073/pasta/455d73d4cb43514e503826211eba4e99	http://dx.doi.org/10.6073/pasta/c560d99864cd7fd303153a11d2ba0ddd	United States of America	VIII
222	Land Cover	222_land cover	gleon_chloride_lake_shape_files.zip	Environmental Data Initiative	doi:10.6073/pasta/455d73d4cb43514e503826211eba4e99	http://dx.doi.org/10.6073/pasta/c560d99864cd7fd303153a11d2ba0ddd	United States of America	VIII
566	Land Cover	566_land cover	gleon_chloride_lake_shape_files.zip	Environmental Data Initiative	doi:10.6073/pasta/455d73d4cb43514e503826211eba4e99	http://dx.doi.org/10.6073/pasta/c560d99864cd7fd303153a11d2ba0ddd	Germany
330	Land Cover	330_land cover	gleon_chloride_lake_shape_files.zip	Environmental Data Initiative	doi:10.6073/pasta/455d73d4cb43514e503826211eba4e99	http://dx.doi.org/10.6073/pasta/c560d99864cd7fd303153a11d2ba0ddd	Sweden
505	Land Cover	505_land cover	gleon_chloride_lake_shape_files.zip	Environmental Data Initiative	doi:10.6073/pasta/455d73d4cb43514e503826211eba4e99	http://dx.doi.org/10.6073/pasta/c560d99864cd7fd303153a11d2ba0ddd	United Kingdom
282	Land Cover	282_land cover	gleon_chloride_lake_shape_files.zip	Environmental Data Initiative	doi:10.6073/pasta/455d73d4cb43514e503826211eba4e99	http://dx.doi.org/10.6073/pasta/c560d99864cd7fd303153a11d2ba0ddd	Sweden
179	Land Cover	179_land cover	gleon_chloride_lake_shape_files.zip	Environmental Data Initiative	doi:10.6073/pasta/455d73d4cb43514e503826211eba4e99	http://dx.doi.org/10.6073/pasta/c560d99864cd7fd303153a11d2ba0ddd	United States of America	VIII
55	Land Cover	55_land cover	gleon_chloride_lake_shape_files.zip	Environmental Data Initiative	doi:10.6073/pasta/455d73d4cb43514e503826211eba4e99	http://dx.doi.org/10.6073/pasta/c560d99864cd7fd303153a11d2ba0ddd	United States of America	VIII
580	Land Cover	580_land cover	gleon_chloride_lake_shape_files.zip	Environmental Data Initiative	doi:10.6073/pasta/455d73d4cb43514e503826211eba4e99	http://dx.doi.org/10.6073/pasta/c560d99864cd7fd303153a11d2ba0ddd	Finland
581	Land Cover	581_land cover	gleon_chloride_lake_shape_files.zip	Environmental Data Initiative	doi:10.6073/pasta/455d73d4cb43514e503826211eba4e99	http://dx.doi.org/10.6073/pasta/c560d99864cd7fd303153a11d2ba0ddd	Finland
241	Land Cover	241_land cover	gleon_chloride_lake_shape_files.zip	Environmental Data Initiative	doi:10.6073/pasta/455d73d4cb43514e503826211eba4e99	http://dx.doi.org/10.6073/pasta/c560d99864cd7fd303153a11d2ba0ddd	United States of America	VIII
635	Land Cover	635_land cover	gleon_chloride_lake_shape_files.zip	Environmental Data Initiative	doi:10.6073/pasta/455d73d4cb43514e503826211eba4e99	http://dx.doi.org/10.6073/pasta/c560d99864cd7fd303153a11d2ba0ddd	United States of America	XIV
362	Land Cover	362_land cover	gleon_chloride_lake_shape_files.zip	Environmental Data Initiative	doi:10.6073/pasta/455d73d4cb43514e503826211eba4e99	http://dx.doi.org/10.6073/pasta/c560d99864cd7fd303153a11d2ba0ddd	Sweden
309	Land Cover	309_land cover	gleon_chloride_lake_shape_files.zip	Environmental Data Initiative	doi:10.6073/pasta/455d73d4cb43514e503826211eba4e99	http://dx.doi.org/10.6073/pasta/c560d99864cd7fd303153a11d2ba0ddd	Sweden
477	Land Cover	477_land cover	gleon_chloride_lake_shape_files.zip	Environmental Data Initiative	doi:10.6073/pasta/455d73d4cb43514e503826211eba4e99	http://dx.doi.org/10.6073/pasta/c560d99864cd7fd303153a11d2ba0ddd	Canada
637	Land Cover	637_land cover	gleon_chloride_lake_shape_files.zip	Environmental Data Initiative	doi:10.6073/pasta/455d73d4cb43514e503826211eba4e99	http://dx.doi.org/10.6073/pasta/c560d99864cd7fd303153a11d2ba0ddd	United States of America	XIV
586	Land Cover	586_land cover	gleon_chloride_lake_shape_files.zip	Environmental Data Initiative	doi:10.6073/pasta/455d73d4cb43514e503826211eba4e99	http://dx.doi.org/10.6073/pasta/c560d99864cd7fd303153a11d2ba0ddd	Canada
574	Land Cover	574_land cover	gleon_chloride_lake_shape_files.zip	Environmental Data Initiative	doi:10.6073/pasta/455d73d4cb43514e503826211eba4e99	http://dx.doi.org/10.6073/pasta/c560d99864cd7fd303153a11d2ba0ddd	Germany
569	Land Cover	569_land cover	gleon_chloride_lake_shape_files.zip	Environmental Data Initiative	doi:10.6073/pasta/455d73d4cb43514e503826211eba4e99	http://dx.doi.org/10.6073/pasta/c560d99864cd7fd303153a11d2ba0ddd	Germany
450	Land Cover	450_land cover	gleon_chloride_lake_shape_files.zip	Environmental Data Initiative	doi:10.6073/pasta/455d73d4cb43514e503826211eba4e99	http://dx.doi.org/10.6073/pasta/c560d99864cd7fd303153a11d2ba0ddd	United States of America	VII
638	Land Cover	638_land cover	gleon_chloride_lake_shape_files.zip	Environmental Data Initiative	doi:10.6073/pasta/455d73d4cb43514e503826211eba4e99	http://dx.doi.org/10.6073/pasta/c560d99864cd7fd303153a11d2ba0ddd	United States of America	XIV
544	Land Cover	544_land cover	gleon_chloride_lake_shape_files.zip	Environmental Data Initiative	doi:10.6073/pasta/455d73d4cb43514e503826211eba4e99	http://dx.doi.org/10.6073/pasta/c560d99864cd7fd303153a11d2ba0ddd	Germany
507	Land Cover	507_land cover	gleon_chloride_lake_shape_files.zip	Environmental Data Initiative	doi:10.6073/pasta/455d73d4cb43514e503826211eba4e99	http://dx.doi.org/10.6073/pasta/c560d99864cd7fd303153a11d2ba0ddd	United Kingdom
639	Land Cover	639_land cover	gleon_chloride_lake_shape_files.zip	Environmental Data Initiative	doi:10.6073/pasta/455d73d4cb43514e503826211eba4e99	http://dx.doi.org/10.6073/pasta/c560d99864cd7fd303153a11d2ba0ddd	United States of America	XIV
184	Land Cover	184_land cover	gleon_chloride_lake_shape_files.zip	Environmental Data Initiative	doi:10.6073/pasta/455d73d4cb43514e503826211eba4e99	http://dx.doi.org/10.6073/pasta/c560d99864cd7fd303153a11d2ba0ddd	United States of America	VIII
243	Land Cover	243_land cover	gleon_chloride_lake_shape_files.zip	Environmental Data Initiative	doi:10.6073/pasta/455d73d4cb43514e503826211eba4e99	http://dx.doi.org/10.6073/pasta/c560d99864cd7fd303153a11d2ba0ddd	United States of America	VIII
191	Land Cover	191_land cover	gleon_chloride_lake_shape_files.zip	Environmental Data Initiative	doi:10.6073/pasta/455d73d4cb43514e503826211eba4e99	http://dx.doi.org/10.6073/pasta/c560d99864cd7fd303153a11d2ba0ddd	United States of America	VIII
640	Land Cover	640_land cover	gleon_chloride_lake_shape_files.zip	Environmental Data Initiative	doi:10.6073/pasta/455d73d4cb43514e503826211eba4e99	http://dx.doi.org/10.6073/pasta/c560d99864cd7fd303153a11d2ba0ddd	United States of America	XIV
451	Land Cover	451_land cover	gleon_chloride_lake_shape_files.zip	Environmental Data Initiative	doi:10.6073/pasta/455d73d4cb43514e503826211eba4e99	http://dx.doi.org/10.6073/pasta/c560d99864cd7fd303153a11d2ba0ddd	United States of America	VIII
684	Land Cover	684_land cover	gleon_chloride_lake_shape_files.zip	Environmental Data Initiative	doi:10.6073/pasta/455d73d4cb43514e503826211eba4e99	http://dx.doi.org/10.6073/pasta/c560d99864cd7fd303153a11d2ba0ddd	United States of America	XIV
591	Land Cover	591_land cover	gleon_chloride_lake_shape_files.zip	Environmental Data Initiative	doi:10.6073/pasta/455d73d4cb43514e503826211eba4e99	http://dx.doi.org/10.6073/pasta/c560d99864cd7fd303153a11d2ba0ddd	Canada
370	Land Cover	370_land cover	gleon_chloride_lake_shape_files.zip	Environmental Data Initiative	doi:10.6073/pasta/455d73d4cb43514e503826211eba4e99	http://dx.doi.org/10.6073/pasta/c560d99864cd7fd303153a11d2ba0ddd	Sweden
279	Land Cover	279_land cover	gleon_chloride_lake_shape_files.zip	Environmental Data Initiative	doi:10.6073/pasta/455d73d4cb43514e503826211eba4e99	http://dx.doi.org/10.6073/pasta/c560d99864cd7fd303153a11d2ba0ddd	Sweden
452	Land Cover	452_land cover	gleon_chloride_lake_shape_files.zip	Environmental Data Initiative	doi:10.6073/pasta/455d73d4cb43514e503826211eba4e99	http://dx.doi.org/10.6073/pasta/c560d99864cd7fd303153a11d2ba0ddd	United States of America	VII
453	Land Cover	453_land cover	gleon_chloride_lake_shape_files.zip	Environmental Data Initiative	doi:10.6073/pasta/455d73d4cb43514e503826211eba4e99	http://dx.doi.org/10.6073/pasta/c560d99864cd7fd303153a11d2ba0ddd	United States of America	VII
685	Land Cover	685_land cover	gleon_chloride_lake_shape_files.zip	Environmental Data Initiative	doi:10.6073/pasta/455d73d4cb43514e503826211eba4e99	http://dx.doi.org/10.6073/pasta/c560d99864cd7fd303153a11d2ba0ddd	United States of America	XIV
641	Land Cover	641_land cover	gleon_chloride_lake_shape_files.zip	Environmental Data Initiative	doi:10.6073/pasta/455d73d4cb43514e503826211eba4e99	http://dx.doi.org/10.6073/pasta/c560d99864cd7fd303153a11d2ba0ddd	United States of America	XIV
642	Land Cover	642_land cover	gleon_chloride_lake_shape_files.zip	Environmental Data Initiative	doi:10.6073/pasta/455d73d4cb43514e503826211eba4e99	http://dx.doi.org/10.6073/pasta/c560d99864cd7fd303153a11d2ba0ddd	United States of America	XIV
598	Land Cover	598_land cover	gleon_chloride_lake_shape_files.zip	Environmental Data Initiative	doi:10.6073/pasta/455d73d4cb43514e503826211eba4e99	http://dx.doi.org/10.6073/pasta/c560d99864cd7fd303153a11d2ba0ddd	Canada
301	Land Cover	301_land cover	gleon_chloride_lake_shape_files.zip	Environmental Data Initiative	doi:10.6073/pasta/455d73d4cb43514e503826211eba4e99	http://dx.doi.org/10.6073/pasta/c560d99864cd7fd303153a11d2ba0ddd	Sweden
319	Land Cover	319_land cover	gleon_chloride_lake_shape_files.zip	Environmental Data Initiative	doi:10.6073/pasta/455d73d4cb43514e503826211eba4e99	http://dx.doi.org/10.6073/pasta/c560d99864cd7fd303153a11d2ba0ddd	Sweden
183	Land Cover	183_land cover	gleon_chloride_lake_shape_files.zip	Environmental Data Initiative	doi:10.6073/pasta/455d73d4cb43514e503826211eba4e99	http://dx.doi.org/10.6073/pasta/c560d99864cd7fd303153a11d2ba0ddd	United States of America	VIII
643	Land Cover	643_land cover	gleon_chloride_lake_shape_files.zip	Environmental Data Initiative	doi:10.6073/pasta/455d73d4cb43514e503826211eba4e99	http://dx.doi.org/10.6073/pasta/c560d99864cd7fd303153a11d2ba0ddd	United States of America	XIV
645	Land Cover	645_land cover	gleon_chloride_lake_shape_files.zip	Environmental Data Initiative	doi:10.6073/pasta/455d73d4cb43514e503826211eba4e99	http://dx.doi.org/10.6073/pasta/c560d99864cd7fd303153a11d2ba0ddd	United States of America	XIV
646	Land Cover	646_land cover	gleon_chloride_lake_shape_files.zip	Environmental Data Initiative	doi:10.6073/pasta/455d73d4cb43514e503826211eba4e99	http://dx.doi.org/10.6073/pasta/c560d99864cd7fd303153a11d2ba0ddd	United States of America	XIV
454	Land Cover	454_land cover	gleon_chloride_lake_shape_files.zip	Environmental Data Initiative	doi:10.6073/pasta/455d73d4cb43514e503826211eba4e99	http://dx.doi.org/10.6073/pasta/c560d99864cd7fd303153a11d2ba0ddd	United States of America	VII
208	Land Cover	208_land cover	gleon_chloride_lake_shape_files.zip	Environmental Data Initiative	doi:10.6073/pasta/455d73d4cb43514e503826211eba4e99	http://dx.doi.org/10.6073/pasta/c560d99864cd7fd303153a11d2ba0ddd	United States of America	VIII
234	Land Cover	234_land cover	gleon_chloride_lake_shape_files.zip	Environmental Data Initiative	doi:10.6073/pasta/455d73d4cb43514e503826211eba4e99	http://dx.doi.org/10.6073/pasta/c560d99864cd7fd303153a11d2ba0ddd	United States of America	VIII
268	Land Cover	268_land cover	gleon_chloride_lake_shape_files.zip	Environmental Data Initiative	doi:10.6073/pasta/455d73d4cb43514e503826211eba4e99	http://dx.doi.org/10.6073/pasta/c560d99864cd7fd303153a11d2ba0ddd	United States of America	VIII
602	Land Cover	602_land cover	gleon_chloride_lake_shape_files.zip	Environmental Data Initiative	doi:10.6073/pasta/455d73d4cb43514e503826211eba4e99	http://dx.doi.org/10.6073/pasta/c560d99864cd7fd303153a11d2ba0ddd	Canada
209	Land Cover	209_land cover	gleon_chloride_lake_shape_files.zip	Environmental Data Initiative	doi:10.6073/pasta/455d73d4cb43514e503826211eba4e99	http://dx.doi.org/10.6073/pasta/c560d99864cd7fd303153a11d2ba0ddd	United States of America	VIII
455	Land Cover	455_land cover	gleon_chloride_lake_shape_files.zip	Environmental Data Initiative	doi:10.6073/pasta/455d73d4cb43514e503826211eba4e99	http://dx.doi.org/10.6073/pasta/c560d99864cd7fd303153a11d2ba0ddd	United States of America	VII
647	Land Cover	647_land cover	gleon_chloride_lake_shape_files.zip	Environmental Data Initiative	doi:10.6073/pasta/455d73d4cb43514e503826211eba4e99	http://dx.doi.org/10.6073/pasta/c560d99864cd7fd303153a11d2ba0ddd	United States of America	XIV
392	Land Cover	392_land cover	gleon_chloride_lake_shape_files.zip	Environmental Data Initiative	doi:10.6073/pasta/455d73d4cb43514e503826211eba4e99	http://dx.doi.org/10.6073/pasta/c560d99864cd7fd303153a11d2ba0ddd	United States of America	VIII
648	Land Cover	648_land cover	gleon_chloride_lake_shape_files.zip	Environmental Data Initiative	doi:10.6073/pasta/455d73d4cb43514e503826211eba4e99	http://dx.doi.org/10.6073/pasta/c560d99864cd7fd303153a11d2ba0ddd	United States of America	XIV
341	Land Cover	341_land cover	gleon_chloride_lake_shape_files.zip	Environmental Data Initiative	doi:10.6073/pasta/455d73d4cb43514e503826211eba4e99	http://dx.doi.org/10.6073/pasta/c560d99864cd7fd303153a11d2ba0ddd	Sweden
599	Land Cover	599_land cover	gleon_chloride_lake_shape_files.zip	Environmental Data Initiative	doi:10.6073/pasta/455d73d4cb43514e503826211eba4e99	http://dx.doi.org/10.6073/pasta/c560d99864cd7fd303153a11d2ba0ddd	Canada
649	Land Cover	649_land cover	gleon_chloride_lake_shape_files.zip	Environmental Data Initiative	doi:10.6073/pasta/455d73d4cb43514e503826211eba4e99	http://dx.doi.org/10.6073/pasta/c560d99864cd7fd303153a11d2ba0ddd	United States of America	XIV
19	Land Cover	19_land cover	gleon_chloride_lake_shape_files.zip	Environmental Data Initiative	doi:10.6073/pasta/455d73d4cb43514e503826211eba4e99	http://dx.doi.org/10.6073/pasta/c560d99864cd7fd303153a11d2ba0ddd	United States of America	VII
650	Land Cover	650_land cover	gleon_chloride_lake_shape_files.zip	Environmental Data Initiative	doi:10.6073/pasta/455d73d4cb43514e503826211eba4e99	http://dx.doi.org/10.6073/pasta/c560d99864cd7fd303153a11d2ba0ddd	United States of America	XIV
456	Land Cover	456_land cover	gleon_chloride_lake_shape_files.zip	Environmental Data Initiative	doi:10.6073/pasta/455d73d4cb43514e503826211eba4e99	http://dx.doi.org/10.6073/pasta/c560d99864cd7fd303153a11d2ba0ddd	United States of America	VII
192	Land Cover	192_land cover	gleon_chloride_lake_shape_files.zip	Environmental Data Initiative	doi:10.6073/pasta/455d73d4cb43514e503826211eba4e99	http://dx.doi.org/10.6073/pasta/c560d99864cd7fd303153a11d2ba0ddd	United States of America	VIII
317	Land Cover	317_land cover	gleon_chloride_lake_shape_files.zip	Environmental Data Initiative	doi:10.6073/pasta/455d73d4cb43514e503826211eba4e99	http://dx.doi.org/10.6073/pasta/c560d99864cd7fd303153a11d2ba0ddd	Sweden
321	Land Cover	321_land cover	gleon_chloride_lake_shape_files.zip	Environmental Data Initiative	doi:10.6073/pasta/455d73d4cb43514e503826211eba4e99	http://dx.doi.org/10.6073/pasta/c560d99864cd7fd303153a11d2ba0ddd	Sweden
651	Land Cover	651_land cover	gleon_chloride_lake_shape_files.zip	Environmental Data Initiative	doi:10.6073/pasta/455d73d4cb43514e503826211eba4e99	http://dx.doi.org/10.6073/pasta/c560d99864cd7fd303153a11d2ba0ddd	United States of America	XIV
592	Land Cover	592_land cover	gleon_chloride_lake_shape_files.zip	Environmental Data Initiative	doi:10.6073/pasta/455d73d4cb43514e503826211eba4e99	http://dx.doi.org/10.6073/pasta/c560d99864cd7fd303153a11d2ba0ddd	Canada
345	Land Cover	345_land cover	gleon_chloride_lake_shape_files.zip	Environmental Data Initiative	doi:10.6073/pasta/455d73d4cb43514e503826211eba4e99	http://dx.doi.org/10.6073/pasta/c560d99864cd7fd303153a11d2ba0ddd	Sweden
371	Land Cover	371_land cover	gleon_chloride_lake_shape_files.zip	Environmental Data Initiative	doi:10.6073/pasta/455d73d4cb43514e503826211eba4e99	http://dx.doi.org/10.6073/pasta/c560d99864cd7fd303153a11d2ba0ddd	Sweden
359	Land Cover	359_land cover	gleon_chloride_lake_shape_files.zip	Environmental Data Initiative	doi:10.6073/pasta/455d73d4cb43514e503826211eba4e99	http://dx.doi.org/10.6073/pasta/c560d99864cd7fd303153a11d2ba0ddd	Sweden
360	Land Cover	360_land cover	gleon_chloride_lake_shape_files.zip	Environmental Data Initiative	doi:10.6073/pasta/455d73d4cb43514e503826211eba4e99	http://dx.doi.org/10.6073/pasta/c560d99864cd7fd303153a11d2ba0ddd	Sweden
369	Land Cover	369_land cover	gleon_chloride_lake_shape_files.zip	Environmental Data Initiative	doi:10.6073/pasta/455d73d4cb43514e503826211eba4e99	http://dx.doi.org/10.6073/pasta/c560d99864cd7fd303153a11d2ba0ddd	Sweden
278	Land Cover	278_land cover	gleon_chloride_lake_shape_files.zip	Environmental Data Initiative	doi:10.6073/pasta/455d73d4cb43514e503826211eba4e99	http://dx.doi.org/10.6073/pasta/c560d99864cd7fd303153a11d2ba0ddd	Sweden
286	Land Cover	286_land cover	gleon_chloride_lake_shape_files.zip	Environmental Data Initiative	doi:10.6073/pasta/455d73d4cb43514e503826211eba4e99	http://dx.doi.org/10.6073/pasta/c560d99864cd7fd303153a11d2ba0ddd	Sweden
298	Land Cover	298_land cover	gleon_chloride_lake_shape_files.zip	Environmental Data Initiative	doi:10.6073/pasta/455d73d4cb43514e503826211eba4e99	http://dx.doi.org/10.6073/pasta/c560d99864cd7fd303153a11d2ba0ddd	Sweden
325	Land Cover	325_land cover	gleon_chloride_lake_shape_files.zip	Environmental Data Initiative	doi:10.6073/pasta/455d73d4cb43514e503826211eba4e99	http://dx.doi.org/10.6073/pasta/c560d99864cd7fd303153a11d2ba0ddd	Sweden
297	Land Cover	297_land cover	gleon_chloride_lake_shape_files.zip	Environmental Data Initiative	doi:10.6073/pasta/455d73d4cb43514e503826211eba4e99	http://dx.doi.org/10.6073/pasta/c560d99864cd7fd303153a11d2ba0ddd	Sweden
368	Land Cover	368_land cover	gleon_chloride_lake_shape_files.zip	Environmental Data Initiative	doi:10.6073/pasta/455d73d4cb43514e503826211eba4e99	http://dx.doi.org/10.6073/pasta/c560d99864cd7fd303153a11d2ba0ddd	Sweden
270	Land Cover	270_land cover	gleon_chloride_lake_shape_files.zip	Environmental Data Initiative	doi:10.6073/pasta/455d73d4cb43514e503826211eba4e99	http://dx.doi.org/10.6073/pasta/c560d99864cd7fd303153a11d2ba0ddd	United States of America	VIII
539	Land Cover	539_land cover	gleon_chloride_lake_shape_files.zip	Environmental Data Initiative	doi:10.6073/pasta/455d73d4cb43514e503826211eba4e99	http://dx.doi.org/10.6073/pasta/c560d99864cd7fd303153a11d2ba0ddd	Canada
492	Land Cover	492_land cover	gleon_chloride_lake_shape_files.zip	Environmental Data Initiative	doi:10.6073/pasta/455d73d4cb43514e503826211eba4e99	http://dx.doi.org/10.6073/pasta/c560d99864cd7fd303153a11d2ba0ddd	Canada
271	Land Cover	271_land cover	gleon_chloride_lake_shape_files.zip	Environmental Data Initiative	doi:10.6073/pasta/455d73d4cb43514e503826211eba4e99	http://dx.doi.org/10.6073/pasta/c560d99864cd7fd303153a11d2ba0ddd	United States of America	VIII
27	Land Cover	27_land cover	gleon_chloride_lake_shape_files.zip	Environmental Data Initiative	doi:10.6073/pasta/455d73d4cb43514e503826211eba4e99	http://dx.doi.org/10.6073/pasta/c560d99864cd7fd303153a11d2ba0ddd	United States of America	VIII
272	Land Cover	272_land cover	gleon_chloride_lake_shape_files.zip	Environmental Data Initiative	doi:10.6073/pasta/455d73d4cb43514e503826211eba4e99	http://dx.doi.org/10.6073/pasta/c560d99864cd7fd303153a11d2ba0ddd	United States of America	VIII
326	Land Cover	326_land cover	gleon_chloride_lake_shape_files.zip	Environmental Data Initiative	doi:10.6073/pasta/455d73d4cb43514e503826211eba4e99	http://dx.doi.org/10.6073/pasta/c560d99864cd7fd303153a11d2ba0ddd	Sweden
372	Land Cover	372_land cover	gleon_chloride_lake_shape_files.zip	Environmental Data Initiative	doi:10.6073/pasta/455d73d4cb43514e503826211eba4e99	http://dx.doi.org/10.6073/pasta/c560d99864cd7fd303153a11d2ba0ddd	Sweden
310	Land Cover	310_land cover	gleon_chloride_lake_shape_files.zip	Environmental Data Initiative	doi:10.6073/pasta/455d73d4cb43514e503826211eba4e99	http://dx.doi.org/10.6073/pasta/c560d99864cd7fd303153a11d2ba0ddd	Sweden
83	Land Cover	83_land cover	gleon_chloride_lake_shape_files.zip	Environmental Data Initiative	doi:10.6073/pasta/455d73d4cb43514e503826211eba4e99	http://dx.doi.org/10.6073/pasta/c560d99864cd7fd303153a11d2ba0ddd	United States of America	VI
687	Land Cover	687_land cover	gleon_chloride_lake_shape_files.zip	Environmental Data Initiative	doi:10.6073/pasta/455d73d4cb43514e503826211eba4e99	http://dx.doi.org/10.6073/pasta/c560d99864cd7fd303153a11d2ba0ddd	United States of America	XIV
366	Land Cover	366_land cover	gleon_chloride_lake_shape_files.zip	Environmental Data Initiative	doi:10.6073/pasta/455d73d4cb43514e503826211eba4e99	http://dx.doi.org/10.6073/pasta/c560d99864cd7fd303153a11d2ba0ddd	Sweden
291	Land Cover	291_land cover	gleon_chloride_lake_shape_files.zip	Environmental Data Initiative	doi:10.6073/pasta/455d73d4cb43514e503826211eba4e99	http://dx.doi.org/10.6073/pasta/c560d99864cd7fd303153a11d2ba0ddd	Sweden
304	Land Cover	304_land cover	gleon_chloride_lake_shape_files.zip	Environmental Data Initiative	doi:10.6073/pasta/455d73d4cb43514e503826211eba4e99	http://dx.doi.org/10.6073/pasta/c560d99864cd7fd303153a11d2ba0ddd	Sweden
459	Land Cover	459_land cover	gleon_chloride_lake_shape_files.zip	Environmental Data Initiative	doi:10.6073/pasta/455d73d4cb43514e503826211eba4e99	http://dx.doi.org/10.6073/pasta/c560d99864cd7fd303153a11d2ba0ddd	United States of America	VII
275	Land Cover	275_land cover	gleon_chloride_lake_shape_files.zip	Environmental Data Initiative	doi:10.6073/pasta/455d73d4cb43514e503826211eba4e99	http://dx.doi.org/10.6073/pasta/c560d99864cd7fd303153a11d2ba0ddd	Sweden
203	Land Cover	203_land cover	gleon_chloride_lake_shape_files.zip	Environmental Data Initiative	doi:10.6073/pasta/455d73d4cb43514e503826211eba4e99	http://dx.doi.org/10.6073/pasta/c560d99864cd7fd303153a11d2ba0ddd	United States of America	VIII
239	Land Cover	239_land cover	gleon_chloride_lake_shape_files.zip	Environmental Data Initiative	doi:10.6073/pasta/455d73d4cb43514e503826211eba4e99	http://dx.doi.org/10.6073/pasta/c560d99864cd7fd303153a11d2ba0ddd	United States of America	VIII
652	Land Cover	652_land cover	gleon_chloride_lake_shape_files.zip	Environmental Data Initiative	doi:10.6073/pasta/455d73d4cb43514e503826211eba4e99	http://dx.doi.org/10.6073/pasta/c560d99864cd7fd303153a11d2ba0ddd	United States of America	XIV
306	Land Cover	306_land cover	gleon_chloride_lake_shape_files.zip	Environmental Data Initiative	doi:10.6073/pasta/455d73d4cb43514e503826211eba4e99	http://dx.doi.org/10.6073/pasta/c560d99864cd7fd303153a11d2ba0ddd	Sweden
545	Land Cover	545_land cover	gleon_chloride_lake_shape_files.zip	Environmental Data Initiative	doi:10.6073/pasta/455d73d4cb43514e503826211eba4e99	http://dx.doi.org/10.6073/pasta/c560d99864cd7fd303153a11d2ba0ddd	Germany
460	Land Cover	460_land cover	gleon_chloride_lake_shape_files.zip	Environmental Data Initiative	doi:10.6073/pasta/455d73d4cb43514e503826211eba4e99	http://dx.doi.org/10.6073/pasta/c560d99864cd7fd303153a11d2ba0ddd	United States of America	VIII
394	Land Cover	394_land cover	gleon_chloride_lake_shape_files.zip	Environmental Data Initiative	doi:10.6073/pasta/455d73d4cb43514e503826211eba4e99	http://dx.doi.org/10.6073/pasta/c560d99864cd7fd303153a11d2ba0ddd	United States of America	VIII
224	Land Cover	224_land cover	gleon_chloride_lake_shape_files.zip	Environmental Data Initiative	doi:10.6073/pasta/455d73d4cb43514e503826211eba4e99	http://dx.doi.org/10.6073/pasta/c560d99864cd7fd303153a11d2ba0ddd	United States of America	VIII
653	Land Cover	653_land cover	gleon_chloride_lake_shape_files.zip	Environmental Data Initiative	doi:10.6073/pasta/455d73d4cb43514e503826211eba4e99	http://dx.doi.org/10.6073/pasta/c560d99864cd7fd303153a11d2ba0ddd	United States of America	XIV
461	Land Cover	461_land cover	gleon_chloride_lake_shape_files.zip	Environmental Data Initiative	doi:10.6073/pasta/455d73d4cb43514e503826211eba4e99	http://dx.doi.org/10.6073/pasta/c560d99864cd7fd303153a11d2ba0ddd	United States of America	VII
582	Land Cover	582_land cover	gleon_chloride_lake_shape_files.zip	Environmental Data Initiative	doi:10.6073/pasta/455d73d4cb43514e503826211eba4e99	http://dx.doi.org/10.6073/pasta/c560d99864cd7fd303153a11d2ba0ddd	Finland
346	Land Cover	346_land cover	gleon_chloride_lake_shape_files.zip	Environmental Data Initiative	doi:10.6073/pasta/455d73d4cb43514e503826211eba4e99	http://dx.doi.org/10.6073/pasta/c560d99864cd7fd303153a11d2ba0ddd	Sweden
462	Land Cover	462_land cover	gleon_chloride_lake_shape_files.zip	Environmental Data Initiative	doi:10.6073/pasta/455d73d4cb43514e503826211eba4e99	http://dx.doi.org/10.6073/pasta/c560d99864cd7fd303153a11d2ba0ddd	United States of America	VII
200	Land Cover	200_land cover	gleon_chloride_lake_shape_files.zip	Environmental Data Initiative	doi:10.6073/pasta/455d73d4cb43514e503826211eba4e99	http://dx.doi.org/10.6073/pasta/c560d99864cd7fd303153a11d2ba0ddd	United States of America	VIII
332	Land Cover	332_land cover	gleon_chloride_lake_shape_files.zip	Environmental Data Initiative	doi:10.6073/pasta/455d73d4cb43514e503826211eba4e99	http://dx.doi.org/10.6073/pasta/c560d99864cd7fd303153a11d2ba0ddd	Sweden
82	Land Cover	82_land cover	gleon_chloride_lake_shape_files.zip	Environmental Data Initiative	doi:10.6073/pasta/455d73d4cb43514e503826211eba4e99	http://dx.doi.org/10.6073/pasta/c560d99864cd7fd303153a11d2ba0ddd	United States of America	IX
273	Land Cover	273_land cover	gleon_chloride_lake_shape_files.zip	Environmental Data Initiative	doi:10.6073/pasta/455d73d4cb43514e503826211eba4e99	http://dx.doi.org/10.6073/pasta/c560d99864cd7fd303153a11d2ba0ddd	United States of America	VIII
463	Land Cover	463_land cover	gleon_chloride_lake_shape_files.zip	Environmental Data Initiative	doi:10.6073/pasta/455d73d4cb43514e503826211eba4e99	http://dx.doi.org/10.6073/pasta/c560d99864cd7fd303153a11d2ba0ddd	United States of America	VII
197	Land Cover	197_land cover	gleon_chloride_lake_shape_files.zip	Environmental Data Initiative	doi:10.6073/pasta/455d73d4cb43514e503826211eba4e99	http://dx.doi.org/10.6073/pasta/c560d99864cd7fd303153a11d2ba0ddd	United States of America	VIII
352	Land Cover	352_land cover	gleon_chloride_lake_shape_files.zip	Environmental Data Initiative	doi:10.6073/pasta/455d73d4cb43514e503826211eba4e99	http://dx.doi.org/10.6073/pasta/c560d99864cd7fd303153a11d2ba0ddd	Sweden
351	Land Cover	351_land cover	gleon_chloride_lake_shape_files.zip	Environmental Data Initiative	doi:10.6073/pasta/455d73d4cb43514e503826211eba4e99	http://dx.doi.org/10.6073/pasta/c560d99864cd7fd303153a11d2ba0ddd	Sweden
464	Land Cover	464_land cover	gleon_chloride_lake_shape_files.zip	Environmental Data Initiative	doi:10.6073/pasta/455d73d4cb43514e503826211eba4e99	http://dx.doi.org/10.6073/pasta/c560d99864cd7fd303153a11d2ba0ddd	United States of America	VII
583	Land Cover	583_land cover	gleon_chloride_lake_shape_files.zip	Environmental Data Initiative	doi:10.6073/pasta/455d73d4cb43514e503826211eba4e99	http://dx.doi.org/10.6073/pasta/c560d99864cd7fd303153a11d2ba0ddd	Finland
375	Land Cover	375_land cover	gleon_chloride_lake_shape_files.zip	Environmental Data Initiative	doi:10.6073/pasta/455d73d4cb43514e503826211eba4e99	http://dx.doi.org/10.6073/pasta/c560d99864cd7fd303153a11d2ba0ddd	Sweden
584	Land Cover	584_land cover	gleon_chloride_lake_shape_files.zip	Environmental Data Initiative	doi:10.6073/pasta/455d73d4cb43514e503826211eba4e99	http://dx.doi.org/10.6073/pasta/c560d99864cd7fd303153a11d2ba0ddd	Finland
396	Land Cover	396_land cover	gleon_chloride_lake_shape_files.zip	Environmental Data Initiative	doi:10.6073/pasta/455d73d4cb43514e503826211eba4e99	http://dx.doi.org/10.6073/pasta/c560d99864cd7fd303153a11d2ba0ddd	Sweden
324	Land Cover	324_land cover	gleon_chloride_lake_shape_files.zip	Environmental Data Initiative	doi:10.6073/pasta/455d73d4cb43514e503826211eba4e99	http://dx.doi.org/10.6073/pasta/c560d99864cd7fd303153a11d2ba0ddd	Sweden
384	Land Cover	384_land cover	gleon_chloride_lake_shape_files.zip	Environmental Data Initiative	doi:10.6073/pasta/455d73d4cb43514e503826211eba4e99	http://dx.doi.org/10.6073/pasta/c560d99864cd7fd303153a11d2ba0ddd	Sweden
535	Land Cover	535_land cover	gleon_chloride_lake_shape_files.zip	Environmental Data Initiative	doi:10.6073/pasta/455d73d4cb43514e503826211eba4e99	http://dx.doi.org/10.6073/pasta/c560d99864cd7fd303153a11d2ba0ddd	Canada
465	Land Cover	465_land cover	gleon_chloride_lake_shape_files.zip	Environmental Data Initiative	doi:10.6073/pasta/455d73d4cb43514e503826211eba4e99	http://dx.doi.org/10.6073/pasta/c560d99864cd7fd303153a11d2ba0ddd	United States of America	VII
80	Land Cover	80_land cover	gleon_chloride_lake_shape_files.zip	Environmental Data Initiative	doi:10.6073/pasta/455d73d4cb43514e503826211eba4e99	http://dx.doi.org/10.6073/pasta/c560d99864cd7fd303153a11d2ba0ddd	United States of America	V
466	Land Cover	466_land cover	gleon_chloride_lake_shape_files.zip	Environmental Data Initiative	doi:10.6073/pasta/455d73d4cb43514e503826211eba4e99	http://dx.doi.org/10.6073/pasta/c560d99864cd7fd303153a11d2ba0ddd	United States of America	VII
654	Land Cover	654_land cover	gleon_chloride_lake_shape_files.zip	Environmental Data Initiative	doi:10.6073/pasta/455d73d4cb43514e503826211eba4e99	http://dx.doi.org/10.6073/pasta/c560d99864cd7fd303153a11d2ba0ddd	United States of America	XIV
568	Land Cover	568_land cover	gleon_chloride_lake_shape_files.zip	Environmental Data Initiative	doi:10.6073/pasta/455d73d4cb43514e503826211eba4e99	http://dx.doi.org/10.6073/pasta/c560d99864cd7fd303153a11d2ba0ddd	Germany
689	Land Cover	689_land cover	gleon_chloride_lake_shape_files.zip	Environmental Data Initiative	doi:10.6073/pasta/455d73d4cb43514e503826211eba4e99	http://dx.doi.org/10.6073/pasta/c560d99864cd7fd303153a11d2ba0ddd	United States of America	XIV
655	Land Cover	655_land cover	gleon_chloride_lake_shape_files.zip	Environmental Data Initiative	doi:10.6073/pasta/455d73d4cb43514e503826211eba4e99	http://dx.doi.org/10.6073/pasta/c560d99864cd7fd303153a11d2ba0ddd	United States of America	XIV
656	Land Cover	656_land cover	gleon_chloride_lake_shape_files.zip	Environmental Data Initiative	doi:10.6073/pasta/455d73d4cb43514e503826211eba4e99	http://dx.doi.org/10.6073/pasta/c560d99864cd7fd303153a11d2ba0ddd	United States of America	XIV
657	Land Cover	657_land cover	gleon_chloride_lake_shape_files.zip	Environmental Data Initiative	doi:10.6073/pasta/455d73d4cb43514e503826211eba4e99	http://dx.doi.org/10.6073/pasta/c560d99864cd7fd303153a11d2ba0ddd	United States of America	XIV
658	Land Cover	658_land cover	gleon_chloride_lake_shape_files.zip	Environmental Data Initiative	doi:10.6073/pasta/455d73d4cb43514e503826211eba4e99	http://dx.doi.org/10.6073/pasta/c560d99864cd7fd303153a11d2ba0ddd	United States of America	XIV
79	Land Cover	79_land cover	gleon_chloride_lake_shape_files.zip	Environmental Data Initiative	doi:10.6073/pasta/455d73d4cb43514e503826211eba4e99	http://dx.doi.org/10.6073/pasta/c560d99864cd7fd303153a11d2ba0ddd	United States of America	VI
67	Land Cover	67_land cover	gleon_chloride_lake_shape_files.zip	Environmental Data Initiative	doi:10.6073/pasta/455d73d4cb43514e503826211eba4e99	http://dx.doi.org/10.6073/pasta/c560d99864cd7fd303153a11d2ba0ddd	United States of America	VIII
468	Land Cover	468_land cover	gleon_chloride_lake_shape_files.zip	Environmental Data Initiative	doi:10.6073/pasta/455d73d4cb43514e503826211eba4e99	http://dx.doi.org/10.6073/pasta/c560d99864cd7fd303153a11d2ba0ddd	United States of America	VII
659	Land Cover	659_land cover	gleon_chloride_lake_shape_files.zip	Environmental Data Initiative	doi:10.6073/pasta/455d73d4cb43514e503826211eba4e99	http://dx.doi.org/10.6073/pasta/c560d99864cd7fd303153a11d2ba0ddd	United States of America	XIV
78	Land Cover	78_land cover	gleon_chloride_lake_shape_files.zip	Environmental Data Initiative	doi:10.6073/pasta/455d73d4cb43514e503826211eba4e99	http://dx.doi.org/10.6073/pasta/c560d99864cd7fd303153a11d2ba0ddd	United States of America	IX
605	Land Cover	605_land cover	gleon_chloride_lake_shape_files.zip	Environmental Data Initiative	doi:10.6073/pasta/455d73d4cb43514e503826211eba4e99	http://dx.doi.org/10.6073/pasta/c560d99864cd7fd303153a11d2ba0ddd	United States of America	VIII
168	Land Cover	168_land cover	gleon_chloride_lake_shape_files.zip	Environmental Data Initiative	doi:10.6073/pasta/455d73d4cb43514e503826211eba4e99	http://dx.doi.org/10.6073/pasta/c560d99864cd7fd303153a11d2ba0ddd	United States of America	VIII
242	Land Cover	242_land cover	gleon_chloride_lake_shape_files.zip	Environmental Data Initiative	doi:10.6073/pasta/455d73d4cb43514e503826211eba4e99	http://dx.doi.org/10.6073/pasta/c560d99864cd7fd303153a11d2ba0ddd	United States of America	VIII
690	Land Cover	690_land cover	gleon_chloride_lake_shape_files.zip	Environmental Data Initiative	doi:10.6073/pasta/455d73d4cb43514e503826211eba4e99	http://dx.doi.org/10.6073/pasta/c560d99864cd7fd303153a11d2ba0ddd	United States of America	XIV
44	Land Cover	44_land cover	gleon_chloride_lake_shape_files.zip	Environmental Data Initiative	doi:10.6073/pasta/455d73d4cb43514e503826211eba4e99	http://dx.doi.org/10.6073/pasta/c560d99864cd7fd303153a11d2ba0ddd	United States of America	VIII
227	Land Cover	227_land cover	gleon_chloride_lake_shape_files.zip	Environmental Data Initiative	doi:10.6073/pasta/455d73d4cb43514e503826211eba4e99	http://dx.doi.org/10.6073/pasta/c560d99864cd7fd303153a11d2ba0ddd	United States of America	VIII
33	Land Cover	33_land cover	gleon_chloride_lake_shape_files.zip	Environmental Data Initiative	doi:10.6073/pasta/455d73d4cb43514e503826211eba4e99	http://dx.doi.org/10.6073/pasta/c560d99864cd7fd303153a11d2ba0ddd	United States of America	VIII
469	Land Cover	469_land cover	gleon_chloride_lake_shape_files.zip	Environmental Data Initiative	doi:10.6073/pasta/455d73d4cb43514e503826211eba4e99	http://dx.doi.org/10.6073/pasta/c560d99864cd7fd303153a11d2ba0ddd	United States of America	VII
226	Land Cover	226_land cover	gleon_chloride_lake_shape_files.zip	Environmental Data Initiative	doi:10.6073/pasta/455d73d4cb43514e503826211eba4e99	http://dx.doi.org/10.6073/pasta/c560d99864cd7fd303153a11d2ba0ddd	United States of America	VIII
220	Land Cover	220_land cover	gleon_chloride_lake_shape_files.zip	Environmental Data Initiative	doi:10.6073/pasta/455d73d4cb43514e503826211eba4e99	http://dx.doi.org/10.6073/pasta/c560d99864cd7fd303153a11d2ba0ddd	United States of America	VIII
549	Land Cover	549_land cover	gleon_chloride_lake_shape_files.zip	Environmental Data Initiative	doi:10.6073/pasta/455d73d4cb43514e503826211eba4e99	http://dx.doi.org/10.6073/pasta/c560d99864cd7fd303153a11d2ba0ddd	Germany
34	Land Cover	34_land cover	gleon_chloride_lake_shape_files.zip	Environmental Data Initiative	doi:10.6073/pasta/455d73d4cb43514e503826211eba4e99	http://dx.doi.org/10.6073/pasta/c560d99864cd7fd303153a11d2ba0ddd	United States of America	VIII
660	Land Cover	660_land cover	gleon_chloride_lake_shape_files.zip	Environmental Data Initiative	doi:10.6073/pasta/455d73d4cb43514e503826211eba4e99	http://dx.doi.org/10.6073/pasta/c560d99864cd7fd303153a11d2ba0ddd	United States of America	XIV
661	Land Cover	661_land cover	gleon_chloride_lake_shape_files.zip	Environmental Data Initiative	doi:10.6073/pasta/455d73d4cb43514e503826211eba4e99	http://dx.doi.org/10.6073/pasta/c560d99864cd7fd303153a11d2ba0ddd	United States of America	XIV
662	Land Cover	662_land cover	gleon_chloride_lake_shape_files.zip	Environmental Data Initiative	doi:10.6073/pasta/455d73d4cb43514e503826211eba4e99	http://dx.doi.org/10.6073/pasta/c560d99864cd7fd303153a11d2ba0ddd	United States of America	XIV
663	Land Cover	663_land cover	gleon_chloride_lake_shape_files.zip	Environmental Data Initiative	doi:10.6073/pasta/455d73d4cb43514e503826211eba4e99	http://dx.doi.org/10.6073/pasta/c560d99864cd7fd303153a11d2ba0ddd	United States of America	XIV
664	Land Cover	664_land cover	gleon_chloride_lake_shape_files.zip	Environmental Data Initiative	doi:10.6073/pasta/455d73d4cb43514e503826211eba4e99	http://dx.doi.org/10.6073/pasta/c560d99864cd7fd303153a11d2ba0ddd	United States of America	XIV
585	Land Cover	585_land cover	gleon_chloride_lake_shape_files.zip	Environmental Data Initiative	doi:10.6073/pasta/455d73d4cb43514e503826211eba4e99	http://dx.doi.org/10.6073/pasta/c560d99864cd7fd303153a11d2ba0ddd	Finland
327	Land Cover	327_land cover	gleon_chloride_lake_shape_files.zip	Environmental Data Initiative	doi:10.6073/pasta/455d73d4cb43514e503826211eba4e99	http://dx.doi.org/10.6073/pasta/c560d99864cd7fd303153a11d2ba0ddd	Sweden
551	Land Cover	551_land cover	gleon_chloride_lake_shape_files.zip	Environmental Data Initiative	doi:10.6073/pasta/455d73d4cb43514e503826211eba4e99	http://dx.doi.org/10.6073/pasta/c560d99864cd7fd303153a11d2ba0ddd	Germany
563	Land Cover	563_land cover	gleon_chloride_lake_shape_files.zip	Environmental Data Initiative	doi:10.6073/pasta/455d73d4cb43514e503826211eba4e99	http://dx.doi.org/10.6073/pasta/c560d99864cd7fd303153a11d2ba0ddd	Germany
570	Land Cover	570_land cover	gleon_chloride_lake_shape_files.zip	Environmental Data Initiative	doi:10.6073/pasta/455d73d4cb43514e503826211eba4e99	http://dx.doi.org/10.6073/pasta/c560d99864cd7fd303153a11d2ba0ddd	Germany
470	Land Cover	470_land cover	gleon_chloride_lake_shape_files.zip	Environmental Data Initiative	doi:10.6073/pasta/455d73d4cb43514e503826211eba4e99	http://dx.doi.org/10.6073/pasta/c560d99864cd7fd303153a11d2ba0ddd	United States of America	VII
471	Land Cover	471_land cover	gleon_chloride_lake_shape_files.zip	Environmental Data Initiative	doi:10.6073/pasta/455d73d4cb43514e503826211eba4e99	http://dx.doi.org/10.6073/pasta/c560d99864cd7fd303153a11d2ba0ddd	United States of America	VII
