# Supplementary material for: Long-term chloride concentrations in North American and European freshwater lakes
Source: Sci Data. 2017 Aug 8;4:170101. doi: 10.1038/sdata.2017.101 (PMC5548073; doi:10.1038/sdata.2017.101)
Supplement: Supplementary file 1 [file sdata2017101-isa1.zip › a_lake_Dugan.txt]

Sample Name	Protocol REF	Assay Name	Raw Data File	Comment[Data Repository]	Comment[Data Record Accession]	Comment[Data Record URI]	Factor Value[country]	Factor Value[ecoregion]
665	Lake Data	665_lake	gleon_chloride_lake_characteristics.csv	Environmental Data Initiative	doi:10.6073/pasta/455d73d4cb43514e503826211eba4e99	http://dx.doi.org/10.6073/pasta/c560d99864cd7fd303153a11d2ba0ddd	United States of America	XIV
373	Lake Data	373_lake	gleon_chloride_lake_characteristics.csv	Environmental Data Initiative	doi:10.6073/pasta/455d73d4cb43514e503826211eba4e99	http://dx.doi.org/10.6073/pasta/c560d99864cd7fd303153a11d2ba0ddd	Sweden
244	Lake Data	244_lake	gleon_chloride_lake_characteristics.csv	Environmental Data Initiative	doi:10.6073/pasta/455d73d4cb43514e503826211eba4e99	http://dx.doi.org/10.6073/pasta/c560d99864cd7fd303153a11d2ba0ddd	United States of America	VIII
293	Lake Data	293_lake	gleon_chloride_lake_characteristics.csv	Environmental Data Initiative	doi:10.6073/pasta/455d73d4cb43514e503826211eba4e99	http://dx.doi.org/10.6073/pasta/c560d99864cd7fd303153a11d2ba0ddd	Sweden
285	Lake Data	285_lake	gleon_chloride_lake_characteristics.csv	Environmental Data Initiative	doi:10.6073/pasta/455d73d4cb43514e503826211eba4e99	http://dx.doi.org/10.6073/pasta/c560d99864cd7fd303153a11d2ba0ddd	Sweden
385	Lake Data	385_lake	gleon_chloride_lake_characteristics.csv	Environmental Data Initiative	doi:10.6073/pasta/455d73d4cb43514e503826211eba4e99	http://dx.doi.org/10.6073/pasta/c560d99864cd7fd303153a11d2ba0ddd	United States of America	VIII
303	Lake Data	303_lake	gleon_chloride_lake_characteristics.csv	Environmental Data Initiative	doi:10.6073/pasta/455d73d4cb43514e503826211eba4e99	http://dx.doi.org/10.6073/pasta/c560d99864cd7fd303153a11d2ba0ddd	Sweden
328	Lake Data	328_lake	gleon_chloride_lake_characteristics.csv	Environmental Data Initiative	doi:10.6073/pasta/455d73d4cb43514e503826211eba4e99	http://dx.doi.org/10.6073/pasta/c560d99864cd7fd303153a11d2ba0ddd	Sweden
606	Lake Data	606_lake	gleon_chloride_lake_characteristics.csv	Environmental Data Initiative	doi:10.6073/pasta/455d73d4cb43514e503826211eba4e99	http://dx.doi.org/10.6073/pasta/c560d99864cd7fd303153a11d2ba0ddd	United States of America	XIV
335	Lake Data	335_lake	gleon_chloride_lake_characteristics.csv	Environmental Data Initiative	doi:10.6073/pasta/455d73d4cb43514e503826211eba4e99	http://dx.doi.org/10.6073/pasta/c560d99864cd7fd303153a11d2ba0ddd	Sweden
237	Lake Data	237_lake	gleon_chloride_lake_characteristics.csv	Environmental Data Initiative	doi:10.6073/pasta/455d73d4cb43514e503826211eba4e99	http://dx.doi.org/10.6073/pasta/c560d99864cd7fd303153a11d2ba0ddd	United States of America	VIII
213	Lake Data	213_lake	gleon_chloride_lake_characteristics.csv	Environmental Data Initiative	doi:10.6073/pasta/455d73d4cb43514e503826211eba4e99	http://dx.doi.org/10.6073/pasta/c560d99864cd7fd303153a11d2ba0ddd	United States of America	VIII
54	Lake Data	54_lake	gleon_chloride_lake_characteristics.csv	Environmental Data Initiative	doi:10.6073/pasta/455d73d4cb43514e503826211eba4e99	http://dx.doi.org/10.6073/pasta/c560d99864cd7fd303153a11d2ba0ddd	United States of America	VIII
575	Lake Data	575_lake	gleon_chloride_lake_characteristics.csv	Environmental Data Initiative	doi:10.6073/pasta/455d73d4cb43514e503826211eba4e99	http://dx.doi.org/10.6073/pasta/c560d99864cd7fd303153a11d2ba0ddd	Finland
48	Lake Data	48_lake	gleon_chloride_lake_characteristics.csv	Environmental Data Initiative	doi:10.6073/pasta/455d73d4cb43514e503826211eba4e99	http://dx.doi.org/10.6073/pasta/c560d99864cd7fd303153a11d2ba0ddd	United States of America	VIII
312	Lake Data	312_lake	gleon_chloride_lake_characteristics.csv	Environmental Data Initiative	doi:10.6073/pasta/455d73d4cb43514e503826211eba4e99	http://dx.doi.org/10.6073/pasta/c560d99864cd7fd303153a11d2ba0ddd	Sweden
397	Lake Data	397_lake	gleon_chloride_lake_characteristics.csv	Environmental Data Initiative	doi:10.6073/pasta/455d73d4cb43514e503826211eba4e99	http://dx.doi.org/10.6073/pasta/c560d99864cd7fd303153a11d2ba0ddd	United States of America	VII
494	Lake Data	494_lake	gleon_chloride_lake_characteristics.csv	Environmental Data Initiative	doi:10.6073/pasta/455d73d4cb43514e503826211eba4e99	http://dx.doi.org/10.6073/pasta/c560d99864cd7fd303153a11d2ba0ddd	Canada
607	Lake Data	607_lake	gleon_chloride_lake_characteristics.csv	Environmental Data Initiative	doi:10.6073/pasta/455d73d4cb43514e503826211eba4e99	http://dx.doi.org/10.6073/pasta/c560d99864cd7fd303153a11d2ba0ddd	United States of America	XIV
7	Lake Data	7_lake	gleon_chloride_lake_characteristics.csv	Environmental Data Initiative	doi:10.6073/pasta/455d73d4cb43514e503826211eba4e99	http://dx.doi.org/10.6073/pasta/c560d99864cd7fd303153a11d2ba0ddd	United States of America	VII
308	Lake Data	308_lake	gleon_chloride_lake_characteristics.csv	Environmental Data Initiative	doi:10.6073/pasta/455d73d4cb43514e503826211eba4e99	http://dx.doi.org/10.6073/pasta/c560d99864cd7fd303153a11d2ba0ddd	Sweden
381	Lake Data	381_lake	gleon_chloride_lake_characteristics.csv	Environmental Data Initiative	doi:10.6073/pasta/455d73d4cb43514e503826211eba4e99	http://dx.doi.org/10.6073/pasta/c560d99864cd7fd303153a11d2ba0ddd	Sweden
235	Lake Data	235_lake	gleon_chloride_lake_characteristics.csv	Environmental Data Initiative	doi:10.6073/pasta/455d73d4cb43514e503826211eba4e99	http://dx.doi.org/10.6073/pasta/c560d99864cd7fd303153a11d2ba0ddd	United States of America	VIII
398	Lake Data	398_lake	gleon_chloride_lake_characteristics.csv	Environmental Data Initiative	doi:10.6073/pasta/455d73d4cb43514e503826211eba4e99	http://dx.doi.org/10.6073/pasta/c560d99864cd7fd303153a11d2ba0ddd	United States of America	VII
249	Lake Data	249_lake	gleon_chloride_lake_characteristics.csv	Environmental Data Initiative	doi:10.6073/pasta/455d73d4cb43514e503826211eba4e99	http://dx.doi.org/10.6073/pasta/c560d99864cd7fd303153a11d2ba0ddd	United States of America	VIII
399	Lake Data	399_lake	gleon_chloride_lake_characteristics.csv	Environmental Data Initiative	doi:10.6073/pasta/455d73d4cb43514e503826211eba4e99	http://dx.doi.org/10.6073/pasta/c560d99864cd7fd303153a11d2ba0ddd	United States of America	VII
608	Lake Data	608_lake	gleon_chloride_lake_characteristics.csv	Environmental Data Initiative	doi:10.6073/pasta/455d73d4cb43514e503826211eba4e99	http://dx.doi.org/10.6073/pasta/c560d99864cd7fd303153a11d2ba0ddd	United States of America	XIV
400	Lake Data	400_lake	gleon_chloride_lake_characteristics.csv	Environmental Data Initiative	doi:10.6073/pasta/455d73d4cb43514e503826211eba4e99	http://dx.doi.org/10.6073/pasta/c560d99864cd7fd303153a11d2ba0ddd	United States of America	VII
201	Lake Data	201_lake	gleon_chloride_lake_characteristics.csv	Environmental Data Initiative	doi:10.6073/pasta/455d73d4cb43514e503826211eba4e99	http://dx.doi.org/10.6073/pasta/c560d99864cd7fd303153a11d2ba0ddd	United States of America	VIII
560	Lake Data	560_lake	gleon_chloride_lake_characteristics.csv	Environmental Data Initiative	doi:10.6073/pasta/455d73d4cb43514e503826211eba4e99	http://dx.doi.org/10.6073/pasta/c560d99864cd7fd303153a11d2ba0ddd	Germany
377	Lake Data	377_lake	gleon_chloride_lake_characteristics.csv	Environmental Data Initiative	doi:10.6073/pasta/455d73d4cb43514e503826211eba4e99	http://dx.doi.org/10.6073/pasta/c560d99864cd7fd303153a11d2ba0ddd	Sweden
166	Lake Data	166_lake	gleon_chloride_lake_characteristics.csv	Environmental Data Initiative	doi:10.6073/pasta/455d73d4cb43514e503826211eba4e99	http://dx.doi.org/10.6073/pasta/c560d99864cd7fd303153a11d2ba0ddd	United States of America	VIII
194	Lake Data	194_lake	gleon_chloride_lake_characteristics.csv	Environmental Data Initiative	doi:10.6073/pasta/455d73d4cb43514e503826211eba4e99	http://dx.doi.org/10.6073/pasta/c560d99864cd7fd303153a11d2ba0ddd	United States of America	VIII
401	Lake Data	401_lake	gleon_chloride_lake_characteristics.csv	Environmental Data Initiative	doi:10.6073/pasta/455d73d4cb43514e503826211eba4e99	http://dx.doi.org/10.6073/pasta/c560d99864cd7fd303153a11d2ba0ddd	United States of America	VII
402	Lake Data	402_lake	gleon_chloride_lake_characteristics.csv	Environmental Data Initiative	doi:10.6073/pasta/455d73d4cb43514e503826211eba4e99	http://dx.doi.org/10.6073/pasta/c560d99864cd7fd303153a11d2ba0ddd	United States of America	VII
138	Lake Data	138_lake	gleon_chloride_lake_characteristics.csv	Environmental Data Initiative	doi:10.6073/pasta/455d73d4cb43514e503826211eba4e99	http://dx.doi.org/10.6073/pasta/c560d99864cd7fd303153a11d2ba0ddd	United States of America	II
25	Lake Data	25_lake	gleon_chloride_lake_characteristics.csv	Environmental Data Initiative	doi:10.6073/pasta/455d73d4cb43514e503826211eba4e99	http://dx.doi.org/10.6073/pasta/c560d99864cd7fd303153a11d2ba0ddd	United States of America	VIII
60	Lake Data	60_lake	gleon_chloride_lake_characteristics.csv	Environmental Data Initiative	doi:10.6073/pasta/455d73d4cb43514e503826211eba4e99	http://dx.doi.org/10.6073/pasta/c560d99864cd7fd303153a11d2ba0ddd	United States of America	VIII
250	Lake Data	250_lake	gleon_chloride_lake_characteristics.csv	Environmental Data Initiative	doi:10.6073/pasta/455d73d4cb43514e503826211eba4e99	http://dx.doi.org/10.6073/pasta/c560d99864cd7fd303153a11d2ba0ddd	United States of America	VIII
386	Lake Data	386_lake	gleon_chloride_lake_characteristics.csv	Environmental Data Initiative	doi:10.6073/pasta/455d73d4cb43514e503826211eba4e99	http://dx.doi.org/10.6073/pasta/c560d99864cd7fd303153a11d2ba0ddd	United States of America	VIII
365	Lake Data	365_lake	gleon_chloride_lake_characteristics.csv	Environmental Data Initiative	doi:10.6073/pasta/455d73d4cb43514e503826211eba4e99	http://dx.doi.org/10.6073/pasta/c560d99864cd7fd303153a11d2ba0ddd	Sweden
283	Lake Data	283_lake	gleon_chloride_lake_characteristics.csv	Environmental Data Initiative	doi:10.6073/pasta/455d73d4cb43514e503826211eba4e99	http://dx.doi.org/10.6073/pasta/c560d99864cd7fd303153a11d2ba0ddd	Sweden
666	Lake Data	666_lake	gleon_chloride_lake_characteristics.csv	Environmental Data Initiative	doi:10.6073/pasta/455d73d4cb43514e503826211eba4e99	http://dx.doi.org/10.6073/pasta/c560d99864cd7fd303153a11d2ba0ddd	United States of America	XIV
56	Lake Data	56_lake	gleon_chloride_lake_characteristics.csv	Environmental Data Initiative	doi:10.6073/pasta/455d73d4cb43514e503826211eba4e99	http://dx.doi.org/10.6073/pasta/c560d99864cd7fd303153a11d2ba0ddd	United States of America	VIII
174	Lake Data	174_lake	gleon_chloride_lake_characteristics.csv	Environmental Data Initiative	doi:10.6073/pasta/455d73d4cb43514e503826211eba4e99	http://dx.doi.org/10.6073/pasta/c560d99864cd7fd303153a11d2ba0ddd	United States of America	VIII
403	Lake Data	403_lake	gleon_chloride_lake_characteristics.csv	Environmental Data Initiative	doi:10.6073/pasta/455d73d4cb43514e503826211eba4e99	http://dx.doi.org/10.6073/pasta/c560d99864cd7fd303153a11d2ba0ddd	United States of America	VII
609	Lake Data	609_lake	gleon_chloride_lake_characteristics.csv	Environmental Data Initiative	doi:10.6073/pasta/455d73d4cb43514e503826211eba4e99	http://dx.doi.org/10.6073/pasta/c560d99864cd7fd303153a11d2ba0ddd	United States of America	XIV
210	Lake Data	210_lake	gleon_chloride_lake_characteristics.csv	Environmental Data Initiative	doi:10.6073/pasta/455d73d4cb43514e503826211eba4e99	http://dx.doi.org/10.6073/pasta/c560d99864cd7fd303153a11d2ba0ddd	United States of America	VIII
252	Lake Data	252_lake	gleon_chloride_lake_characteristics.csv	Environmental Data Initiative	doi:10.6073/pasta/455d73d4cb43514e503826211eba4e99	http://dx.doi.org/10.6073/pasta/c560d99864cd7fd303153a11d2ba0ddd	United States of America	VIII
149	Lake Data	149_lake	gleon_chloride_lake_characteristics.csv	Environmental Data Initiative	doi:10.6073/pasta/455d73d4cb43514e503826211eba4e99	http://dx.doi.org/10.6073/pasta/c560d99864cd7fd303153a11d2ba0ddd	United States of America	VIII
236	Lake Data	236_lake	gleon_chloride_lake_characteristics.csv	Environmental Data Initiative	doi:10.6073/pasta/455d73d4cb43514e503826211eba4e99	http://dx.doi.org/10.6073/pasta/c560d99864cd7fd303153a11d2ba0ddd	United States of America	VIII
253	Lake Data	253_lake	gleon_chloride_lake_characteristics.csv	Environmental Data Initiative	doi:10.6073/pasta/455d73d4cb43514e503826211eba4e99	http://dx.doi.org/10.6073/pasta/c560d99864cd7fd303153a11d2ba0ddd	United States of America	VIII
379	Lake Data	379_lake	gleon_chloride_lake_characteristics.csv	Environmental Data Initiative	doi:10.6073/pasta/455d73d4cb43514e503826211eba4e99	http://dx.doi.org/10.6073/pasta/c560d99864cd7fd303153a11d2ba0ddd	Sweden
611	Lake Data	611_lake	gleon_chloride_lake_characteristics.csv	Environmental Data Initiative	doi:10.6073/pasta/455d73d4cb43514e503826211eba4e99	http://dx.doi.org/10.6073/pasta/c560d99864cd7fd303153a11d2ba0ddd	United States of America	XIV
593	Lake Data	593_lake	gleon_chloride_lake_characteristics.csv	Environmental Data Initiative	doi:10.6073/pasta/455d73d4cb43514e503826211eba4e99	http://dx.doi.org/10.6073/pasta/c560d99864cd7fd303153a11d2ba0ddd	Canada
40	Lake Data	40_lake	gleon_chloride_lake_characteristics.csv	Environmental Data Initiative	doi:10.6073/pasta/455d73d4cb43514e503826211eba4e99	http://dx.doi.org/10.6073/pasta/c560d99864cd7fd303153a11d2ba0ddd	United States of America	VIII
404	Lake Data	404_lake	gleon_chloride_lake_characteristics.csv	Environmental Data Initiative	doi:10.6073/pasta/455d73d4cb43514e503826211eba4e99	http://dx.doi.org/10.6073/pasta/c560d99864cd7fd303153a11d2ba0ddd	United States of America	VII
305	Lake Data	305_lake	gleon_chloride_lake_characteristics.csv	Environmental Data Initiative	doi:10.6073/pasta/455d73d4cb43514e503826211eba4e99	http://dx.doi.org/10.6073/pasta/c560d99864cd7fd303153a11d2ba0ddd	Sweden
68	Lake Data	68_lake	gleon_chloride_lake_characteristics.csv	Environmental Data Initiative	doi:10.6073/pasta/455d73d4cb43514e503826211eba4e99	http://dx.doi.org/10.6073/pasta/c560d99864cd7fd303153a11d2ba0ddd	United States of America	VIII
508	Lake Data	508_lake	gleon_chloride_lake_characteristics.csv	Environmental Data Initiative	doi:10.6073/pasta/455d73d4cb43514e503826211eba4e99	http://dx.doi.org/10.6073/pasta/c560d99864cd7fd303153a11d2ba0ddd	United Kingdom
668	Lake Data	668_lake	gleon_chloride_lake_characteristics.csv	Environmental Data Initiative	doi:10.6073/pasta/455d73d4cb43514e503826211eba4e99	http://dx.doi.org/10.6073/pasta/c560d99864cd7fd303153a11d2ba0ddd	United States of America	XIV
331	Lake Data	331_lake	gleon_chloride_lake_characteristics.csv	Environmental Data Initiative	doi:10.6073/pasta/455d73d4cb43514e503826211eba4e99	http://dx.doi.org/10.6073/pasta/c560d99864cd7fd303153a11d2ba0ddd	Sweden
594	Lake Data	594_lake	gleon_chloride_lake_characteristics.csv	Environmental Data Initiative	doi:10.6073/pasta/455d73d4cb43514e503826211eba4e99	http://dx.doi.org/10.6073/pasta/c560d99864cd7fd303153a11d2ba0ddd	Canada
405	Lake Data	405_lake	gleon_chloride_lake_characteristics.csv	Environmental Data Initiative	doi:10.6073/pasta/455d73d4cb43514e503826211eba4e99	http://dx.doi.org/10.6073/pasta/c560d99864cd7fd303153a11d2ba0ddd	United States of America	VII
532	Lake Data	532_lake	gleon_chloride_lake_characteristics.csv	Environmental Data Initiative	doi:10.6073/pasta/455d73d4cb43514e503826211eba4e99	http://dx.doi.org/10.6073/pasta/c560d99864cd7fd303153a11d2ba0ddd	United States of America	III
493	Lake Data	493_lake	gleon_chloride_lake_characteristics.csv	Environmental Data Initiative	doi:10.6073/pasta/455d73d4cb43514e503826211eba4e99	http://dx.doi.org/10.6073/pasta/c560d99864cd7fd303153a11d2ba0ddd	Canada
216	Lake Data	216_lake	gleon_chloride_lake_characteristics.csv	Environmental Data Initiative	doi:10.6073/pasta/455d73d4cb43514e503826211eba4e99	http://dx.doi.org/10.6073/pasta/c560d99864cd7fd303153a11d2ba0ddd	United States of America	VIII
129	Lake Data	129_lake	gleon_chloride_lake_characteristics.csv	Environmental Data Initiative	doi:10.6073/pasta/455d73d4cb43514e503826211eba4e99	http://dx.doi.org/10.6073/pasta/c560d99864cd7fd303153a11d2ba0ddd	United States of America	IX
150	Lake Data	150_lake	gleon_chloride_lake_characteristics.csv	Environmental Data Initiative	doi:10.6073/pasta/455d73d4cb43514e503826211eba4e99	http://dx.doi.org/10.6073/pasta/c560d99864cd7fd303153a11d2ba0ddd	United States of America	VIII
612	Lake Data	612_lake	gleon_chloride_lake_characteristics.csv	Environmental Data Initiative	doi:10.6073/pasta/455d73d4cb43514e503826211eba4e99	http://dx.doi.org/10.6073/pasta/c560d99864cd7fd303153a11d2ba0ddd	United States of America	XIV
406	Lake Data	406_lake	gleon_chloride_lake_characteristics.csv	Environmental Data Initiative	doi:10.6073/pasta/455d73d4cb43514e503826211eba4e99	http://dx.doi.org/10.6073/pasta/c560d99864cd7fd303153a11d2ba0ddd	United States of America	VII
613	Lake Data	613_lake	gleon_chloride_lake_characteristics.csv	Environmental Data Initiative	doi:10.6073/pasta/455d73d4cb43514e503826211eba4e99	http://dx.doi.org/10.6073/pasta/c560d99864cd7fd303153a11d2ba0ddd	United States of America	XIV
614	Lake Data	614_lake	gleon_chloride_lake_characteristics.csv	Environmental Data Initiative	doi:10.6073/pasta/455d73d4cb43514e503826211eba4e99	http://dx.doi.org/10.6073/pasta/c560d99864cd7fd303153a11d2ba0ddd	United States of America	XIV
135	Lake Data	135_lake	gleon_chloride_lake_characteristics.csv	Environmental Data Initiative	doi:10.6073/pasta/455d73d4cb43514e503826211eba4e99	http://dx.doi.org/10.6073/pasta/c560d99864cd7fd303153a11d2ba0ddd	United States of America	II
407	Lake Data	407_lake	gleon_chloride_lake_characteristics.csv	Environmental Data Initiative	doi:10.6073/pasta/455d73d4cb43514e503826211eba4e99	http://dx.doi.org/10.6073/pasta/c560d99864cd7fd303153a11d2ba0ddd	United States of America	VII
61	Lake Data	61_lake	gleon_chloride_lake_characteristics.csv	Environmental Data Initiative	doi:10.6073/pasta/455d73d4cb43514e503826211eba4e99	http://dx.doi.org/10.6073/pasta/c560d99864cd7fd303153a11d2ba0ddd	United States of America	VIII
151	Lake Data	151_lake	gleon_chloride_lake_characteristics.csv	Environmental Data Initiative	doi:10.6073/pasta/455d73d4cb43514e503826211eba4e99	http://dx.doi.org/10.6073/pasta/c560d99864cd7fd303153a11d2ba0ddd	United States of America	VIII
408	Lake Data	408_lake	gleon_chloride_lake_characteristics.csv	Environmental Data Initiative	doi:10.6073/pasta/455d73d4cb43514e503826211eba4e99	http://dx.doi.org/10.6073/pasta/c560d99864cd7fd303153a11d2ba0ddd	United States of America	VII
409	Lake Data	409_lake	gleon_chloride_lake_characteristics.csv	Environmental Data Initiative	doi:10.6073/pasta/455d73d4cb43514e503826211eba4e99	http://dx.doi.org/10.6073/pasta/c560d99864cd7fd303153a11d2ba0ddd	United States of America	VII
410	Lake Data	410_lake	gleon_chloride_lake_characteristics.csv	Environmental Data Initiative	doi:10.6073/pasta/455d73d4cb43514e503826211eba4e99	http://dx.doi.org/10.6073/pasta/c560d99864cd7fd303153a11d2ba0ddd	United States of America	VII
615	Lake Data	615_lake	gleon_chloride_lake_characteristics.csv	Environmental Data Initiative	doi:10.6073/pasta/455d73d4cb43514e503826211eba4e99	http://dx.doi.org/10.6073/pasta/c560d99864cd7fd303153a11d2ba0ddd	United States of America	XIV
134	Lake Data	134_lake	gleon_chloride_lake_characteristics.csv	Environmental Data Initiative	doi:10.6073/pasta/455d73d4cb43514e503826211eba4e99	http://dx.doi.org/10.6073/pasta/c560d99864cd7fd303153a11d2ba0ddd	United States of America	V
185	Lake Data	185_lake	gleon_chloride_lake_characteristics.csv	Environmental Data Initiative	doi:10.6073/pasta/455d73d4cb43514e503826211eba4e99	http://dx.doi.org/10.6073/pasta/c560d99864cd7fd303153a11d2ba0ddd	United States of America	VIII
133	Lake Data	133_lake	gleon_chloride_lake_characteristics.csv	Environmental Data Initiative	doi:10.6073/pasta/455d73d4cb43514e503826211eba4e99	http://dx.doi.org/10.6073/pasta/c560d99864cd7fd303153a11d2ba0ddd	United States of America	IV
199	Lake Data	199_lake	gleon_chloride_lake_characteristics.csv	Environmental Data Initiative	doi:10.6073/pasta/455d73d4cb43514e503826211eba4e99	http://dx.doi.org/10.6073/pasta/c560d99864cd7fd303153a11d2ba0ddd	United States of America	VIII
72	Lake Data	72_lake	gleon_chloride_lake_characteristics.csv	Environmental Data Initiative	doi:10.6073/pasta/455d73d4cb43514e503826211eba4e99	http://dx.doi.org/10.6073/pasta/c560d99864cd7fd303153a11d2ba0ddd	United States of America	VIII
601	Lake Data	601_lake	gleon_chloride_lake_characteristics.csv	Environmental Data Initiative	doi:10.6073/pasta/455d73d4cb43514e503826211eba4e99	http://dx.doi.org/10.6073/pasta/c560d99864cd7fd303153a11d2ba0ddd	Canada
413	Lake Data	413_lake	gleon_chloride_lake_characteristics.csv	Environmental Data Initiative	doi:10.6073/pasta/455d73d4cb43514e503826211eba4e99	http://dx.doi.org/10.6073/pasta/c560d99864cd7fd303153a11d2ba0ddd	United States of America	VII
669	Lake Data	669_lake	gleon_chloride_lake_characteristics.csv	Environmental Data Initiative	doi:10.6073/pasta/455d73d4cb43514e503826211eba4e99	http://dx.doi.org/10.6073/pasta/c560d99864cd7fd303153a11d2ba0ddd	United States of America	XIV
52	Lake Data	52_lake	gleon_chloride_lake_characteristics.csv	Environmental Data Initiative	doi:10.6073/pasta/455d73d4cb43514e503826211eba4e99	http://dx.doi.org/10.6073/pasta/c560d99864cd7fd303153a11d2ba0ddd	United States of America	VIII
616	Lake Data	616_lake	gleon_chloride_lake_characteristics.csv	Environmental Data Initiative	doi:10.6073/pasta/455d73d4cb43514e503826211eba4e99	http://dx.doi.org/10.6073/pasta/c560d99864cd7fd303153a11d2ba0ddd	United States of America	XIV
170	Lake Data	170_lake	gleon_chloride_lake_characteristics.csv	Environmental Data Initiative	doi:10.6073/pasta/455d73d4cb43514e503826211eba4e99	http://dx.doi.org/10.6073/pasta/c560d99864cd7fd303153a11d2ba0ddd	United States of America	XIV
670	Lake Data	670_lake	gleon_chloride_lake_characteristics.csv	Environmental Data Initiative	doi:10.6073/pasta/455d73d4cb43514e503826211eba4e99	http://dx.doi.org/10.6073/pasta/c560d99864cd7fd303153a11d2ba0ddd	United States of America	XIV
414	Lake Data	414_lake	gleon_chloride_lake_characteristics.csv	Environmental Data Initiative	doi:10.6073/pasta/455d73d4cb43514e503826211eba4e99	http://dx.doi.org/10.6073/pasta/c560d99864cd7fd303153a11d2ba0ddd	United States of America	VII
153	Lake Data	153_lake	gleon_chloride_lake_characteristics.csv	Environmental Data Initiative	doi:10.6073/pasta/455d73d4cb43514e503826211eba4e99	http://dx.doi.org/10.6073/pasta/c560d99864cd7fd303153a11d2ba0ddd	United States of America	XIV
597	Lake Data	597_lake	gleon_chloride_lake_characteristics.csv	Environmental Data Initiative	doi:10.6073/pasta/455d73d4cb43514e503826211eba4e99	http://dx.doi.org/10.6073/pasta/c560d99864cd7fd303153a11d2ba0ddd	Canada
155	Lake Data	155_lake	gleon_chloride_lake_characteristics.csv	Environmental Data Initiative	doi:10.6073/pasta/455d73d4cb43514e503826211eba4e99	http://dx.doi.org/10.6073/pasta/c560d99864cd7fd303153a11d2ba0ddd	United States of America	XIV
416	Lake Data	416_lake	gleon_chloride_lake_characteristics.csv	Environmental Data Initiative	doi:10.6073/pasta/455d73d4cb43514e503826211eba4e99	http://dx.doi.org/10.6073/pasta/c560d99864cd7fd303153a11d2ba0ddd	United States of America	VII
388	Lake Data	388_lake	gleon_chloride_lake_characteristics.csv	Environmental Data Initiative	doi:10.6073/pasta/455d73d4cb43514e503826211eba4e99	http://dx.doi.org/10.6073/pasta/c560d99864cd7fd303153a11d2ba0ddd	United States of America	VIII
247	Lake Data	247_lake	gleon_chloride_lake_characteristics.csv	Environmental Data Initiative	doi:10.6073/pasta/455d73d4cb43514e503826211eba4e99	http://dx.doi.org/10.6073/pasta/c560d99864cd7fd303153a11d2ba0ddd	United States of America	VIII
340	Lake Data	340_lake	gleon_chloride_lake_characteristics.csv	Environmental Data Initiative	doi:10.6073/pasta/455d73d4cb43514e503826211eba4e99	http://dx.doi.org/10.6073/pasta/c560d99864cd7fd303153a11d2ba0ddd	Sweden
62	Lake Data	62_lake	gleon_chloride_lake_characteristics.csv	Environmental Data Initiative	doi:10.6073/pasta/455d73d4cb43514e503826211eba4e99	http://dx.doi.org/10.6073/pasta/c560d99864cd7fd303153a11d2ba0ddd	United States of America	VIII
617	Lake Data	617_lake	gleon_chloride_lake_characteristics.csv	Environmental Data Initiative	doi:10.6073/pasta/455d73d4cb43514e503826211eba4e99	http://dx.doi.org/10.6073/pasta/c560d99864cd7fd303153a11d2ba0ddd	United States of America	XIV
354	Lake Data	354_lake	gleon_chloride_lake_characteristics.csv	Environmental Data Initiative	doi:10.6073/pasta/455d73d4cb43514e503826211eba4e99	http://dx.doi.org/10.6073/pasta/c560d99864cd7fd303153a11d2ba0ddd	Sweden
418	Lake Data	418_lake	gleon_chloride_lake_characteristics.csv	Environmental Data Initiative	doi:10.6073/pasta/455d73d4cb43514e503826211eba4e99	http://dx.doi.org/10.6073/pasta/c560d99864cd7fd303153a11d2ba0ddd	United States of America	VII
671	Lake Data	671_lake	gleon_chloride_lake_characteristics.csv	Environmental Data Initiative	doi:10.6073/pasta/455d73d4cb43514e503826211eba4e99	http://dx.doi.org/10.6073/pasta/c560d99864cd7fd303153a11d2ba0ddd	United States of America	XIV
126	Lake Data	126_lake	gleon_chloride_lake_characteristics.csv	Environmental Data Initiative	doi:10.6073/pasta/455d73d4cb43514e503826211eba4e99	http://dx.doi.org/10.6073/pasta/c560d99864cd7fd303153a11d2ba0ddd	United States of America	VI
419	Lake Data	419_lake	gleon_chloride_lake_characteristics.csv	Environmental Data Initiative	doi:10.6073/pasta/455d73d4cb43514e503826211eba4e99	http://dx.doi.org/10.6073/pasta/c560d99864cd7fd303153a11d2ba0ddd	United States of America	VII
229	Lake Data	229_lake	gleon_chloride_lake_characteristics.csv	Environmental Data Initiative	doi:10.6073/pasta/455d73d4cb43514e503826211eba4e99	http://dx.doi.org/10.6073/pasta/c560d99864cd7fd303153a11d2ba0ddd	United States of America	VIII
281	Lake Data	281_lake	gleon_chloride_lake_characteristics.csv	Environmental Data Initiative	doi:10.6073/pasta/455d73d4cb43514e503826211eba4e99	http://dx.doi.org/10.6073/pasta/c560d99864cd7fd303153a11d2ba0ddd	Sweden
215	Lake Data	215_lake	gleon_chloride_lake_characteristics.csv	Environmental Data Initiative	doi:10.6073/pasta/455d73d4cb43514e503826211eba4e99	http://dx.doi.org/10.6073/pasta/c560d99864cd7fd303153a11d2ba0ddd	United States of America	VIII
572	Lake Data	572_lake	gleon_chloride_lake_characteristics.csv	Environmental Data Initiative	doi:10.6073/pasta/455d73d4cb43514e503826211eba4e99	http://dx.doi.org/10.6073/pasta/c560d99864cd7fd303153a11d2ba0ddd	Germany
558	Lake Data	558_lake	gleon_chloride_lake_characteristics.csv	Environmental Data Initiative	doi:10.6073/pasta/455d73d4cb43514e503826211eba4e99	http://dx.doi.org/10.6073/pasta/c560d99864cd7fd303153a11d2ba0ddd	Germany
198	Lake Data	198_lake	gleon_chloride_lake_characteristics.csv	Environmental Data Initiative	doi:10.6073/pasta/455d73d4cb43514e503826211eba4e99	http://dx.doi.org/10.6073/pasta/c560d99864cd7fd303153a11d2ba0ddd	United States of America	VIII
125	Lake Data	125_lake	gleon_chloride_lake_characteristics.csv	Environmental Data Initiative	doi:10.6073/pasta/455d73d4cb43514e503826211eba4e99	http://dx.doi.org/10.6073/pasta/c560d99864cd7fd303153a11d2ba0ddd	United States of America	VI
353	Lake Data	353_lake	gleon_chloride_lake_characteristics.csv	Environmental Data Initiative	doi:10.6073/pasta/455d73d4cb43514e503826211eba4e99	http://dx.doi.org/10.6073/pasta/c560d99864cd7fd303153a11d2ba0ddd	Sweden
175	Lake Data	175_lake	gleon_chloride_lake_characteristics.csv	Environmental Data Initiative	doi:10.6073/pasta/455d73d4cb43514e503826211eba4e99	http://dx.doi.org/10.6073/pasta/c560d99864cd7fd303153a11d2ba0ddd	United States of America	VIII
124	Lake Data	124_lake	gleon_chloride_lake_characteristics.csv	Environmental Data Initiative	doi:10.6073/pasta/455d73d4cb43514e503826211eba4e99	http://dx.doi.org/10.6073/pasta/c560d99864cd7fd303153a11d2ba0ddd	United States of America	VI
280	Lake Data	280_lake	gleon_chloride_lake_characteristics.csv	Environmental Data Initiative	doi:10.6073/pasta/455d73d4cb43514e503826211eba4e99	http://dx.doi.org/10.6073/pasta/c560d99864cd7fd303153a11d2ba0ddd	Sweden
204	Lake Data	204_lake	gleon_chloride_lake_characteristics.csv	Environmental Data Initiative	doi:10.6073/pasta/455d73d4cb43514e503826211eba4e99	http://dx.doi.org/10.6073/pasta/c560d99864cd7fd303153a11d2ba0ddd	United States of America	VIII
338	Lake Data	338_lake	gleon_chloride_lake_characteristics.csv	Environmental Data Initiative	doi:10.6073/pasta/455d73d4cb43514e503826211eba4e99	http://dx.doi.org/10.6073/pasta/c560d99864cd7fd303153a11d2ba0ddd	Sweden
537	Lake Data	537_lake	gleon_chloride_lake_characteristics.csv	Environmental Data Initiative	doi:10.6073/pasta/455d73d4cb43514e503826211eba4e99	http://dx.doi.org/10.6073/pasta/c560d99864cd7fd303153a11d2ba0ddd	Canada
336	Lake Data	336_lake	gleon_chloride_lake_characteristics.csv	Environmental Data Initiative	doi:10.6073/pasta/455d73d4cb43514e503826211eba4e99	http://dx.doi.org/10.6073/pasta/c560d99864cd7fd303153a11d2ba0ddd	Sweden
590	Lake Data	590_lake	gleon_chloride_lake_characteristics.csv	Environmental Data Initiative	doi:10.6073/pasta/455d73d4cb43514e503826211eba4e99	http://dx.doi.org/10.6073/pasta/c560d99864cd7fd303153a11d2ba0ddd	Canada
122	Lake Data	122_lake	gleon_chloride_lake_characteristics.csv	Environmental Data Initiative	doi:10.6073/pasta/455d73d4cb43514e503826211eba4e99	http://dx.doi.org/10.6073/pasta/c560d99864cd7fd303153a11d2ba0ddd	United States of America	IX
299	Lake Data	299_lake	gleon_chloride_lake_characteristics.csv	Environmental Data Initiative	doi:10.6073/pasta/455d73d4cb43514e503826211eba4e99	http://dx.doi.org/10.6073/pasta/c560d99864cd7fd303153a11d2ba0ddd	Sweden
389	Lake Data	389_lake	gleon_chloride_lake_characteristics.csv	Environmental Data Initiative	doi:10.6073/pasta/455d73d4cb43514e503826211eba4e99	http://dx.doi.org/10.6073/pasta/c560d99864cd7fd303153a11d2ba0ddd	United States of America	VII
292	Lake Data	292_lake	gleon_chloride_lake_characteristics.csv	Environmental Data Initiative	doi:10.6073/pasta/455d73d4cb43514e503826211eba4e99	http://dx.doi.org/10.6073/pasta/c560d99864cd7fd303153a11d2ba0ddd	Sweden
618	Lake Data	618_lake	gleon_chloride_lake_characteristics.csv	Environmental Data Initiative	doi:10.6073/pasta/455d73d4cb43514e503826211eba4e99	http://dx.doi.org/10.6073/pasta/c560d99864cd7fd303153a11d2ba0ddd	United States of America	XIV
596	Lake Data	596_lake	gleon_chloride_lake_characteristics.csv	Environmental Data Initiative	doi:10.6073/pasta/455d73d4cb43514e503826211eba4e99	http://dx.doi.org/10.6073/pasta/c560d99864cd7fd303153a11d2ba0ddd	Canada
323	Lake Data	323_lake	gleon_chloride_lake_characteristics.csv	Environmental Data Initiative	doi:10.6073/pasta/455d73d4cb43514e503826211eba4e99	http://dx.doi.org/10.6073/pasta/c560d99864cd7fd303153a11d2ba0ddd	Sweden
361	Lake Data	361_lake	gleon_chloride_lake_characteristics.csv	Environmental Data Initiative	doi:10.6073/pasta/455d73d4cb43514e503826211eba4e99	http://dx.doi.org/10.6073/pasta/c560d99864cd7fd303153a11d2ba0ddd	Sweden
276	Lake Data	276_lake	gleon_chloride_lake_characteristics.csv	Environmental Data Initiative	doi:10.6073/pasta/455d73d4cb43514e503826211eba4e99	http://dx.doi.org/10.6073/pasta/c560d99864cd7fd303153a11d2ba0ddd	Sweden
561	Lake Data	561_lake	gleon_chloride_lake_characteristics.csv	Environmental Data Initiative	doi:10.6073/pasta/455d73d4cb43514e503826211eba4e99	http://dx.doi.org/10.6073/pasta/c560d99864cd7fd303153a11d2ba0ddd	Germany
672	Lake Data	672_lake	gleon_chloride_lake_characteristics.csv	Environmental Data Initiative	doi:10.6073/pasta/455d73d4cb43514e503826211eba4e99	http://dx.doi.org/10.6073/pasta/c560d99864cd7fd303153a11d2ba0ddd	United States of America	XIV
274	Lake Data	274_lake	gleon_chloride_lake_characteristics.csv	Environmental Data Initiative	doi:10.6073/pasta/455d73d4cb43514e503826211eba4e99	http://dx.doi.org/10.6073/pasta/c560d99864cd7fd303153a11d2ba0ddd	United States of America	VII
619	Lake Data	619_lake	gleon_chloride_lake_characteristics.csv	Environmental Data Initiative	doi:10.6073/pasta/455d73d4cb43514e503826211eba4e99	http://dx.doi.org/10.6073/pasta/c560d99864cd7fd303153a11d2ba0ddd	United States of America	XIV
421	Lake Data	421_lake	gleon_chloride_lake_characteristics.csv	Environmental Data Initiative	doi:10.6073/pasta/455d73d4cb43514e503826211eba4e99	http://dx.doi.org/10.6073/pasta/c560d99864cd7fd303153a11d2ba0ddd	United States of America	VII
344	Lake Data	344_lake	gleon_chloride_lake_characteristics.csv	Environmental Data Initiative	doi:10.6073/pasta/455d73d4cb43514e503826211eba4e99	http://dx.doi.org/10.6073/pasta/c560d99864cd7fd303153a11d2ba0ddd	Sweden
51	Lake Data	51_lake	gleon_chloride_lake_characteristics.csv	Environmental Data Initiative	doi:10.6073/pasta/455d73d4cb43514e503826211eba4e99	http://dx.doi.org/10.6073/pasta/c560d99864cd7fd303153a11d2ba0ddd	United States of America	VIII
288	Lake Data	288_lake	gleon_chloride_lake_characteristics.csv	Environmental Data Initiative	doi:10.6073/pasta/455d73d4cb43514e503826211eba4e99	http://dx.doi.org/10.6073/pasta/c560d99864cd7fd303153a11d2ba0ddd	Sweden
620	Lake Data	620_lake	gleon_chloride_lake_characteristics.csv	Environmental Data Initiative	doi:10.6073/pasta/455d73d4cb43514e503826211eba4e99	http://dx.doi.org/10.6073/pasta/c560d99864cd7fd303153a11d2ba0ddd	United States of America	XIV
347	Lake Data	347_lake	gleon_chloride_lake_characteristics.csv	Environmental Data Initiative	doi:10.6073/pasta/455d73d4cb43514e503826211eba4e99	http://dx.doi.org/10.6073/pasta/c560d99864cd7fd303153a11d2ba0ddd	Sweden
329	Lake Data	329_lake	gleon_chloride_lake_characteristics.csv	Environmental Data Initiative	doi:10.6073/pasta/455d73d4cb43514e503826211eba4e99	http://dx.doi.org/10.6073/pasta/c560d99864cd7fd303153a11d2ba0ddd	Sweden
422	Lake Data	422_lake	gleon_chloride_lake_characteristics.csv	Environmental Data Initiative	doi:10.6073/pasta/455d73d4cb43514e503826211eba4e99	http://dx.doi.org/10.6073/pasta/c560d99864cd7fd303153a11d2ba0ddd	United States of America	VII
10	Lake Data	10_lake	gleon_chloride_lake_characteristics.csv	Environmental Data Initiative	doi:10.6073/pasta/455d73d4cb43514e503826211eba4e99	http://dx.doi.org/10.6073/pasta/c560d99864cd7fd303153a11d2ba0ddd	United States of America	VII
541	Lake Data	541_lake	gleon_chloride_lake_characteristics.csv	Environmental Data Initiative	doi:10.6073/pasta/455d73d4cb43514e503826211eba4e99	http://dx.doi.org/10.6073/pasta/c560d99864cd7fd303153a11d2ba0ddd	Canada
182	Lake Data	182_lake	gleon_chloride_lake_characteristics.csv	Environmental Data Initiative	doi:10.6073/pasta/455d73d4cb43514e503826211eba4e99	http://dx.doi.org/10.6073/pasta/c560d99864cd7fd303153a11d2ba0ddd	United States of America	VIII
256	Lake Data	256_lake	gleon_chloride_lake_characteristics.csv	Environmental Data Initiative	doi:10.6073/pasta/455d73d4cb43514e503826211eba4e99	http://dx.doi.org/10.6073/pasta/c560d99864cd7fd303153a11d2ba0ddd	United States of America	VIII
289	Lake Data	289_lake	gleon_chloride_lake_characteristics.csv	Environmental Data Initiative	doi:10.6073/pasta/455d73d4cb43514e503826211eba4e99	http://dx.doi.org/10.6073/pasta/c560d99864cd7fd303153a11d2ba0ddd	Sweden
567	Lake Data	567_lake	gleon_chloride_lake_characteristics.csv	Environmental Data Initiative	doi:10.6073/pasta/455d73d4cb43514e503826211eba4e99	http://dx.doi.org/10.6073/pasta/c560d99864cd7fd303153a11d2ba0ddd	Germany
564	Lake Data	564_lake	gleon_chloride_lake_characteristics.csv	Environmental Data Initiative	doi:10.6073/pasta/455d73d4cb43514e503826211eba4e99	http://dx.doi.org/10.6073/pasta/c560d99864cd7fd303153a11d2ba0ddd	Germany
257	Lake Data	257_lake	gleon_chloride_lake_characteristics.csv	Environmental Data Initiative	doi:10.6073/pasta/455d73d4cb43514e503826211eba4e99	http://dx.doi.org/10.6073/pasta/c560d99864cd7fd303153a11d2ba0ddd	United States of America	VIII
6	Lake Data	6_lake	gleon_chloride_lake_characteristics.csv	Environmental Data Initiative	doi:10.6073/pasta/455d73d4cb43514e503826211eba4e99	http://dx.doi.org/10.6073/pasta/c560d99864cd7fd303153a11d2ba0ddd	United States of America	VII
479	Lake Data	479_lake	gleon_chloride_lake_characteristics.csv	Environmental Data Initiative	doi:10.6073/pasta/455d73d4cb43514e503826211eba4e99	http://dx.doi.org/10.6073/pasta/c560d99864cd7fd303153a11d2ba0ddd	Canada
294	Lake Data	294_lake	gleon_chloride_lake_characteristics.csv	Environmental Data Initiative	doi:10.6073/pasta/455d73d4cb43514e503826211eba4e99	http://dx.doi.org/10.6073/pasta/c560d99864cd7fd303153a11d2ba0ddd	Sweden
342	Lake Data	342_lake	gleon_chloride_lake_characteristics.csv	Environmental Data Initiative	doi:10.6073/pasta/455d73d4cb43514e503826211eba4e99	http://dx.doi.org/10.6073/pasta/c560d99864cd7fd303153a11d2ba0ddd	Sweden
350	Lake Data	350_lake	gleon_chloride_lake_characteristics.csv	Environmental Data Initiative	doi:10.6073/pasta/455d73d4cb43514e503826211eba4e99	http://dx.doi.org/10.6073/pasta/c560d99864cd7fd303153a11d2ba0ddd	Sweden
316	Lake Data	316_lake	gleon_chloride_lake_characteristics.csv	Environmental Data Initiative	doi:10.6073/pasta/455d73d4cb43514e503826211eba4e99	http://dx.doi.org/10.6073/pasta/c560d99864cd7fd303153a11d2ba0ddd	Sweden
258	Lake Data	258_lake	gleon_chloride_lake_characteristics.csv	Environmental Data Initiative	doi:10.6073/pasta/455d73d4cb43514e503826211eba4e99	http://dx.doi.org/10.6073/pasta/c560d99864cd7fd303153a11d2ba0ddd	United States of America	VIII
423	Lake Data	423_lake	gleon_chloride_lake_characteristics.csv	Environmental Data Initiative	doi:10.6073/pasta/455d73d4cb43514e503826211eba4e99	http://dx.doi.org/10.6073/pasta/c560d99864cd7fd303153a11d2ba0ddd	United States of America	VII
571	Lake Data	571_lake	gleon_chloride_lake_characteristics.csv	Environmental Data Initiative	doi:10.6073/pasta/455d73d4cb43514e503826211eba4e99	http://dx.doi.org/10.6073/pasta/c560d99864cd7fd303153a11d2ba0ddd	Germany
314	Lake Data	314_lake	gleon_chloride_lake_characteristics.csv	Environmental Data Initiative	doi:10.6073/pasta/455d73d4cb43514e503826211eba4e99	http://dx.doi.org/10.6073/pasta/c560d99864cd7fd303153a11d2ba0ddd	Sweden
259	Lake Data	259_lake	gleon_chloride_lake_characteristics.csv	Environmental Data Initiative	doi:10.6073/pasta/455d73d4cb43514e503826211eba4e99	http://dx.doi.org/10.6073/pasta/c560d99864cd7fd303153a11d2ba0ddd	United States of America	VIII
59	Lake Data	59_lake	gleon_chloride_lake_characteristics.csv	Environmental Data Initiative	doi:10.6073/pasta/455d73d4cb43514e503826211eba4e99	http://dx.doi.org/10.6073/pasta/c560d99864cd7fd303153a11d2ba0ddd	United States of America	VIII
554	Lake Data	554_lake	gleon_chloride_lake_characteristics.csv	Environmental Data Initiative	doi:10.6073/pasta/455d73d4cb43514e503826211eba4e99	http://dx.doi.org/10.6073/pasta/c560d99864cd7fd303153a11d2ba0ddd	Germany
221	Lake Data	221_lake	gleon_chloride_lake_characteristics.csv	Environmental Data Initiative	doi:10.6073/pasta/455d73d4cb43514e503826211eba4e99	http://dx.doi.org/10.6073/pasta/c560d99864cd7fd303153a11d2ba0ddd	United States of America	VIII
424	Lake Data	424_lake	gleon_chloride_lake_characteristics.csv	Environmental Data Initiative	doi:10.6073/pasta/455d73d4cb43514e503826211eba4e99	http://dx.doi.org/10.6073/pasta/c560d99864cd7fd303153a11d2ba0ddd	United States of America	VII
534	Lake Data	534_lake	gleon_chloride_lake_characteristics.csv	Environmental Data Initiative	doi:10.6073/pasta/455d73d4cb43514e503826211eba4e99	http://dx.doi.org/10.6073/pasta/c560d99864cd7fd303153a11d2ba0ddd	United States of America	VIII
177	Lake Data	177_lake	gleon_chloride_lake_characteristics.csv	Environmental Data Initiative	doi:10.6073/pasta/455d73d4cb43514e503826211eba4e99	http://dx.doi.org/10.6073/pasta/c560d99864cd7fd303153a11d2ba0ddd	United States of America	VIII
533	Lake Data	533_lake	gleon_chloride_lake_characteristics.csv	Environmental Data Initiative	doi:10.6073/pasta/455d73d4cb43514e503826211eba4e99	http://dx.doi.org/10.6073/pasta/c560d99864cd7fd303153a11d2ba0ddd	United States of America	III
296	Lake Data	296_lake	gleon_chloride_lake_characteristics.csv	Environmental Data Initiative	doi:10.6073/pasta/455d73d4cb43514e503826211eba4e99	http://dx.doi.org/10.6073/pasta/c560d99864cd7fd303153a11d2ba0ddd	Sweden
295	Lake Data	295_lake	gleon_chloride_lake_characteristics.csv	Environmental Data Initiative	doi:10.6073/pasta/455d73d4cb43514e503826211eba4e99	http://dx.doi.org/10.6073/pasta/c560d99864cd7fd303153a11d2ba0ddd	Sweden
178	Lake Data	178_lake	gleon_chloride_lake_characteristics.csv	Environmental Data Initiative	doi:10.6073/pasta/455d73d4cb43514e503826211eba4e99	http://dx.doi.org/10.6073/pasta/c560d99864cd7fd303153a11d2ba0ddd	United States of America	VIII
302	Lake Data	302_lake	gleon_chloride_lake_characteristics.csv	Environmental Data Initiative	doi:10.6073/pasta/455d73d4cb43514e503826211eba4e99	http://dx.doi.org/10.6073/pasta/c560d99864cd7fd303153a11d2ba0ddd	Sweden
190	Lake Data	190_lake	gleon_chloride_lake_characteristics.csv	Environmental Data Initiative	doi:10.6073/pasta/455d73d4cb43514e503826211eba4e99	http://dx.doi.org/10.6073/pasta/c560d99864cd7fd303153a11d2ba0ddd	United States of America	VIII
307	Lake Data	307_lake	gleon_chloride_lake_characteristics.csv	Environmental Data Initiative	doi:10.6073/pasta/455d73d4cb43514e503826211eba4e99	http://dx.doi.org/10.6073/pasta/c560d99864cd7fd303153a11d2ba0ddd	Sweden
425	Lake Data	425_lake	gleon_chloride_lake_characteristics.csv	Environmental Data Initiative	doi:10.6073/pasta/455d73d4cb43514e503826211eba4e99	http://dx.doi.org/10.6073/pasta/c560d99864cd7fd303153a11d2ba0ddd	United States of America	VII
211	Lake Data	211_lake	gleon_chloride_lake_characteristics.csv	Environmental Data Initiative	doi:10.6073/pasta/455d73d4cb43514e503826211eba4e99	http://dx.doi.org/10.6073/pasta/c560d99864cd7fd303153a11d2ba0ddd	United States of America	VIII
674	Lake Data	674_lake	gleon_chloride_lake_characteristics.csv	Environmental Data Initiative	doi:10.6073/pasta/455d73d4cb43514e503826211eba4e99	http://dx.doi.org/10.6073/pasta/c560d99864cd7fd303153a11d2ba0ddd	United States of America	XIV
260	Lake Data	260_lake	gleon_chloride_lake_characteristics.csv	Environmental Data Initiative	doi:10.6073/pasta/455d73d4cb43514e503826211eba4e99	http://dx.doi.org/10.6073/pasta/c560d99864cd7fd303153a11d2ba0ddd	United States of America	VIII
320	Lake Data	320_lake	gleon_chloride_lake_characteristics.csv	Environmental Data Initiative	doi:10.6073/pasta/455d73d4cb43514e503826211eba4e99	http://dx.doi.org/10.6073/pasta/c560d99864cd7fd303153a11d2ba0ddd	Sweden
622	Lake Data	622_lake	gleon_chloride_lake_characteristics.csv	Environmental Data Initiative	doi:10.6073/pasta/455d73d4cb43514e503826211eba4e99	http://dx.doi.org/10.6073/pasta/c560d99864cd7fd303153a11d2ba0ddd	United States of America	XIV
576	Lake Data	576_lake	gleon_chloride_lake_characteristics.csv	Environmental Data Initiative	doi:10.6073/pasta/455d73d4cb43514e503826211eba4e99	http://dx.doi.org/10.6073/pasta/c560d99864cd7fd303153a11d2ba0ddd	Finland
39	Lake Data	39_lake	gleon_chloride_lake_characteristics.csv	Environmental Data Initiative	doi:10.6073/pasta/455d73d4cb43514e503826211eba4e99	http://dx.doi.org/10.6073/pasta/c560d99864cd7fd303153a11d2ba0ddd	United States of America	VIII
623	Lake Data	623_lake	gleon_chloride_lake_characteristics.csv	Environmental Data Initiative	doi:10.6073/pasta/455d73d4cb43514e503826211eba4e99	http://dx.doi.org/10.6073/pasta/c560d99864cd7fd303153a11d2ba0ddd	United States of America	XIV
426	Lake Data	426_lake	gleon_chloride_lake_characteristics.csv	Environmental Data Initiative	doi:10.6073/pasta/455d73d4cb43514e503826211eba4e99	http://dx.doi.org/10.6073/pasta/c560d99864cd7fd303153a11d2ba0ddd	United States of America	VII
427	Lake Data	427_lake	gleon_chloride_lake_characteristics.csv	Environmental Data Initiative	doi:10.6073/pasta/455d73d4cb43514e503826211eba4e99	http://dx.doi.org/10.6073/pasta/c560d99864cd7fd303153a11d2ba0ddd	United States of America	VII
181	Lake Data	181_lake	gleon_chloride_lake_characteristics.csv	Environmental Data Initiative	doi:10.6073/pasta/455d73d4cb43514e503826211eba4e99	http://dx.doi.org/10.6073/pasta/c560d99864cd7fd303153a11d2ba0ddd	United States of America	VIII
176	Lake Data	176_lake	gleon_chloride_lake_characteristics.csv	Environmental Data Initiative	doi:10.6073/pasta/455d73d4cb43514e503826211eba4e99	http://dx.doi.org/10.6073/pasta/c560d99864cd7fd303153a11d2ba0ddd	United States of America	VIII
121	Lake Data	121_lake	gleon_chloride_lake_characteristics.csv	Environmental Data Initiative	doi:10.6073/pasta/455d73d4cb43514e503826211eba4e99	http://dx.doi.org/10.6073/pasta/c560d99864cd7fd303153a11d2ba0ddd	United States of America	VI
540	Lake Data	540_lake	gleon_chloride_lake_characteristics.csv	Environmental Data Initiative	doi:10.6073/pasta/455d73d4cb43514e503826211eba4e99	http://dx.doi.org/10.6073/pasta/c560d99864cd7fd303153a11d2ba0ddd	Canada
246	Lake Data	246_lake	gleon_chloride_lake_characteristics.csv	Environmental Data Initiative	doi:10.6073/pasta/455d73d4cb43514e503826211eba4e99	http://dx.doi.org/10.6073/pasta/c560d99864cd7fd303153a11d2ba0ddd	United States of America	VIII
70	Lake Data	70_lake	gleon_chloride_lake_characteristics.csv	Environmental Data Initiative	doi:10.6073/pasta/455d73d4cb43514e503826211eba4e99	http://dx.doi.org/10.6073/pasta/c560d99864cd7fd303153a11d2ba0ddd	United States of America	VIII
428	Lake Data	428_lake	gleon_chloride_lake_characteristics.csv	Environmental Data Initiative	doi:10.6073/pasta/455d73d4cb43514e503826211eba4e99	http://dx.doi.org/10.6073/pasta/c560d99864cd7fd303153a11d2ba0ddd	United States of America	VII
120	Lake Data	120_lake	gleon_chloride_lake_characteristics.csv	Environmental Data Initiative	doi:10.6073/pasta/455d73d4cb43514e503826211eba4e99	http://dx.doi.org/10.6073/pasta/c560d99864cd7fd303153a11d2ba0ddd	United States of America	IX
429	Lake Data	429_lake	gleon_chloride_lake_characteristics.csv	Environmental Data Initiative	doi:10.6073/pasta/455d73d4cb43514e503826211eba4e99	http://dx.doi.org/10.6073/pasta/c560d99864cd7fd303153a11d2ba0ddd	United States of America	VII
378	Lake Data	378_lake	gleon_chloride_lake_characteristics.csv	Environmental Data Initiative	doi:10.6073/pasta/455d73d4cb43514e503826211eba4e99	http://dx.doi.org/10.6073/pasta/c560d99864cd7fd303153a11d2ba0ddd	Sweden
548	Lake Data	548_lake	gleon_chloride_lake_characteristics.csv	Environmental Data Initiative	doi:10.6073/pasta/455d73d4cb43514e503826211eba4e99	http://dx.doi.org/10.6073/pasta/c560d99864cd7fd303153a11d2ba0ddd	Germany
624	Lake Data	624_lake	gleon_chloride_lake_characteristics.csv	Environmental Data Initiative	doi:10.6073/pasta/455d73d4cb43514e503826211eba4e99	http://dx.doi.org/10.6073/pasta/c560d99864cd7fd303153a11d2ba0ddd	United States of America	XIV
431	Lake Data	431_lake	gleon_chloride_lake_characteristics.csv	Environmental Data Initiative	doi:10.6073/pasta/455d73d4cb43514e503826211eba4e99	http://dx.doi.org/10.6073/pasta/c560d99864cd7fd303153a11d2ba0ddd	United States of America	VII
156	Lake Data	156_lake	gleon_chloride_lake_characteristics.csv	Environmental Data Initiative	doi:10.6073/pasta/455d73d4cb43514e503826211eba4e99	http://dx.doi.org/10.6073/pasta/c560d99864cd7fd303153a11d2ba0ddd	United States of America	XIV
261	Lake Data	261_lake	gleon_chloride_lake_characteristics.csv	Environmental Data Initiative	doi:10.6073/pasta/455d73d4cb43514e503826211eba4e99	http://dx.doi.org/10.6073/pasta/c560d99864cd7fd303153a11d2ba0ddd	United States of America	VIII
169	Lake Data	169_lake	gleon_chloride_lake_characteristics.csv	Environmental Data Initiative	doi:10.6073/pasta/455d73d4cb43514e503826211eba4e99	http://dx.doi.org/10.6073/pasta/c560d99864cd7fd303153a11d2ba0ddd	United States of America	XIV
432	Lake Data	432_lake	gleon_chloride_lake_characteristics.csv	Environmental Data Initiative	doi:10.6073/pasta/455d73d4cb43514e503826211eba4e99	http://dx.doi.org/10.6073/pasta/c560d99864cd7fd303153a11d2ba0ddd	United States of America	VII
164	Lake Data	164_lake	gleon_chloride_lake_characteristics.csv	Environmental Data Initiative	doi:10.6073/pasta/455d73d4cb43514e503826211eba4e99	http://dx.doi.org/10.6073/pasta/c560d99864cd7fd303153a11d2ba0ddd	United States of America	VIII
433	Lake Data	433_lake	gleon_chloride_lake_characteristics.csv	Environmental Data Initiative	doi:10.6073/pasta/455d73d4cb43514e503826211eba4e99	http://dx.doi.org/10.6073/pasta/c560d99864cd7fd303153a11d2ba0ddd	United States of America	VII
313	Lake Data	313_lake	gleon_chloride_lake_characteristics.csv	Environmental Data Initiative	doi:10.6073/pasta/455d73d4cb43514e503826211eba4e99	http://dx.doi.org/10.6073/pasta/c560d99864cd7fd303153a11d2ba0ddd	Sweden
315	Lake Data	315_lake	gleon_chloride_lake_characteristics.csv	Environmental Data Initiative	doi:10.6073/pasta/455d73d4cb43514e503826211eba4e99	http://dx.doi.org/10.6073/pasta/c560d99864cd7fd303153a11d2ba0ddd	Sweden
434	Lake Data	434_lake	gleon_chloride_lake_characteristics.csv	Environmental Data Initiative	doi:10.6073/pasta/455d73d4cb43514e503826211eba4e99	http://dx.doi.org/10.6073/pasta/c560d99864cd7fd303153a11d2ba0ddd	United States of America	VII
573	Lake Data	573_lake	gleon_chloride_lake_characteristics.csv	Environmental Data Initiative	doi:10.6073/pasta/455d73d4cb43514e503826211eba4e99	http://dx.doi.org/10.6073/pasta/c560d99864cd7fd303153a11d2ba0ddd	Germany
546	Lake Data	546_lake	gleon_chloride_lake_characteristics.csv	Environmental Data Initiative	doi:10.6073/pasta/455d73d4cb43514e503826211eba4e99	http://dx.doi.org/10.6073/pasta/c560d99864cd7fd303153a11d2ba0ddd	Germany
473	Lake Data	473_lake	gleon_chloride_lake_characteristics.csv	Environmental Data Initiative	doi:10.6073/pasta/455d73d4cb43514e503826211eba4e99	http://dx.doi.org/10.6073/pasta/c560d99864cd7fd303153a11d2ba0ddd	Canada
474	Lake Data	474_lake	gleon_chloride_lake_characteristics.csv	Environmental Data Initiative	doi:10.6073/pasta/455d73d4cb43514e503826211eba4e99	http://dx.doi.org/10.6073/pasta/c560d99864cd7fd303153a11d2ba0ddd	Canada
475	Lake Data	475_lake	gleon_chloride_lake_characteristics.csv	Environmental Data Initiative	doi:10.6073/pasta/455d73d4cb43514e503826211eba4e99	http://dx.doi.org/10.6073/pasta/c560d99864cd7fd303153a11d2ba0ddd	Canada
476	Lake Data	476_lake	gleon_chloride_lake_characteristics.csv	Environmental Data Initiative	doi:10.6073/pasta/455d73d4cb43514e503826211eba4e99	http://dx.doi.org/10.6073/pasta/c560d99864cd7fd303153a11d2ba0ddd	Canada
115	Lake Data	115_lake	gleon_chloride_lake_characteristics.csv	Environmental Data Initiative	doi:10.6073/pasta/455d73d4cb43514e503826211eba4e99	http://dx.doi.org/10.6073/pasta/c560d99864cd7fd303153a11d2ba0ddd	United States of America	VI
146	Lake Data	146_lake	gleon_chloride_lake_characteristics.csv	Environmental Data Initiative	doi:10.6073/pasta/455d73d4cb43514e503826211eba4e99	http://dx.doi.org/10.6073/pasta/c560d99864cd7fd303153a11d2ba0ddd	Hungary
114	Lake Data	114_lake	gleon_chloride_lake_characteristics.csv	Environmental Data Initiative	doi:10.6073/pasta/455d73d4cb43514e503826211eba4e99	http://dx.doi.org/10.6073/pasta/c560d99864cd7fd303153a11d2ba0ddd	United States of America	IX
144	Lake Data	144_lake	gleon_chloride_lake_characteristics.csv	Environmental Data Initiative	doi:10.6073/pasta/455d73d4cb43514e503826211eba4e99	http://dx.doi.org/10.6073/pasta/c560d99864cd7fd303153a11d2ba0ddd	French Republic
2	Lake Data	2_lake	gleon_chloride_lake_characteristics.csv	Environmental Data Initiative	doi:10.6073/pasta/455d73d4cb43514e503826211eba4e99	http://dx.doi.org/10.6073/pasta/c560d99864cd7fd303153a11d2ba0ddd	United States of America	VII
47	Lake Data	47_lake	gleon_chloride_lake_characteristics.csv	Environmental Data Initiative	doi:10.6073/pasta/455d73d4cb43514e503826211eba4e99	http://dx.doi.org/10.6073/pasta/c560d99864cd7fd303153a11d2ba0ddd	United States of America	VIII
99	Lake Data	99_lake	gleon_chloride_lake_characteristics.csv	Environmental Data Initiative	doi:10.6073/pasta/455d73d4cb43514e503826211eba4e99	http://dx.doi.org/10.6073/pasta/c560d99864cd7fd303153a11d2ba0ddd	United States of America	IX
162	Lake Data	162_lake	gleon_chloride_lake_characteristics.csv	Environmental Data Initiative	doi:10.6073/pasta/455d73d4cb43514e503826211eba4e99	http://dx.doi.org/10.6073/pasta/c560d99864cd7fd303153a11d2ba0ddd	Germany
112	Lake Data	112_lake	gleon_chloride_lake_characteristics.csv	Environmental Data Initiative	doi:10.6073/pasta/455d73d4cb43514e503826211eba4e99	http://dx.doi.org/10.6073/pasta/c560d99864cd7fd303153a11d2ba0ddd	United States of America	VI
147	Lake Data	147_lake	gleon_chloride_lake_characteristics.csv	Environmental Data Initiative	doi:10.6073/pasta/455d73d4cb43514e503826211eba4e99	http://dx.doi.org/10.6073/pasta/c560d99864cd7fd303153a11d2ba0ddd	Hungary
142	Lake Data	142_lake	gleon_chloride_lake_characteristics.csv	Environmental Data Initiative	doi:10.6073/pasta/455d73d4cb43514e503826211eba4e99	http://dx.doi.org/10.6073/pasta/c560d99864cd7fd303153a11d2ba0ddd	French Republic
111	Lake Data	111_lake	gleon_chloride_lake_characteristics.csv	Environmental Data Initiative	doi:10.6073/pasta/455d73d4cb43514e503826211eba4e99	http://dx.doi.org/10.6073/pasta/c560d99864cd7fd303153a11d2ba0ddd	United States of America	II
118	Lake Data	118_lake	gleon_chloride_lake_characteristics.csv	Environmental Data Initiative	doi:10.6073/pasta/455d73d4cb43514e503826211eba4e99	http://dx.doi.org/10.6073/pasta/c560d99864cd7fd303153a11d2ba0ddd	United States of America	XII
497	Lake Data	497_lake	gleon_chloride_lake_characteristics.csv	Environmental Data Initiative	doi:10.6073/pasta/455d73d4cb43514e503826211eba4e99	http://dx.doi.org/10.6073/pasta/c560d99864cd7fd303153a11d2ba0ddd	Hungary
97	Lake Data	97_lake	gleon_chloride_lake_characteristics.csv	Environmental Data Initiative	doi:10.6073/pasta/455d73d4cb43514e503826211eba4e99	http://dx.doi.org/10.6073/pasta/c560d99864cd7fd303153a11d2ba0ddd	United States of America	IX
110	Lake Data	110_lake	gleon_chloride_lake_characteristics.csv	Environmental Data Initiative	doi:10.6073/pasta/455d73d4cb43514e503826211eba4e99	http://dx.doi.org/10.6073/pasta/c560d99864cd7fd303153a11d2ba0ddd	United States of America	VI
96	Lake Data	96_lake	gleon_chloride_lake_characteristics.csv	Environmental Data Initiative	doi:10.6073/pasta/455d73d4cb43514e503826211eba4e99	http://dx.doi.org/10.6073/pasta/c560d99864cd7fd303153a11d2ba0ddd	Canada
108	Lake Data	108_lake	gleon_chloride_lake_characteristics.csv	Environmental Data Initiative	doi:10.6073/pasta/455d73d4cb43514e503826211eba4e99	http://dx.doi.org/10.6073/pasta/c560d99864cd7fd303153a11d2ba0ddd	United States of America	VI
587	Lake Data	587_lake	gleon_chloride_lake_characteristics.csv	Environmental Data Initiative	doi:10.6073/pasta/455d73d4cb43514e503826211eba4e99	http://dx.doi.org/10.6073/pasta/c560d99864cd7fd303153a11d2ba0ddd	Canada
390	Lake Data	390_lake	gleon_chloride_lake_characteristics.csv	Environmental Data Initiative	doi:10.6073/pasta/455d73d4cb43514e503826211eba4e99	http://dx.doi.org/10.6073/pasta/c560d99864cd7fd303153a11d2ba0ddd	United States of America	VII
105	Lake Data	105_lake	gleon_chloride_lake_characteristics.csv	Environmental Data Initiative	doi:10.6073/pasta/455d73d4cb43514e503826211eba4e99	http://dx.doi.org/10.6073/pasta/c560d99864cd7fd303153a11d2ba0ddd	United States of America	IX
391	Lake Data	391_lake	gleon_chloride_lake_characteristics.csv	Environmental Data Initiative	doi:10.6073/pasta/455d73d4cb43514e503826211eba4e99	http://dx.doi.org/10.6073/pasta/c560d99864cd7fd303153a11d2ba0ddd	United States of America	VII
435	Lake Data	435_lake	gleon_chloride_lake_characteristics.csv	Environmental Data Initiative	doi:10.6073/pasta/455d73d4cb43514e503826211eba4e99	http://dx.doi.org/10.6073/pasta/c560d99864cd7fd303153a11d2ba0ddd	United States of America	VII
65	Lake Data	65_lake	gleon_chloride_lake_characteristics.csv	Environmental Data Initiative	doi:10.6073/pasta/455d73d4cb43514e503826211eba4e99	http://dx.doi.org/10.6073/pasta/c560d99864cd7fd303153a11d2ba0ddd	United States of America	VIII
491	Lake Data	491_lake	gleon_chloride_lake_characteristics.csv	Environmental Data Initiative	doi:10.6073/pasta/455d73d4cb43514e503826211eba4e99	http://dx.doi.org/10.6073/pasta/c560d99864cd7fd303153a11d2ba0ddd	Canada
103	Lake Data	103_lake	gleon_chloride_lake_characteristics.csv	Environmental Data Initiative	doi:10.6073/pasta/455d73d4cb43514e503826211eba4e99	http://dx.doi.org/10.6073/pasta/c560d99864cd7fd303153a11d2ba0ddd	United States of America	XI
95	Lake Data	95_lake	gleon_chloride_lake_characteristics.csv	Environmental Data Initiative	doi:10.6073/pasta/455d73d4cb43514e503826211eba4e99	http://dx.doi.org/10.6073/pasta/c560d99864cd7fd303153a11d2ba0ddd	United States of America	X
102	Lake Data	102_lake	gleon_chloride_lake_characteristics.csv	Environmental Data Initiative	doi:10.6073/pasta/455d73d4cb43514e503826211eba4e99	http://dx.doi.org/10.6073/pasta/c560d99864cd7fd303153a11d2ba0ddd	United States of America	IV
625	Lake Data	625_lake	gleon_chloride_lake_characteristics.csv	Environmental Data Initiative	doi:10.6073/pasta/455d73d4cb43514e503826211eba4e99	http://dx.doi.org/10.6073/pasta/c560d99864cd7fd303153a11d2ba0ddd	United States of America	XIV
395	Lake Data	395_lake	gleon_chloride_lake_characteristics.csv	Environmental Data Initiative	doi:10.6073/pasta/455d73d4cb43514e503826211eba4e99	http://dx.doi.org/10.6073/pasta/c560d99864cd7fd303153a11d2ba0ddd	United States of America	VII
472	Lake Data	472_lake	gleon_chloride_lake_characteristics.csv	Environmental Data Initiative	doi:10.6073/pasta/455d73d4cb43514e503826211eba4e99	http://dx.doi.org/10.6073/pasta/c560d99864cd7fd303153a11d2ba0ddd	Canada
94	Lake Data	94_lake	gleon_chloride_lake_characteristics.csv	Environmental Data Initiative	doi:10.6073/pasta/455d73d4cb43514e503826211eba4e99	http://dx.doi.org/10.6073/pasta/c560d99864cd7fd303153a11d2ba0ddd	United States of America	XI
167	Lake Data	167_lake	gleon_chloride_lake_characteristics.csv	Environmental Data Initiative	doi:10.6073/pasta/455d73d4cb43514e503826211eba4e99	http://dx.doi.org/10.6073/pasta/c560d99864cd7fd303153a11d2ba0ddd	United States of America	VIII
691	Lake Data	691_lake	gleon_chloride_lake_characteristics.csv	Environmental Data Initiative	doi:10.6073/pasta/455d73d4cb43514e503826211eba4e99	http://dx.doi.org/10.6073/pasta/c560d99864cd7fd303153a11d2ba0ddd	Switzerland
577	Lake Data	577_lake	gleon_chloride_lake_characteristics.csv	Environmental Data Initiative	doi:10.6073/pasta/455d73d4cb43514e503826211eba4e99	http://dx.doi.org/10.6073/pasta/c560d99864cd7fd303153a11d2ba0ddd	Finland
348	Lake Data	348_lake	gleon_chloride_lake_characteristics.csv	Environmental Data Initiative	doi:10.6073/pasta/455d73d4cb43514e503826211eba4e99	http://dx.doi.org/10.6073/pasta/c560d99864cd7fd303153a11d2ba0ddd	Sweden
374	Lake Data	374_lake	gleon_chloride_lake_characteristics.csv	Environmental Data Initiative	doi:10.6073/pasta/455d73d4cb43514e503826211eba4e99	http://dx.doi.org/10.6073/pasta/c560d99864cd7fd303153a11d2ba0ddd	Sweden
538	Lake Data	538_lake	gleon_chloride_lake_characteristics.csv	Environmental Data Initiative	doi:10.6073/pasta/455d73d4cb43514e503826211eba4e99	http://dx.doi.org/10.6073/pasta/c560d99864cd7fd303153a11d2ba0ddd	Canada
322	Lake Data	322_lake	gleon_chloride_lake_characteristics.csv	Environmental Data Initiative	doi:10.6073/pasta/455d73d4cb43514e503826211eba4e99	http://dx.doi.org/10.6073/pasta/c560d99864cd7fd303153a11d2ba0ddd	Sweden
284	Lake Data	284_lake	gleon_chloride_lake_characteristics.csv	Environmental Data Initiative	doi:10.6073/pasta/455d73d4cb43514e503826211eba4e99	http://dx.doi.org/10.6073/pasta/c560d99864cd7fd303153a11d2ba0ddd	Sweden
262	Lake Data	262_lake	gleon_chloride_lake_characteristics.csv	Environmental Data Initiative	doi:10.6073/pasta/455d73d4cb43514e503826211eba4e99	http://dx.doi.org/10.6073/pasta/c560d99864cd7fd303153a11d2ba0ddd	United States of America	VIII
37	Lake Data	37_lake	gleon_chloride_lake_characteristics.csv	Environmental Data Initiative	doi:10.6073/pasta/455d73d4cb43514e503826211eba4e99	http://dx.doi.org/10.6073/pasta/c560d99864cd7fd303153a11d2ba0ddd	United States of America	VIII
337	Lake Data	337_lake	gleon_chloride_lake_characteristics.csv	Environmental Data Initiative	doi:10.6073/pasta/455d73d4cb43514e503826211eba4e99	http://dx.doi.org/10.6073/pasta/c560d99864cd7fd303153a11d2ba0ddd	Sweden
263	Lake Data	263_lake	gleon_chloride_lake_characteristics.csv	Environmental Data Initiative	doi:10.6073/pasta/455d73d4cb43514e503826211eba4e99	http://dx.doi.org/10.6073/pasta/c560d99864cd7fd303153a11d2ba0ddd	United States of America	VIII
264	Lake Data	264_lake	gleon_chloride_lake_characteristics.csv	Environmental Data Initiative	doi:10.6073/pasta/455d73d4cb43514e503826211eba4e99	http://dx.doi.org/10.6073/pasta/c560d99864cd7fd303153a11d2ba0ddd	United States of America	VIII
202	Lake Data	202_lake	gleon_chloride_lake_characteristics.csv	Environmental Data Initiative	doi:10.6073/pasta/455d73d4cb43514e503826211eba4e99	http://dx.doi.org/10.6073/pasta/c560d99864cd7fd303153a11d2ba0ddd	United States of America	VIII
196	Lake Data	196_lake	gleon_chloride_lake_characteristics.csv	Environmental Data Initiative	doi:10.6073/pasta/455d73d4cb43514e503826211eba4e99	http://dx.doi.org/10.6073/pasta/c560d99864cd7fd303153a11d2ba0ddd	United States of America	VIII
238	Lake Data	238_lake	gleon_chloride_lake_characteristics.csv	Environmental Data Initiative	doi:10.6073/pasta/455d73d4cb43514e503826211eba4e99	http://dx.doi.org/10.6073/pasta/c560d99864cd7fd303153a11d2ba0ddd	United States of America	VIII
93	Lake Data	93_lake	gleon_chloride_lake_characteristics.csv	Environmental Data Initiative	doi:10.6073/pasta/455d73d4cb43514e503826211eba4e99	http://dx.doi.org/10.6073/pasta/c560d99864cd7fd303153a11d2ba0ddd	United States of America	IX
49	Lake Data	49_lake	gleon_chloride_lake_characteristics.csv	Environmental Data Initiative	doi:10.6073/pasta/455d73d4cb43514e503826211eba4e99	http://dx.doi.org/10.6073/pasta/c560d99864cd7fd303153a11d2ba0ddd	United States of America	VIII
92	Lake Data	92_lake	gleon_chloride_lake_characteristics.csv	Environmental Data Initiative	doi:10.6073/pasta/455d73d4cb43514e503826211eba4e99	http://dx.doi.org/10.6073/pasta/c560d99864cd7fd303153a11d2ba0ddd	United States of America	IX
218	Lake Data	218_lake	gleon_chloride_lake_characteristics.csv	Environmental Data Initiative	doi:10.6073/pasta/455d73d4cb43514e503826211eba4e99	http://dx.doi.org/10.6073/pasta/c560d99864cd7fd303153a11d2ba0ddd	United States of America	VIII
509	Lake Data	509_lake	gleon_chloride_lake_characteristics.csv	Environmental Data Initiative	doi:10.6073/pasta/455d73d4cb43514e503826211eba4e99	http://dx.doi.org/10.6073/pasta/c560d99864cd7fd303153a11d2ba0ddd	United Kingdom
503	Lake Data	503_lake	gleon_chloride_lake_characteristics.csv	Environmental Data Initiative	doi:10.6073/pasta/455d73d4cb43514e503826211eba4e99	http://dx.doi.org/10.6073/pasta/c560d99864cd7fd303153a11d2ba0ddd	United Kingdom
506	Lake Data	506_lake	gleon_chloride_lake_characteristics.csv	Environmental Data Initiative	doi:10.6073/pasta/455d73d4cb43514e503826211eba4e99	http://dx.doi.org/10.6073/pasta/c560d99864cd7fd303153a11d2ba0ddd	United Kingdom
504	Lake Data	504_lake	gleon_chloride_lake_characteristics.csv	Environmental Data Initiative	doi:10.6073/pasta/455d73d4cb43514e503826211eba4e99	http://dx.doi.org/10.6073/pasta/c560d99864cd7fd303153a11d2ba0ddd	United Kingdom
502	Lake Data	502_lake	gleon_chloride_lake_characteristics.csv	Environmental Data Initiative	doi:10.6073/pasta/455d73d4cb43514e503826211eba4e99	http://dx.doi.org/10.6073/pasta/c560d99864cd7fd303153a11d2ba0ddd	United Kingdom
626	Lake Data	626_lake	gleon_chloride_lake_characteristics.csv	Environmental Data Initiative	doi:10.6073/pasta/455d73d4cb43514e503826211eba4e99	http://dx.doi.org/10.6073/pasta/c560d99864cd7fd303153a11d2ba0ddd	United States of America	XIV
578	Lake Data	578_lake	gleon_chloride_lake_characteristics.csv	Environmental Data Initiative	doi:10.6073/pasta/455d73d4cb43514e503826211eba4e99	http://dx.doi.org/10.6073/pasta/c560d99864cd7fd303153a11d2ba0ddd	Finland
437	Lake Data	437_lake	gleon_chloride_lake_characteristics.csv	Environmental Data Initiative	doi:10.6073/pasta/455d73d4cb43514e503826211eba4e99	http://dx.doi.org/10.6073/pasta/c560d99864cd7fd303153a11d2ba0ddd	United States of America	VII
18	Lake Data	18_lake	gleon_chloride_lake_characteristics.csv	Environmental Data Initiative	doi:10.6073/pasta/455d73d4cb43514e503826211eba4e99	http://dx.doi.org/10.6073/pasta/c560d99864cd7fd303153a11d2ba0ddd	United States of America	VIII
11	Lake Data	11_lake	gleon_chloride_lake_characteristics.csv	Environmental Data Initiative	doi:10.6073/pasta/455d73d4cb43514e503826211eba4e99	http://dx.doi.org/10.6073/pasta/c560d99864cd7fd303153a11d2ba0ddd	United States of America	VII
195	Lake Data	195_lake	gleon_chloride_lake_characteristics.csv	Environmental Data Initiative	doi:10.6073/pasta/455d73d4cb43514e503826211eba4e99	http://dx.doi.org/10.6073/pasta/c560d99864cd7fd303153a11d2ba0ddd	United States of America	VIII
628	Lake Data	628_lake	gleon_chloride_lake_characteristics.csv	Environmental Data Initiative	doi:10.6073/pasta/455d73d4cb43514e503826211eba4e99	http://dx.doi.org/10.6073/pasta/c560d99864cd7fd303153a11d2ba0ddd	United States of America	XIV
32	Lake Data	32_lake	gleon_chloride_lake_characteristics.csv	Environmental Data Initiative	doi:10.6073/pasta/455d73d4cb43514e503826211eba4e99	http://dx.doi.org/10.6073/pasta/c560d99864cd7fd303153a11d2ba0ddd	United States of America	VIII
41	Lake Data	41_lake	gleon_chloride_lake_characteristics.csv	Environmental Data Initiative	doi:10.6073/pasta/455d73d4cb43514e503826211eba4e99	http://dx.doi.org/10.6073/pasta/c560d99864cd7fd303153a11d2ba0ddd	United States of America	VIII
382	Lake Data	382_lake	gleon_chloride_lake_characteristics.csv	Environmental Data Initiative	doi:10.6073/pasta/455d73d4cb43514e503826211eba4e99	http://dx.doi.org/10.6073/pasta/c560d99864cd7fd303153a11d2ba0ddd	Sweden
228	Lake Data	228_lake	gleon_chloride_lake_characteristics.csv	Environmental Data Initiative	doi:10.6073/pasta/455d73d4cb43514e503826211eba4e99	http://dx.doi.org/10.6073/pasta/c560d99864cd7fd303153a11d2ba0ddd	United States of America	VIII
675	Lake Data	675_lake	gleon_chloride_lake_characteristics.csv	Environmental Data Initiative	doi:10.6073/pasta/455d73d4cb43514e503826211eba4e99	http://dx.doi.org/10.6073/pasta/c560d99864cd7fd303153a11d2ba0ddd	United States of America	XIV
603	Lake Data	603_lake	gleon_chloride_lake_characteristics.csv	Environmental Data Initiative	doi:10.6073/pasta/455d73d4cb43514e503826211eba4e99	http://dx.doi.org/10.6073/pasta/c560d99864cd7fd303153a11d2ba0ddd	Italy
547	Lake Data	547_lake	gleon_chloride_lake_characteristics.csv	Environmental Data Initiative	doi:10.6073/pasta/455d73d4cb43514e503826211eba4e99	http://dx.doi.org/10.6073/pasta/c560d99864cd7fd303153a11d2ba0ddd	Germany
343	Lake Data	343_lake	gleon_chloride_lake_characteristics.csv	Environmental Data Initiative	doi:10.6073/pasta/455d73d4cb43514e503826211eba4e99	http://dx.doi.org/10.6073/pasta/c560d99864cd7fd303153a11d2ba0ddd	Sweden
188	Lake Data	188_lake	gleon_chloride_lake_characteristics.csv	Environmental Data Initiative	doi:10.6073/pasta/455d73d4cb43514e503826211eba4e99	http://dx.doi.org/10.6073/pasta/c560d99864cd7fd303153a11d2ba0ddd	United States of America	VIII
439	Lake Data	439_lake	gleon_chloride_lake_characteristics.csv	Environmental Data Initiative	doi:10.6073/pasta/455d73d4cb43514e503826211eba4e99	http://dx.doi.org/10.6073/pasta/c560d99864cd7fd303153a11d2ba0ddd	United States of America	VII
677	Lake Data	677_lake	gleon_chloride_lake_characteristics.csv	Environmental Data Initiative	doi:10.6073/pasta/455d73d4cb43514e503826211eba4e99	http://dx.doi.org/10.6073/pasta/c560d99864cd7fd303153a11d2ba0ddd	United States of America	XIV
225	Lake Data	225_lake	gleon_chloride_lake_characteristics.csv	Environmental Data Initiative	doi:10.6073/pasta/455d73d4cb43514e503826211eba4e99	http://dx.doi.org/10.6073/pasta/c560d99864cd7fd303153a11d2ba0ddd	United States of America	VIII
91	Lake Data	91_lake	gleon_chloride_lake_characteristics.csv	Environmental Data Initiative	doi:10.6073/pasta/455d73d4cb43514e503826211eba4e99	http://dx.doi.org/10.6073/pasta/c560d99864cd7fd303153a11d2ba0ddd	United States of America	VI
536	Lake Data	536_lake	gleon_chloride_lake_characteristics.csv	Environmental Data Initiative	doi:10.6073/pasta/455d73d4cb43514e503826211eba4e99	http://dx.doi.org/10.6073/pasta/c560d99864cd7fd303153a11d2ba0ddd	Canada
629	Lake Data	629_lake	gleon_chloride_lake_characteristics.csv	Environmental Data Initiative	doi:10.6073/pasta/455d73d4cb43514e503826211eba4e99	http://dx.doi.org/10.6073/pasta/c560d99864cd7fd303153a11d2ba0ddd	United States of America	XIV
553	Lake Data	553_lake	gleon_chloride_lake_characteristics.csv	Environmental Data Initiative	doi:10.6073/pasta/455d73d4cb43514e503826211eba4e99	http://dx.doi.org/10.6073/pasta/c560d99864cd7fd303153a11d2ba0ddd	Germany
158	Lake Data	158_lake	gleon_chloride_lake_characteristics.csv	Environmental Data Initiative	doi:10.6073/pasta/455d73d4cb43514e503826211eba4e99	http://dx.doi.org/10.6073/pasta/c560d99864cd7fd303153a11d2ba0ddd	United States of America	VIII
36	Lake Data	36_lake	gleon_chloride_lake_characteristics.csv	Environmental Data Initiative	doi:10.6073/pasta/455d73d4cb43514e503826211eba4e99	http://dx.doi.org/10.6073/pasta/c560d99864cd7fd303153a11d2ba0ddd	United States of America	VIII
53	Lake Data	53_lake	gleon_chloride_lake_characteristics.csv	Environmental Data Initiative	doi:10.6073/pasta/455d73d4cb43514e503826211eba4e99	http://dx.doi.org/10.6073/pasta/c560d99864cd7fd303153a11d2ba0ddd	United States of America	VIII
35	Lake Data	35_lake	gleon_chloride_lake_characteristics.csv	Environmental Data Initiative	doi:10.6073/pasta/455d73d4cb43514e503826211eba4e99	http://dx.doi.org/10.6073/pasta/c560d99864cd7fd303153a11d2ba0ddd	United States of America	VIII
186	Lake Data	186_lake	gleon_chloride_lake_characteristics.csv	Environmental Data Initiative	doi:10.6073/pasta/455d73d4cb43514e503826211eba4e99	http://dx.doi.org/10.6073/pasta/c560d99864cd7fd303153a11d2ba0ddd	United States of America	VIII
679	Lake Data	679_lake	gleon_chloride_lake_characteristics.csv	Environmental Data Initiative	doi:10.6073/pasta/455d73d4cb43514e503826211eba4e99	http://dx.doi.org/10.6073/pasta/c560d99864cd7fd303153a11d2ba0ddd	United States of America	XIV
223	Lake Data	223_lake	gleon_chloride_lake_characteristics.csv	Environmental Data Initiative	doi:10.6073/pasta/455d73d4cb43514e503826211eba4e99	http://dx.doi.org/10.6073/pasta/c560d99864cd7fd303153a11d2ba0ddd	United States of America	VIII
1	Lake Data	1_lake	gleon_chloride_lake_characteristics.csv	Environmental Data Initiative	doi:10.6073/pasta/455d73d4cb43514e503826211eba4e99	http://dx.doi.org/10.6073/pasta/c560d99864cd7fd303153a11d2ba0ddd	United States of America	VIII
631	Lake Data	631_lake	gleon_chloride_lake_characteristics.csv	Environmental Data Initiative	doi:10.6073/pasta/455d73d4cb43514e503826211eba4e99	http://dx.doi.org/10.6073/pasta/c560d99864cd7fd303153a11d2ba0ddd	United States of America	XIV
478	Lake Data	478_lake	gleon_chloride_lake_characteristics.csv	Environmental Data Initiative	doi:10.6073/pasta/455d73d4cb43514e503826211eba4e99	http://dx.doi.org/10.6073/pasta/c560d99864cd7fd303153a11d2ba0ddd	Canada
680	Lake Data	680_lake	gleon_chloride_lake_characteristics.csv	Environmental Data Initiative	doi:10.6073/pasta/455d73d4cb43514e503826211eba4e99	http://dx.doi.org/10.6073/pasta/c560d99864cd7fd303153a11d2ba0ddd	United States of America	XIV
89	Lake Data	89_lake	gleon_chloride_lake_characteristics.csv	Environmental Data Initiative	doi:10.6073/pasta/455d73d4cb43514e503826211eba4e99	http://dx.doi.org/10.6073/pasta/c560d99864cd7fd303153a11d2ba0ddd	United States of America	VI
64	Lake Data	64_lake	gleon_chloride_lake_characteristics.csv	Environmental Data Initiative	doi:10.6073/pasta/455d73d4cb43514e503826211eba4e99	http://dx.doi.org/10.6073/pasta/c560d99864cd7fd303153a11d2ba0ddd	United States of America	VIII
171	Lake Data	171_lake	gleon_chloride_lake_characteristics.csv	Environmental Data Initiative	doi:10.6073/pasta/455d73d4cb43514e503826211eba4e99	http://dx.doi.org/10.6073/pasta/c560d99864cd7fd303153a11d2ba0ddd	United States of America	VIII
172	Lake Data	172_lake	gleon_chloride_lake_characteristics.csv	Environmental Data Initiative	doi:10.6073/pasta/455d73d4cb43514e503826211eba4e99	http://dx.doi.org/10.6073/pasta/c560d99864cd7fd303153a11d2ba0ddd	United States of America	VIII
88	Lake Data	88_lake	gleon_chloride_lake_characteristics.csv	Environmental Data Initiative	doi:10.6073/pasta/455d73d4cb43514e503826211eba4e99	http://dx.doi.org/10.6073/pasta/c560d99864cd7fd303153a11d2ba0ddd	United States of America	III
557	Lake Data	557_lake	gleon_chloride_lake_characteristics.csv	Environmental Data Initiative	doi:10.6073/pasta/455d73d4cb43514e503826211eba4e99	http://dx.doi.org/10.6073/pasta/c560d99864cd7fd303153a11d2ba0ddd	Germany
277	Lake Data	277_lake	gleon_chloride_lake_characteristics.csv	Environmental Data Initiative	doi:10.6073/pasta/455d73d4cb43514e503826211eba4e99	http://dx.doi.org/10.6073/pasta/c560d99864cd7fd303153a11d2ba0ddd	Sweden
74	Lake Data	74_lake	gleon_chloride_lake_characteristics.csv	Environmental Data Initiative	doi:10.6073/pasta/455d73d4cb43514e503826211eba4e99	http://dx.doi.org/10.6073/pasta/c560d99864cd7fd303153a11d2ba0ddd	United States of America	VIII
552	Lake Data	552_lake	gleon_chloride_lake_characteristics.csv	Environmental Data Initiative	doi:10.6073/pasta/455d73d4cb43514e503826211eba4e99	http://dx.doi.org/10.6073/pasta/c560d99864cd7fd303153a11d2ba0ddd	Germany
555	Lake Data	555_lake	gleon_chloride_lake_characteristics.csv	Environmental Data Initiative	doi:10.6073/pasta/455d73d4cb43514e503826211eba4e99	http://dx.doi.org/10.6073/pasta/c560d99864cd7fd303153a11d2ba0ddd	Germany
159	Lake Data	159_lake	gleon_chloride_lake_characteristics.csv	Environmental Data Initiative	doi:10.6073/pasta/455d73d4cb43514e503826211eba4e99	http://dx.doi.org/10.6073/pasta/c560d99864cd7fd303153a11d2ba0ddd	United States of America	VIII
160	Lake Data	160_lake	gleon_chloride_lake_characteristics.csv	Environmental Data Initiative	doi:10.6073/pasta/455d73d4cb43514e503826211eba4e99	http://dx.doi.org/10.6073/pasta/c560d99864cd7fd303153a11d2ba0ddd	United States of America	VIII
383	Lake Data	383_lake	gleon_chloride_lake_characteristics.csv	Environmental Data Initiative	doi:10.6073/pasta/455d73d4cb43514e503826211eba4e99	http://dx.doi.org/10.6073/pasta/c560d99864cd7fd303153a11d2ba0ddd	Sweden
440	Lake Data	440_lake	gleon_chloride_lake_characteristics.csv	Environmental Data Initiative	doi:10.6073/pasta/455d73d4cb43514e503826211eba4e99	http://dx.doi.org/10.6073/pasta/c560d99864cd7fd303153a11d2ba0ddd	United States of America	VII
219	Lake Data	219_lake	gleon_chloride_lake_characteristics.csv	Environmental Data Initiative	doi:10.6073/pasta/455d73d4cb43514e503826211eba4e99	http://dx.doi.org/10.6073/pasta/c560d99864cd7fd303153a11d2ba0ddd	United States of America	VIII
206	Lake Data	206_lake	gleon_chloride_lake_characteristics.csv	Environmental Data Initiative	doi:10.6073/pasta/455d73d4cb43514e503826211eba4e99	http://dx.doi.org/10.6073/pasta/c560d99864cd7fd303153a11d2ba0ddd	United States of America	VIII
441	Lake Data	441_lake	gleon_chloride_lake_characteristics.csv	Environmental Data Initiative	doi:10.6073/pasta/455d73d4cb43514e503826211eba4e99	http://dx.doi.org/10.6073/pasta/c560d99864cd7fd303153a11d2ba0ddd	United States of America	VII
187	Lake Data	187_lake	gleon_chloride_lake_characteristics.csv	Environmental Data Initiative	doi:10.6073/pasta/455d73d4cb43514e503826211eba4e99	http://dx.doi.org/10.6073/pasta/c560d99864cd7fd303153a11d2ba0ddd	United States of America	VIII
681	Lake Data	681_lake	gleon_chloride_lake_characteristics.csv	Environmental Data Initiative	doi:10.6073/pasta/455d73d4cb43514e503826211eba4e99	http://dx.doi.org/10.6073/pasta/c560d99864cd7fd303153a11d2ba0ddd	United States of America	XIV
163	Lake Data	163_lake	gleon_chloride_lake_characteristics.csv	Environmental Data Initiative	doi:10.6073/pasta/455d73d4cb43514e503826211eba4e99	http://dx.doi.org/10.6073/pasta/c560d99864cd7fd303153a11d2ba0ddd	United States of America	XIV
367	Lake Data	367_lake	gleon_chloride_lake_characteristics.csv	Environmental Data Initiative	doi:10.6073/pasta/455d73d4cb43514e503826211eba4e99	http://dx.doi.org/10.6073/pasta/c560d99864cd7fd303153a11d2ba0ddd	Sweden
290	Lake Data	290_lake	gleon_chloride_lake_characteristics.csv	Environmental Data Initiative	doi:10.6073/pasta/455d73d4cb43514e503826211eba4e99	http://dx.doi.org/10.6073/pasta/c560d99864cd7fd303153a11d2ba0ddd	Sweden
311	Lake Data	311_lake	gleon_chloride_lake_characteristics.csv	Environmental Data Initiative	doi:10.6073/pasta/455d73d4cb43514e503826211eba4e99	http://dx.doi.org/10.6073/pasta/c560d99864cd7fd303153a11d2ba0ddd	Sweden
442	Lake Data	442_lake	gleon_chloride_lake_characteristics.csv	Environmental Data Initiative	doi:10.6073/pasta/455d73d4cb43514e503826211eba4e99	http://dx.doi.org/10.6073/pasta/c560d99864cd7fd303153a11d2ba0ddd	United States of America	VII
443	Lake Data	443_lake	gleon_chloride_lake_characteristics.csv	Environmental Data Initiative	doi:10.6073/pasta/455d73d4cb43514e503826211eba4e99	http://dx.doi.org/10.6073/pasta/c560d99864cd7fd303153a11d2ba0ddd	United States of America	VII
73	Lake Data	73_lake	gleon_chloride_lake_characteristics.csv	Environmental Data Initiative	doi:10.6073/pasta/455d73d4cb43514e503826211eba4e99	http://dx.doi.org/10.6073/pasta/c560d99864cd7fd303153a11d2ba0ddd	United States of America	VIII
334	Lake Data	334_lake	gleon_chloride_lake_characteristics.csv	Environmental Data Initiative	doi:10.6073/pasta/455d73d4cb43514e503826211eba4e99	http://dx.doi.org/10.6073/pasta/c560d99864cd7fd303153a11d2ba0ddd	Sweden
333	Lake Data	333_lake	gleon_chloride_lake_characteristics.csv	Environmental Data Initiative	doi:10.6073/pasta/455d73d4cb43514e503826211eba4e99	http://dx.doi.org/10.6073/pasta/c560d99864cd7fd303153a11d2ba0ddd	Sweden
363	Lake Data	363_lake	gleon_chloride_lake_characteristics.csv	Environmental Data Initiative	doi:10.6073/pasta/455d73d4cb43514e503826211eba4e99	http://dx.doi.org/10.6073/pasta/c560d99864cd7fd303153a11d2ba0ddd	Sweden
339	Lake Data	339_lake	gleon_chloride_lake_characteristics.csv	Environmental Data Initiative	doi:10.6073/pasta/455d73d4cb43514e503826211eba4e99	http://dx.doi.org/10.6073/pasta/c560d99864cd7fd303153a11d2ba0ddd	Sweden
444	Lake Data	444_lake	gleon_chloride_lake_characteristics.csv	Environmental Data Initiative	doi:10.6073/pasta/455d73d4cb43514e503826211eba4e99	http://dx.doi.org/10.6073/pasta/c560d99864cd7fd303153a11d2ba0ddd	United States of America	VII
69	Lake Data	69_lake	gleon_chloride_lake_characteristics.csv	Environmental Data Initiative	doi:10.6073/pasta/455d73d4cb43514e503826211eba4e99	http://dx.doi.org/10.6073/pasta/c560d99864cd7fd303153a11d2ba0ddd	United States of America	VIII
376	Lake Data	376_lake	gleon_chloride_lake_characteristics.csv	Environmental Data Initiative	doi:10.6073/pasta/455d73d4cb43514e503826211eba4e99	http://dx.doi.org/10.6073/pasta/c560d99864cd7fd303153a11d2ba0ddd	Sweden
579	Lake Data	579_lake	gleon_chloride_lake_characteristics.csv	Environmental Data Initiative	doi:10.6073/pasta/455d73d4cb43514e503826211eba4e99	http://dx.doi.org/10.6073/pasta/c560d99864cd7fd303153a11d2ba0ddd	Finland
205	Lake Data	205_lake	gleon_chloride_lake_characteristics.csv	Environmental Data Initiative	doi:10.6073/pasta/455d73d4cb43514e503826211eba4e99	http://dx.doi.org/10.6073/pasta/c560d99864cd7fd303153a11d2ba0ddd	United States of America	VIII
248	Lake Data	248_lake	gleon_chloride_lake_characteristics.csv	Environmental Data Initiative	doi:10.6073/pasta/455d73d4cb43514e503826211eba4e99	http://dx.doi.org/10.6073/pasta/c560d99864cd7fd303153a11d2ba0ddd	United States of America	VIII
632	Lake Data	632_lake	gleon_chloride_lake_characteristics.csv	Environmental Data Initiative	doi:10.6073/pasta/455d73d4cb43514e503826211eba4e99	http://dx.doi.org/10.6073/pasta/c560d99864cd7fd303153a11d2ba0ddd	United States of America	XIV
633	Lake Data	633_lake	gleon_chloride_lake_characteristics.csv	Environmental Data Initiative	doi:10.6073/pasta/455d73d4cb43514e503826211eba4e99	http://dx.doi.org/10.6073/pasta/c560d99864cd7fd303153a11d2ba0ddd	United States of America	XIV
86	Lake Data	86_lake	gleon_chloride_lake_characteristics.csv	Environmental Data Initiative	doi:10.6073/pasta/455d73d4cb43514e503826211eba4e99	http://dx.doi.org/10.6073/pasta/c560d99864cd7fd303153a11d2ba0ddd	United States of America	IV
230	Lake Data	230_lake	gleon_chloride_lake_characteristics.csv	Environmental Data Initiative	doi:10.6073/pasta/455d73d4cb43514e503826211eba4e99	http://dx.doi.org/10.6073/pasta/c560d99864cd7fd303153a11d2ba0ddd	United States of America	VIII
445	Lake Data	445_lake	gleon_chloride_lake_characteristics.csv	Environmental Data Initiative	doi:10.6073/pasta/455d73d4cb43514e503826211eba4e99	http://dx.doi.org/10.6073/pasta/c560d99864cd7fd303153a11d2ba0ddd	United States of America	VII
588	Lake Data	588_lake	gleon_chloride_lake_characteristics.csv	Environmental Data Initiative	doi:10.6073/pasta/455d73d4cb43514e503826211eba4e99	http://dx.doi.org/10.6073/pasta/c560d99864cd7fd303153a11d2ba0ddd	Canada
161	Lake Data	161_lake	gleon_chloride_lake_characteristics.csv	Environmental Data Initiative	doi:10.6073/pasta/455d73d4cb43514e503826211eba4e99	http://dx.doi.org/10.6073/pasta/c560d99864cd7fd303153a11d2ba0ddd	United States of America	VIII
446	Lake Data	446_lake	gleon_chloride_lake_characteristics.csv	Environmental Data Initiative	doi:10.6073/pasta/455d73d4cb43514e503826211eba4e99	http://dx.doi.org/10.6073/pasta/c560d99864cd7fd303153a11d2ba0ddd	United States of America	VII
542	Lake Data	542_lake	gleon_chloride_lake_characteristics.csv	Environmental Data Initiative	doi:10.6073/pasta/455d73d4cb43514e503826211eba4e99	http://dx.doi.org/10.6073/pasta/c560d99864cd7fd303153a11d2ba0ddd	Canada
14	Lake Data	14_lake	gleon_chloride_lake_characteristics.csv	Environmental Data Initiative	doi:10.6073/pasta/455d73d4cb43514e503826211eba4e99	http://dx.doi.org/10.6073/pasta/c560d99864cd7fd303153a11d2ba0ddd	United States of America	VII
543	Lake Data	543_lake	gleon_chloride_lake_characteristics.csv	Environmental Data Initiative	doi:10.6073/pasta/455d73d4cb43514e503826211eba4e99	http://dx.doi.org/10.6073/pasta/c560d99864cd7fd303153a11d2ba0ddd	Canada
189	Lake Data	189_lake	gleon_chloride_lake_characteristics.csv	Environmental Data Initiative	doi:10.6073/pasta/455d73d4cb43514e503826211eba4e99	http://dx.doi.org/10.6073/pasta/c560d99864cd7fd303153a11d2ba0ddd	United States of America	VIII
565	Lake Data	565_lake	gleon_chloride_lake_characteristics.csv	Environmental Data Initiative	doi:10.6073/pasta/455d73d4cb43514e503826211eba4e99	http://dx.doi.org/10.6073/pasta/c560d99864cd7fd303153a11d2ba0ddd	Germany
556	Lake Data	556_lake	gleon_chloride_lake_characteristics.csv	Environmental Data Initiative	doi:10.6073/pasta/455d73d4cb43514e503826211eba4e99	http://dx.doi.org/10.6073/pasta/c560d99864cd7fd303153a11d2ba0ddd	Germany
447	Lake Data	447_lake	gleon_chloride_lake_characteristics.csv	Environmental Data Initiative	doi:10.6073/pasta/455d73d4cb43514e503826211eba4e99	http://dx.doi.org/10.6073/pasta/c560d99864cd7fd303153a11d2ba0ddd	United States of America	VII
180	Lake Data	180_lake	gleon_chloride_lake_characteristics.csv	Environmental Data Initiative	doi:10.6073/pasta/455d73d4cb43514e503826211eba4e99	http://dx.doi.org/10.6073/pasta/c560d99864cd7fd303153a11d2ba0ddd	United States of America	VIII
634	Lake Data	634_lake	gleon_chloride_lake_characteristics.csv	Environmental Data Initiative	doi:10.6073/pasta/455d73d4cb43514e503826211eba4e99	http://dx.doi.org/10.6073/pasta/c560d99864cd7fd303153a11d2ba0ddd	United States of America	XIV
58	Lake Data	58_lake	gleon_chloride_lake_characteristics.csv	Environmental Data Initiative	doi:10.6073/pasta/455d73d4cb43514e503826211eba4e99	http://dx.doi.org/10.6073/pasta/c560d99864cd7fd303153a11d2ba0ddd	United States of America	VIII
233	Lake Data	233_lake	gleon_chloride_lake_characteristics.csv	Environmental Data Initiative	doi:10.6073/pasta/455d73d4cb43514e503826211eba4e99	http://dx.doi.org/10.6073/pasta/c560d99864cd7fd303153a11d2ba0ddd	United States of America	XIV
300	Lake Data	300_lake	gleon_chloride_lake_characteristics.csv	Environmental Data Initiative	doi:10.6073/pasta/455d73d4cb43514e503826211eba4e99	http://dx.doi.org/10.6073/pasta/c560d99864cd7fd303153a11d2ba0ddd	Sweden
207	Lake Data	207_lake	gleon_chloride_lake_characteristics.csv	Environmental Data Initiative	doi:10.6073/pasta/455d73d4cb43514e503826211eba4e99	http://dx.doi.org/10.6073/pasta/c560d99864cd7fd303153a11d2ba0ddd	United States of America	VIII
682	Lake Data	682_lake	gleon_chloride_lake_characteristics.csv	Environmental Data Initiative	doi:10.6073/pasta/455d73d4cb43514e503826211eba4e99	http://dx.doi.org/10.6073/pasta/c560d99864cd7fd303153a11d2ba0ddd	United States of America	XIV
683	Lake Data	683_lake	gleon_chloride_lake_characteristics.csv	Environmental Data Initiative	doi:10.6073/pasta/455d73d4cb43514e503826211eba4e99	http://dx.doi.org/10.6073/pasta/c560d99864cd7fd303153a11d2ba0ddd	United States of America	XIV
349	Lake Data	349_lake	gleon_chloride_lake_characteristics.csv	Environmental Data Initiative	doi:10.6073/pasta/455d73d4cb43514e503826211eba4e99	http://dx.doi.org/10.6073/pasta/c560d99864cd7fd303153a11d2ba0ddd	Sweden
589	Lake Data	589_lake	gleon_chloride_lake_characteristics.csv	Environmental Data Initiative	doi:10.6073/pasta/455d73d4cb43514e503826211eba4e99	http://dx.doi.org/10.6073/pasta/c560d99864cd7fd303153a11d2ba0ddd	Canada
212	Lake Data	212_lake	gleon_chloride_lake_characteristics.csv	Environmental Data Initiative	doi:10.6073/pasta/455d73d4cb43514e503826211eba4e99	http://dx.doi.org/10.6073/pasta/c560d99864cd7fd303153a11d2ba0ddd	United States of America	VIII
222	Lake Data	222_lake	gleon_chloride_lake_characteristics.csv	Environmental Data Initiative	doi:10.6073/pasta/455d73d4cb43514e503826211eba4e99	http://dx.doi.org/10.6073/pasta/c560d99864cd7fd303153a11d2ba0ddd	United States of America	VIII
566	Lake Data	566_lake	gleon_chloride_lake_characteristics.csv	Environmental Data Initiative	doi:10.6073/pasta/455d73d4cb43514e503826211eba4e99	http://dx.doi.org/10.6073/pasta/c560d99864cd7fd303153a11d2ba0ddd	Germany
330	Lake Data	330_lake	gleon_chloride_lake_characteristics.csv	Environmental Data Initiative	doi:10.6073/pasta/455d73d4cb43514e503826211eba4e99	http://dx.doi.org/10.6073/pasta/c560d99864cd7fd303153a11d2ba0ddd	Sweden
505	Lake Data	505_lake	gleon_chloride_lake_characteristics.csv	Environmental Data Initiative	doi:10.6073/pasta/455d73d4cb43514e503826211eba4e99	http://dx.doi.org/10.6073/pasta/c560d99864cd7fd303153a11d2ba0ddd	United Kingdom
282	Lake Data	282_lake	gleon_chloride_lake_characteristics.csv	Environmental Data Initiative	doi:10.6073/pasta/455d73d4cb43514e503826211eba4e99	http://dx.doi.org/10.6073/pasta/c560d99864cd7fd303153a11d2ba0ddd	Sweden
179	Lake Data	179_lake	gleon_chloride_lake_characteristics.csv	Environmental Data Initiative	doi:10.6073/pasta/455d73d4cb43514e503826211eba4e99	http://dx.doi.org/10.6073/pasta/c560d99864cd7fd303153a11d2ba0ddd	United States of America	VIII
55	Lake Data	55_lake	gleon_chloride_lake_characteristics.csv	Environmental Data Initiative	doi:10.6073/pasta/455d73d4cb43514e503826211eba4e99	http://dx.doi.org/10.6073/pasta/c560d99864cd7fd303153a11d2ba0ddd	United States of America	VIII
580	Lake Data	580_lake	gleon_chloride_lake_characteristics.csv	Environmental Data Initiative	doi:10.6073/pasta/455d73d4cb43514e503826211eba4e99	http://dx.doi.org/10.6073/pasta/c560d99864cd7fd303153a11d2ba0ddd	Finland
581	Lake Data	581_lake	gleon_chloride_lake_characteristics.csv	Environmental Data Initiative	doi:10.6073/pasta/455d73d4cb43514e503826211eba4e99	http://dx.doi.org/10.6073/pasta/c560d99864cd7fd303153a11d2ba0ddd	Finland
241	Lake Data	241_lake	gleon_chloride_lake_characteristics.csv	Environmental Data Initiative	doi:10.6073/pasta/455d73d4cb43514e503826211eba4e99	http://dx.doi.org/10.6073/pasta/c560d99864cd7fd303153a11d2ba0ddd	United States of America	VIII
635	Lake Data	635_lake	gleon_chloride_lake_characteristics.csv	Environmental Data Initiative	doi:10.6073/pasta/455d73d4cb43514e503826211eba4e99	http://dx.doi.org/10.6073/pasta/c560d99864cd7fd303153a11d2ba0ddd	United States of America	XIV
362	Lake Data	362_lake	gleon_chloride_lake_characteristics.csv	Environmental Data Initiative	doi:10.6073/pasta/455d73d4cb43514e503826211eba4e99	http://dx.doi.org/10.6073/pasta/c560d99864cd7fd303153a11d2ba0ddd	Sweden
309	Lake Data	309_lake	gleon_chloride_lake_characteristics.csv	Environmental Data Initiative	doi:10.6073/pasta/455d73d4cb43514e503826211eba4e99	http://dx.doi.org/10.6073/pasta/c560d99864cd7fd303153a11d2ba0ddd	Sweden
477	Lake Data	477_lake	gleon_chloride_lake_characteristics.csv	Environmental Data Initiative	doi:10.6073/pasta/455d73d4cb43514e503826211eba4e99	http://dx.doi.org/10.6073/pasta/c560d99864cd7fd303153a11d2ba0ddd	Canada
637	Lake Data	637_lake	gleon_chloride_lake_characteristics.csv	Environmental Data Initiative	doi:10.6073/pasta/455d73d4cb43514e503826211eba4e99	http://dx.doi.org/10.6073/pasta/c560d99864cd7fd303153a11d2ba0ddd	United States of America	XIV
586	Lake Data	586_lake	gleon_chloride_lake_characteristics.csv	Environmental Data Initiative	doi:10.6073/pasta/455d73d4cb43514e503826211eba4e99	http://dx.doi.org/10.6073/pasta/c560d99864cd7fd303153a11d2ba0ddd	Canada
574	Lake Data	574_lake	gleon_chloride_lake_characteristics.csv	Environmental Data Initiative	doi:10.6073/pasta/455d73d4cb43514e503826211eba4e99	http://dx.doi.org/10.6073/pasta/c560d99864cd7fd303153a11d2ba0ddd	Germany
569	Lake Data	569_lake	gleon_chloride_lake_characteristics.csv	Environmental Data Initiative	doi:10.6073/pasta/455d73d4cb43514e503826211eba4e99	http://dx.doi.org/10.6073/pasta/c560d99864cd7fd303153a11d2ba0ddd	Germany
450	Lake Data	450_lake	gleon_chloride_lake_characteristics.csv	Environmental Data Initiative	doi:10.6073/pasta/455d73d4cb43514e503826211eba4e99	http://dx.doi.org/10.6073/pasta/c560d99864cd7fd303153a11d2ba0ddd	United States of America	VII
638	Lake Data	638_lake	gleon_chloride_lake_characteristics.csv	Environmental Data Initiative	doi:10.6073/pasta/455d73d4cb43514e503826211eba4e99	http://dx.doi.org/10.6073/pasta/c560d99864cd7fd303153a11d2ba0ddd	United States of America	XIV
544	Lake Data	544_lake	gleon_chloride_lake_characteristics.csv	Environmental Data Initiative	doi:10.6073/pasta/455d73d4cb43514e503826211eba4e99	http://dx.doi.org/10.6073/pasta/c560d99864cd7fd303153a11d2ba0ddd	Germany
507	Lake Data	507_lake	gleon_chloride_lake_characteristics.csv	Environmental Data Initiative	doi:10.6073/pasta/455d73d4cb43514e503826211eba4e99	http://dx.doi.org/10.6073/pasta/c560d99864cd7fd303153a11d2ba0ddd	United Kingdom
639	Lake Data	639_lake	gleon_chloride_lake_characteristics.csv	Environmental Data Initiative	doi:10.6073/pasta/455d73d4cb43514e503826211eba4e99	http://dx.doi.org/10.6073/pasta/c560d99864cd7fd303153a11d2ba0ddd	United States of America	XIV
184	Lake Data	184_lake	gleon_chloride_lake_characteristics.csv	Environmental Data Initiative	doi:10.6073/pasta/455d73d4cb43514e503826211eba4e99	http://dx.doi.org/10.6073/pasta/c560d99864cd7fd303153a11d2ba0ddd	United States of America	VIII
243	Lake Data	243_lake	gleon_chloride_lake_characteristics.csv	Environmental Data Initiative	doi:10.6073/pasta/455d73d4cb43514e503826211eba4e99	http://dx.doi.org/10.6073/pasta/c560d99864cd7fd303153a11d2ba0ddd	United States of America	VIII
191	Lake Data	191_lake	gleon_chloride_lake_characteristics.csv	Environmental Data Initiative	doi:10.6073/pasta/455d73d4cb43514e503826211eba4e99	http://dx.doi.org/10.6073/pasta/c560d99864cd7fd303153a11d2ba0ddd	United States of America	VIII
640	Lake Data	640_lake	gleon_chloride_lake_characteristics.csv	Environmental Data Initiative	doi:10.6073/pasta/455d73d4cb43514e503826211eba4e99	http://dx.doi.org/10.6073/pasta/c560d99864cd7fd303153a11d2ba0ddd	United States of America	XIV
451	Lake Data	451_lake	gleon_chloride_lake_characteristics.csv	Environmental Data Initiative	doi:10.6073/pasta/455d73d4cb43514e503826211eba4e99	http://dx.doi.org/10.6073/pasta/c560d99864cd7fd303153a11d2ba0ddd	United States of America	VIII
684	Lake Data	684_lake	gleon_chloride_lake_characteristics.csv	Environmental Data Initiative	doi:10.6073/pasta/455d73d4cb43514e503826211eba4e99	http://dx.doi.org/10.6073/pasta/c560d99864cd7fd303153a11d2ba0ddd	United States of America	XIV
591	Lake Data	591_lake	gleon_chloride_lake_characteristics.csv	Environmental Data Initiative	doi:10.6073/pasta/455d73d4cb43514e503826211eba4e99	http://dx.doi.org/10.6073/pasta/c560d99864cd7fd303153a11d2ba0ddd	Canada
370	Lake Data	370_lake	gleon_chloride_lake_characteristics.csv	Environmental Data Initiative	doi:10.6073/pasta/455d73d4cb43514e503826211eba4e99	http://dx.doi.org/10.6073/pasta/c560d99864cd7fd303153a11d2ba0ddd	Sweden
279	Lake Data	279_lake	gleon_chloride_lake_characteristics.csv	Environmental Data Initiative	doi:10.6073/pasta/455d73d4cb43514e503826211eba4e99	http://dx.doi.org/10.6073/pasta/c560d99864cd7fd303153a11d2ba0ddd	Sweden
452	Lake Data	452_lake	gleon_chloride_lake_characteristics.csv	Environmental Data Initiative	doi:10.6073/pasta/455d73d4cb43514e503826211eba4e99	http://dx.doi.org/10.6073/pasta/c560d99864cd7fd303153a11d2ba0ddd	United States of America	VII
453	Lake Data	453_lake	gleon_chloride_lake_characteristics.csv	Environmental Data Initiative	doi:10.6073/pasta/455d73d4cb43514e503826211eba4e99	http://dx.doi.org/10.6073/pasta/c560d99864cd7fd303153a11d2ba0ddd	United States of America	VII
685	Lake Data	685_lake	gleon_chloride_lake_characteristics.csv	Environmental Data Initiative	doi:10.6073/pasta/455d73d4cb43514e503826211eba4e99	http://dx.doi.org/10.6073/pasta/c560d99864cd7fd303153a11d2ba0ddd	United States of America	XIV
641	Lake Data	641_lake	gleon_chloride_lake_characteristics.csv	Environmental Data Initiative	doi:10.6073/pasta/455d73d4cb43514e503826211eba4e99	http://dx.doi.org/10.6073/pasta/c560d99864cd7fd303153a11d2ba0ddd	United States of America	XIV
642	Lake Data	642_lake	gleon_chloride_lake_characteristics.csv	Environmental Data Initiative	doi:10.6073/pasta/455d73d4cb43514e503826211eba4e99	http://dx.doi.org/10.6073/pasta/c560d99864cd7fd303153a11d2ba0ddd	United States of America	XIV
598	Lake Data	598_lake	gleon_chloride_lake_characteristics.csv	Environmental Data Initiative	doi:10.6073/pasta/455d73d4cb43514e503826211eba4e99	http://dx.doi.org/10.6073/pasta/c560d99864cd7fd303153a11d2ba0ddd	Canada
301	Lake Data	301_lake	gleon_chloride_lake_characteristics.csv	Environmental Data Initiative	doi:10.6073/pasta/455d73d4cb43514e503826211eba4e99	http://dx.doi.org/10.6073/pasta/c560d99864cd7fd303153a11d2ba0ddd	Sweden
319	Lake Data	319_lake	gleon_chloride_lake_characteristics.csv	Environmental Data Initiative	doi:10.6073/pasta/455d73d4cb43514e503826211eba4e99	http://dx.doi.org/10.6073/pasta/c560d99864cd7fd303153a11d2ba0ddd	Sweden
183	Lake Data	183_lake	gleon_chloride_lake_characteristics.csv	Environmental Data Initiative	doi:10.6073/pasta/455d73d4cb43514e503826211eba4e99	http://dx.doi.org/10.6073/pasta/c560d99864cd7fd303153a11d2ba0ddd	United States of America	VIII
643	Lake Data	643_lake	gleon_chloride_lake_characteristics.csv	Environmental Data Initiative	doi:10.6073/pasta/455d73d4cb43514e503826211eba4e99	http://dx.doi.org/10.6073/pasta/c560d99864cd7fd303153a11d2ba0ddd	United States of America	XIV
645	Lake Data	645_lake	gleon_chloride_lake_characteristics.csv	Environmental Data Initiative	doi:10.6073/pasta/455d73d4cb43514e503826211eba4e99	http://dx.doi.org/10.6073/pasta/c560d99864cd7fd303153a11d2ba0ddd	United States of America	XIV
646	Lake Data	646_lake	gleon_chloride_lake_characteristics.csv	Environmental Data Initiative	doi:10.6073/pasta/455d73d4cb43514e503826211eba4e99	http://dx.doi.org/10.6073/pasta/c560d99864cd7fd303153a11d2ba0ddd	United States of America	XIV
454	Lake Data	454_lake	gleon_chloride_lake_characteristics.csv	Environmental Data Initiative	doi:10.6073/pasta/455d73d4cb43514e503826211eba4e99	http://dx.doi.org/10.6073/pasta/c560d99864cd7fd303153a11d2ba0ddd	United States of America	VII
208	Lake Data	208_lake	gleon_chloride_lake_characteristics.csv	Environmental Data Initiative	doi:10.6073/pasta/455d73d4cb43514e503826211eba4e99	http://dx.doi.org/10.6073/pasta/c560d99864cd7fd303153a11d2ba0ddd	United States of America	VIII
234	Lake Data	234_lake	gleon_chloride_lake_characteristics.csv	Environmental Data Initiative	doi:10.6073/pasta/455d73d4cb43514e503826211eba4e99	http://dx.doi.org/10.6073/pasta/c560d99864cd7fd303153a11d2ba0ddd	United States of America	VIII
268	Lake Data	268_lake	gleon_chloride_lake_characteristics.csv	Environmental Data Initiative	doi:10.6073/pasta/455d73d4cb43514e503826211eba4e99	http://dx.doi.org/10.6073/pasta/c560d99864cd7fd303153a11d2ba0ddd	United States of America	VIII
602	Lake Data	602_lake	gleon_chloride_lake_characteristics.csv	Environmental Data Initiative	doi:10.6073/pasta/455d73d4cb43514e503826211eba4e99	http://dx.doi.org/10.6073/pasta/c560d99864cd7fd303153a11d2ba0ddd	Canada
209	Lake Data	209_lake	gleon_chloride_lake_characteristics.csv	Environmental Data Initiative	doi:10.6073/pasta/455d73d4cb43514e503826211eba4e99	http://dx.doi.org/10.6073/pasta/c560d99864cd7fd303153a11d2ba0ddd	United States of America	VIII
455	Lake Data	455_lake	gleon_chloride_lake_characteristics.csv	Environmental Data Initiative	doi:10.6073/pasta/455d73d4cb43514e503826211eba4e99	http://dx.doi.org/10.6073/pasta/c560d99864cd7fd303153a11d2ba0ddd	United States of America	VII
647	Lake Data	647_lake	gleon_chloride_lake_characteristics.csv	Environmental Data Initiative	doi:10.6073/pasta/455d73d4cb43514e503826211eba4e99	http://dx.doi.org/10.6073/pasta/c560d99864cd7fd303153a11d2ba0ddd	United States of America	XIV
392	Lake Data	392_lake	gleon_chloride_lake_characteristics.csv	Environmental Data Initiative	doi:10.6073/pasta/455d73d4cb43514e503826211eba4e99	http://dx.doi.org/10.6073/pasta/c560d99864cd7fd303153a11d2ba0ddd	United States of America	VIII
648	Lake Data	648_lake	gleon_chloride_lake_characteristics.csv	Environmental Data Initiative	doi:10.6073/pasta/455d73d4cb43514e503826211eba4e99	http://dx.doi.org/10.6073/pasta/c560d99864cd7fd303153a11d2ba0ddd	United States of America	XIV
341	Lake Data	341_lake	gleon_chloride_lake_characteristics.csv	Environmental Data Initiative	doi:10.6073/pasta/455d73d4cb43514e503826211eba4e99	http://dx.doi.org/10.6073/pasta/c560d99864cd7fd303153a11d2ba0ddd	Sweden
599	Lake Data	599_lake	gleon_chloride_lake_characteristics.csv	Environmental Data Initiative	doi:10.6073/pasta/455d73d4cb43514e503826211eba4e99	http://dx.doi.org/10.6073/pasta/c560d99864cd7fd303153a11d2ba0ddd	Canada
649	Lake Data	649_lake	gleon_chloride_lake_characteristics.csv	Environmental Data Initiative	doi:10.6073/pasta/455d73d4cb43514e503826211eba4e99	http://dx.doi.org/10.6073/pasta/c560d99864cd7fd303153a11d2ba0ddd	United States of America	XIV
19	Lake Data	19_lake	gleon_chloride_lake_characteristics.csv	Environmental Data Initiative	doi:10.6073/pasta/455d73d4cb43514e503826211eba4e99	http://dx.doi.org/10.6073/pasta/c560d99864cd7fd303153a11d2ba0ddd	United States of America	VII
650	Lake Data	650_lake	gleon_chloride_lake_characteristics.csv	Environmental Data Initiative	doi:10.6073/pasta/455d73d4cb43514e503826211eba4e99	http://dx.doi.org/10.6073/pasta/c560d99864cd7fd303153a11d2ba0ddd	United States of America	XIV
456	Lake Data	456_lake	gleon_chloride_lake_characteristics.csv	Environmental Data Initiative	doi:10.6073/pasta/455d73d4cb43514e503826211eba4e99	http://dx.doi.org/10.6073/pasta/c560d99864cd7fd303153a11d2ba0ddd	United States of America	VII
192	Lake Data	192_lake	gleon_chloride_lake_characteristics.csv	Environmental Data Initiative	doi:10.6073/pasta/455d73d4cb43514e503826211eba4e99	http://dx.doi.org/10.6073/pasta/c560d99864cd7fd303153a11d2ba0ddd	United States of America	VIII
317	Lake Data	317_lake	gleon_chloride_lake_characteristics.csv	Environmental Data Initiative	doi:10.6073/pasta/455d73d4cb43514e503826211eba4e99	http://dx.doi.org/10.6073/pasta/c560d99864cd7fd303153a11d2ba0ddd	Sweden
321	Lake Data	321_lake	gleon_chloride_lake_characteristics.csv	Environmental Data Initiative	doi:10.6073/pasta/455d73d4cb43514e503826211eba4e99	http://dx.doi.org/10.6073/pasta/c560d99864cd7fd303153a11d2ba0ddd	Sweden
651	Lake Data	651_lake	gleon_chloride_lake_characteristics.csv	Environmental Data Initiative	doi:10.6073/pasta/455d73d4cb43514e503826211eba4e99	http://dx.doi.org/10.6073/pasta/c560d99864cd7fd303153a11d2ba0ddd	United States of America	XIV
592	Lake Data	592_lake	gleon_chloride_lake_characteristics.csv	Environmental Data Initiative	doi:10.6073/pasta/455d73d4cb43514e503826211eba4e99	http://dx.doi.org/10.6073/pasta/c560d99864cd7fd303153a11d2ba0ddd	Canada
345	Lake Data	345_lake	gleon_chloride_lake_characteristics.csv	Environmental Data Initiative	doi:10.6073/pasta/455d73d4cb43514e503826211eba4e99	http://dx.doi.org/10.6073/pasta/c560d99864cd7fd303153a11d2ba0ddd	Sweden
371	Lake Data	371_lake	gleon_chloride_lake_characteristics.csv	Environmental Data Initiative	doi:10.6073/pasta/455d73d4cb43514e503826211eba4e99	http://dx.doi.org/10.6073/pasta/c560d99864cd7fd303153a11d2ba0ddd	Sweden
359	Lake Data	359_lake	gleon_chloride_lake_characteristics.csv	Environmental Data Initiative	doi:10.6073/pasta/455d73d4cb43514e503826211eba4e99	http://dx.doi.org/10.6073/pasta/c560d99864cd7fd303153a11d2ba0ddd	Sweden
360	Lake Data	360_lake	gleon_chloride_lake_characteristics.csv	Environmental Data Initiative	doi:10.6073/pasta/455d73d4cb43514e503826211eba4e99	http://dx.doi.org/10.6073/pasta/c560d99864cd7fd303153a11d2ba0ddd	Sweden
369	Lake Data	369_lake	gleon_chloride_lake_characteristics.csv	Environmental Data Initiative	doi:10.6073/pasta/455d73d4cb43514e503826211eba4e99	http://dx.doi.org/10.6073/pasta/c560d99864cd7fd303153a11d2ba0ddd	Sweden
278	Lake Data	278_lake	gleon_chloride_lake_characteristics.csv	Environmental Data Initiative	doi:10.6073/pasta/455d73d4cb43514e503826211eba4e99	http://dx.doi.org/10.6073/pasta/c560d99864cd7fd303153a11d2ba0ddd	Sweden
286	Lake Data	286_lake	gleon_chloride_lake_characteristics.csv	Environmental Data Initiative	doi:10.6073/pasta/455d73d4cb43514e503826211eba4e99	http://dx.doi.org/10.6073/pasta/c560d99864cd7fd303153a11d2ba0ddd	Sweden
298	Lake Data	298_lake	gleon_chloride_lake_characteristics.csv	Environmental Data Initiative	doi:10.6073/pasta/455d73d4cb43514e503826211eba4e99	http://dx.doi.org/10.6073/pasta/c560d99864cd7fd303153a11d2ba0ddd	Sweden
325	Lake Data	325_lake	gleon_chloride_lake_characteristics.csv	Environmental Data Initiative	doi:10.6073/pasta/455d73d4cb43514e503826211eba4e99	http://dx.doi.org/10.6073/pasta/c560d99864cd7fd303153a11d2ba0ddd	Sweden
297	Lake Data	297_lake	gleon_chloride_lake_characteristics.csv	Environmental Data Initiative	doi:10.6073/pasta/455d73d4cb43514e503826211eba4e99	http://dx.doi.org/10.6073/pasta/c560d99864cd7fd303153a11d2ba0ddd	Sweden
368	Lake Data	368_lake	gleon_chloride_lake_characteristics.csv	Environmental Data Initiative	doi:10.6073/pasta/455d73d4cb43514e503826211eba4e99	http://dx.doi.org/10.6073/pasta/c560d99864cd7fd303153a11d2ba0ddd	Sweden
270	Lake Data	270_lake	gleon_chloride_lake_characteristics.csv	Environmental Data Initiative	doi:10.6073/pasta/455d73d4cb43514e503826211eba4e99	http://dx.doi.org/10.6073/pasta/c560d99864cd7fd303153a11d2ba0ddd	United States of America	VIII
539	Lake Data	539_lake	gleon_chloride_lake_characteristics.csv	Environmental Data Initiative	doi:10.6073/pasta/455d73d4cb43514e503826211eba4e99	http://dx.doi.org/10.6073/pasta/c560d99864cd7fd303153a11d2ba0ddd	Canada
492	Lake Data	492_lake	gleon_chloride_lake_characteristics.csv	Environmental Data Initiative	doi:10.6073/pasta/455d73d4cb43514e503826211eba4e99	http://dx.doi.org/10.6073/pasta/c560d99864cd7fd303153a11d2ba0ddd	Canada
271	Lake Data	271_lake	gleon_chloride_lake_characteristics.csv	Environmental Data Initiative	doi:10.6073/pasta/455d73d4cb43514e503826211eba4e99	http://dx.doi.org/10.6073/pasta/c560d99864cd7fd303153a11d2ba0ddd	United States of America	VIII
27	Lake Data	27_lake	gleon_chloride_lake_characteristics.csv	Environmental Data Initiative	doi:10.6073/pasta/455d73d4cb43514e503826211eba4e99	http://dx.doi.org/10.6073/pasta/c560d99864cd7fd303153a11d2ba0ddd	United States of America	VIII
272	Lake Data	272_lake	gleon_chloride_lake_characteristics.csv	Environmental Data Initiative	doi:10.6073/pasta/455d73d4cb43514e503826211eba4e99	http://dx.doi.org/10.6073/pasta/c560d99864cd7fd303153a11d2ba0ddd	United States of America	VIII
326	Lake Data	326_lake	gleon_chloride_lake_characteristics.csv	Environmental Data Initiative	doi:10.6073/pasta/455d73d4cb43514e503826211eba4e99	http://dx.doi.org/10.6073/pasta/c560d99864cd7fd303153a11d2ba0ddd	Sweden
372	Lake Data	372_lake	gleon_chloride_lake_characteristics.csv	Environmental Data Initiative	doi:10.6073/pasta/455d73d4cb43514e503826211eba4e99	http://dx.doi.org/10.6073/pasta/c560d99864cd7fd303153a11d2ba0ddd	Sweden
310	Lake Data	310_lake	gleon_chloride_lake_characteristics.csv	Environmental Data Initiative	doi:10.6073/pasta/455d73d4cb43514e503826211eba4e99	http://dx.doi.org/10.6073/pasta/c560d99864cd7fd303153a11d2ba0ddd	Sweden
83	Lake Data	83_lake	gleon_chloride_lake_characteristics.csv	Environmental Data Initiative	doi:10.6073/pasta/455d73d4cb43514e503826211eba4e99	http://dx.doi.org/10.6073/pasta/c560d99864cd7fd303153a11d2ba0ddd	United States of America	VI
687	Lake Data	687_lake	gleon_chloride_lake_characteristics.csv	Environmental Data Initiative	doi:10.6073/pasta/455d73d4cb43514e503826211eba4e99	http://dx.doi.org/10.6073/pasta/c560d99864cd7fd303153a11d2ba0ddd	United States of America	XIV
366	Lake Data	366_lake	gleon_chloride_lake_characteristics.csv	Environmental Data Initiative	doi:10.6073/pasta/455d73d4cb43514e503826211eba4e99	http://dx.doi.org/10.6073/pasta/c560d99864cd7fd303153a11d2ba0ddd	Sweden
291	Lake Data	291_lake	gleon_chloride_lake_characteristics.csv	Environmental Data Initiative	doi:10.6073/pasta/455d73d4cb43514e503826211eba4e99	http://dx.doi.org/10.6073/pasta/c560d99864cd7fd303153a11d2ba0ddd	Sweden
304	Lake Data	304_lake	gleon_chloride_lake_characteristics.csv	Environmental Data Initiative	doi:10.6073/pasta/455d73d4cb43514e503826211eba4e99	http://dx.doi.org/10.6073/pasta/c560d99864cd7fd303153a11d2ba0ddd	Sweden
459	Lake Data	459_lake	gleon_chloride_lake_characteristics.csv	Environmental Data Initiative	doi:10.6073/pasta/455d73d4cb43514e503826211eba4e99	http://dx.doi.org/10.6073/pasta/c560d99864cd7fd303153a11d2ba0ddd	United States of America	VII
275	Lake Data	275_lake	gleon_chloride_lake_characteristics.csv	Environmental Data Initiative	doi:10.6073/pasta/455d73d4cb43514e503826211eba4e99	http://dx.doi.org/10.6073/pasta/c560d99864cd7fd303153a11d2ba0ddd	Sweden
203	Lake Data	203_lake	gleon_chloride_lake_characteristics.csv	Environmental Data Initiative	doi:10.6073/pasta/455d73d4cb43514e503826211eba4e99	http://dx.doi.org/10.6073/pasta/c560d99864cd7fd303153a11d2ba0ddd	United States of America	VIII
239	Lake Data	239_lake	gleon_chloride_lake_characteristics.csv	Environmental Data Initiative	doi:10.6073/pasta/455d73d4cb43514e503826211eba4e99	http://dx.doi.org/10.6073/pasta/c560d99864cd7fd303153a11d2ba0ddd	United States of America	VIII
652	Lake Data	652_lake	gleon_chloride_lake_characteristics.csv	Environmental Data Initiative	doi:10.6073/pasta/455d73d4cb43514e503826211eba4e99	http://dx.doi.org/10.6073/pasta/c560d99864cd7fd303153a11d2ba0ddd	United States of America	XIV
306	Lake Data	306_lake	gleon_chloride_lake_characteristics.csv	Environmental Data Initiative	doi:10.6073/pasta/455d73d4cb43514e503826211eba4e99	http://dx.doi.org/10.6073/pasta/c560d99864cd7fd303153a11d2ba0ddd	Sweden
545	Lake Data	545_lake	gleon_chloride_lake_characteristics.csv	Environmental Data Initiative	doi:10.6073/pasta/455d73d4cb43514e503826211eba4e99	http://dx.doi.org/10.6073/pasta/c560d99864cd7fd303153a11d2ba0ddd	Germany
460	Lake Data	460_lake	gleon_chloride_lake_characteristics.csv	Environmental Data Initiative	doi:10.6073/pasta/455d73d4cb43514e503826211eba4e99	http://dx.doi.org/10.6073/pasta/c560d99864cd7fd303153a11d2ba0ddd	United States of America	VIII
394	Lake Data	394_lake	gleon_chloride_lake_characteristics.csv	Environmental Data Initiative	doi:10.6073/pasta/455d73d4cb43514e503826211eba4e99	http://dx.doi.org/10.6073/pasta/c560d99864cd7fd303153a11d2ba0ddd	United States of America	VIII
224	Lake Data	224_lake	gleon_chloride_lake_characteristics.csv	Environmental Data Initiative	doi:10.6073/pasta/455d73d4cb43514e503826211eba4e99	http://dx.doi.org/10.6073/pasta/c560d99864cd7fd303153a11d2ba0ddd	United States of America	VIII
653	Lake Data	653_lake	gleon_chloride_lake_characteristics.csv	Environmental Data Initiative	doi:10.6073/pasta/455d73d4cb43514e503826211eba4e99	http://dx.doi.org/10.6073/pasta/c560d99864cd7fd303153a11d2ba0ddd	United States of America	XIV
461	Lake Data	461_lake	gleon_chloride_lake_characteristics.csv	Environmental Data Initiative	doi:10.6073/pasta/455d73d4cb43514e503826211eba4e99	http://dx.doi.org/10.6073/pasta/c560d99864cd7fd303153a11d2ba0ddd	United States of America	VII
582	Lake Data	582_lake	gleon_chloride_lake_characteristics.csv	Environmental Data Initiative	doi:10.6073/pasta/455d73d4cb43514e503826211eba4e99	http://dx.doi.org/10.6073/pasta/c560d99864cd7fd303153a11d2ba0ddd	Finland
346	Lake Data	346_lake	gleon_chloride_lake_characteristics.csv	Environmental Data Initiative	doi:10.6073/pasta/455d73d4cb43514e503826211eba4e99	http://dx.doi.org/10.6073/pasta/c560d99864cd7fd303153a11d2ba0ddd	Sweden
462	Lake Data	462_lake	gleon_chloride_lake_characteristics.csv	Environmental Data Initiative	doi:10.6073/pasta/455d73d4cb43514e503826211eba4e99	http://dx.doi.org/10.6073/pasta/c560d99864cd7fd303153a11d2ba0ddd	United States of America	VII
200	Lake Data	200_lake	gleon_chloride_lake_characteristics.csv	Environmental Data Initiative	doi:10.6073/pasta/455d73d4cb43514e503826211eba4e99	http://dx.doi.org/10.6073/pasta/c560d99864cd7fd303153a11d2ba0ddd	United States of America	VIII
332	Lake Data	332_lake	gleon_chloride_lake_characteristics.csv	Environmental Data Initiative	doi:10.6073/pasta/455d73d4cb43514e503826211eba4e99	http://dx.doi.org/10.6073/pasta/c560d99864cd7fd303153a11d2ba0ddd	Sweden
82	Lake Data	82_lake	gleon_chloride_lake_characteristics.csv	Environmental Data Initiative	doi:10.6073/pasta/455d73d4cb43514e503826211eba4e99	http://dx.doi.org/10.6073/pasta/c560d99864cd7fd303153a11d2ba0ddd	United States of America	IX
273	Lake Data	273_lake	gleon_chloride_lake_characteristics.csv	Environmental Data Initiative	doi:10.6073/pasta/455d73d4cb43514e503826211eba4e99	http://dx.doi.org/10.6073/pasta/c560d99864cd7fd303153a11d2ba0ddd	United States of America	VIII
463	Lake Data	463_lake	gleon_chloride_lake_characteristics.csv	Environmental Data Initiative	doi:10.6073/pasta/455d73d4cb43514e503826211eba4e99	http://dx.doi.org/10.6073/pasta/c560d99864cd7fd303153a11d2ba0ddd	United States of America	VII
197	Lake Data	197_lake	gleon_chloride_lake_characteristics.csv	Environmental Data Initiative	doi:10.6073/pasta/455d73d4cb43514e503826211eba4e99	http://dx.doi.org/10.6073/pasta/c560d99864cd7fd303153a11d2ba0ddd	United States of America	VIII
352	Lake Data	352_lake	gleon_chloride_lake_characteristics.csv	Environmental Data Initiative	doi:10.6073/pasta/455d73d4cb43514e503826211eba4e99	http://dx.doi.org/10.6073/pasta/c560d99864cd7fd303153a11d2ba0ddd	Sweden
351	Lake Data	351_lake	gleon_chloride_lake_characteristics.csv	Environmental Data Initiative	doi:10.6073/pasta/455d73d4cb43514e503826211eba4e99	http://dx.doi.org/10.6073/pasta/c560d99864cd7fd303153a11d2ba0ddd	Sweden
464	Lake Data	464_lake	gleon_chloride_lake_characteristics.csv	Environmental Data Initiative	doi:10.6073/pasta/455d73d4cb43514e503826211eba4e99	http://dx.doi.org/10.6073/pasta/c560d99864cd7fd303153a11d2ba0ddd	United States of America	VII
583	Lake Data	583_lake	gleon_chloride_lake_characteristics.csv	Environmental Data Initiative	doi:10.6073/pasta/455d73d4cb43514e503826211eba4e99	http://dx.doi.org/10.6073/pasta/c560d99864cd7fd303153a11d2ba0ddd	Finland
375	Lake Data	375_lake	gleon_chloride_lake_characteristics.csv	Environmental Data Initiative	doi:10.6073/pasta/455d73d4cb43514e503826211eba4e99	http://dx.doi.org/10.6073/pasta/c560d99864cd7fd303153a11d2ba0ddd	Sweden
584	Lake Data	584_lake	gleon_chloride_lake_characteristics.csv	Environmental Data Initiative	doi:10.6073/pasta/455d73d4cb43514e503826211eba4e99	http://dx.doi.org/10.6073/pasta/c560d99864cd7fd303153a11d2ba0ddd	Finland
396	Lake Data	396_lake	gleon_chloride_lake_characteristics.csv	Environmental Data Initiative	doi:10.6073/pasta/455d73d4cb43514e503826211eba4e99	http://dx.doi.org/10.6073/pasta/c560d99864cd7fd303153a11d2ba0ddd	Sweden
324	Lake Data	324_lake	gleon_chloride_lake_characteristics.csv	Environmental Data Initiative	doi:10.6073/pasta/455d73d4cb43514e503826211eba4e99	http://dx.doi.org/10.6073/pasta/c560d99864cd7fd303153a11d2ba0ddd	Sweden
384	Lake Data	384_lake	gleon_chloride_lake_characteristics.csv	Environmental Data Initiative	doi:10.6073/pasta/455d73d4cb43514e503826211eba4e99	http://dx.doi.org/10.6073/pasta/c560d99864cd7fd303153a11d2ba0ddd	Sweden
535	Lake Data	535_lake	gleon_chloride_lake_characteristics.csv	Environmental Data Initiative	doi:10.6073/pasta/455d73d4cb43514e503826211eba4e99	http://dx.doi.org/10.6073/pasta/c560d99864cd7fd303153a11d2ba0ddd	Canada
465	Lake Data	465_lake	gleon_chloride_lake_characteristics.csv	Environmental Data Initiative	doi:10.6073/pasta/455d73d4cb43514e503826211eba4e99	http://dx.doi.org/10.6073/pasta/c560d99864cd7fd303153a11d2ba0ddd	United States of America	VII
80	Lake Data	80_lake	gleon_chloride_lake_characteristics.csv	Environmental Data Initiative	doi:10.6073/pasta/455d73d4cb43514e503826211eba4e99	http://dx.doi.org/10.6073/pasta/c560d99864cd7fd303153a11d2ba0ddd	United States of America	V
466	Lake Data	466_lake	gleon_chloride_lake_characteristics.csv	Environmental Data Initiative	doi:10.6073/pasta/455d73d4cb43514e503826211eba4e99	http://dx.doi.org/10.6073/pasta/c560d99864cd7fd303153a11d2ba0ddd	United States of America	VII
654	Lake Data	654_lake	gleon_chloride_lake_characteristics.csv	Environmental Data Initiative	doi:10.6073/pasta/455d73d4cb43514e503826211eba4e99	http://dx.doi.org/10.6073/pasta/c560d99864cd7fd303153a11d2ba0ddd	United States of America	XIV
568	Lake Data	568_lake	gleon_chloride_lake_characteristics.csv	Environmental Data Initiative	doi:10.6073/pasta/455d73d4cb43514e503826211eba4e99	http://dx.doi.org/10.6073/pasta/c560d99864cd7fd303153a11d2ba0ddd	Germany
689	Lake Data	689_lake	gleon_chloride_lake_characteristics.csv	Environmental Data Initiative	doi:10.6073/pasta/455d73d4cb43514e503826211eba4e99	http://dx.doi.org/10.6073/pasta/c560d99864cd7fd303153a11d2ba0ddd	United States of America	XIV
655	Lake Data	655_lake	gleon_chloride_lake_characteristics.csv	Environmental Data Initiative	doi:10.6073/pasta/455d73d4cb43514e503826211eba4e99	http://dx.doi.org/10.6073/pasta/c560d99864cd7fd303153a11d2ba0ddd	United States of America	XIV
656	Lake Data	656_lake	gleon_chloride_lake_characteristics.csv	Environmental Data Initiative	doi:10.6073/pasta/455d73d4cb43514e503826211eba4e99	http://dx.doi.org/10.6073/pasta/c560d99864cd7fd303153a11d2ba0ddd	United States of America	XIV
657	Lake Data	657_lake	gleon_chloride_lake_characteristics.csv	Environmental Data Initiative	doi:10.6073/pasta/455d73d4cb43514e503826211eba4e99	http://dx.doi.org/10.6073/pasta/c560d99864cd7fd303153a11d2ba0ddd	United States of America	XIV
658	Lake Data	658_lake	gleon_chloride_lake_characteristics.csv	Environmental Data Initiative	doi:10.6073/pasta/455d73d4cb43514e503826211eba4e99	http://dx.doi.org/10.6073/pasta/c560d99864cd7fd303153a11d2ba0ddd	United States of America	XIV
79	Lake Data	79_lake	gleon_chloride_lake_characteristics.csv	Environmental Data Initiative	doi:10.6073/pasta/455d73d4cb43514e503826211eba4e99	http://dx.doi.org/10.6073/pasta/c560d99864cd7fd303153a11d2ba0ddd	United States of America	VI
67	Lake Data	67_lake	gleon_chloride_lake_characteristics.csv	Environmental Data Initiative	doi:10.6073/pasta/455d73d4cb43514e503826211eba4e99	http://dx.doi.org/10.6073/pasta/c560d99864cd7fd303153a11d2ba0ddd	United States of America	VIII
468	Lake Data	468_lake	gleon_chloride_lake_characteristics.csv	Environmental Data Initiative	doi:10.6073/pasta/455d73d4cb43514e503826211eba4e99	http://dx.doi.org/10.6073/pasta/c560d99864cd7fd303153a11d2ba0ddd	United States of America	VII
659	Lake Data	659_lake	gleon_chloride_lake_characteristics.csv	Environmental Data Initiative	doi:10.6073/pasta/455d73d4cb43514e503826211eba4e99	http://dx.doi.org/10.6073/pasta/c560d99864cd7fd303153a11d2ba0ddd	United States of America	XIV
78	Lake Data	78_lake	gleon_chloride_lake_characteristics.csv	Environmental Data Initiative	doi:10.6073/pasta/455d73d4cb43514e503826211eba4e99	http://dx.doi.org/10.6073/pasta/c560d99864cd7fd303153a11d2ba0ddd	United States of America	IX
605	Lake Data	605_lake	gleon_chloride_lake_characteristics.csv	Environmental Data Initiative	doi:10.6073/pasta/455d73d4cb43514e503826211eba4e99	http://dx.doi.org/10.6073/pasta/c560d99864cd7fd303153a11d2ba0ddd	United States of America	VIII
168	Lake Data	168_lake	gleon_chloride_lake_characteristics.csv	Environmental Data Initiative	doi:10.6073/pasta/455d73d4cb43514e503826211eba4e99	http://dx.doi.org/10.6073/pasta/c560d99864cd7fd303153a11d2ba0ddd	United States of America	VIII
242	Lake Data	242_lake	gleon_chloride_lake_characteristics.csv	Environmental Data Initiative	doi:10.6073/pasta/455d73d4cb43514e503826211eba4e99	http://dx.doi.org/10.6073/pasta/c560d99864cd7fd303153a11d2ba0ddd	United States of America	VIII
690	Lake Data	690_lake	gleon_chloride_lake_characteristics.csv	Environmental Data Initiative	doi:10.6073/pasta/455d73d4cb43514e503826211eba4e99	http://dx.doi.org/10.6073/pasta/c560d99864cd7fd303153a11d2ba0ddd	United States of America	XIV
44	Lake Data	44_lake	gleon_chloride_lake_characteristics.csv	Environmental Data Initiative	doi:10.6073/pasta/455d73d4cb43514e503826211eba4e99	http://dx.doi.org/10.6073/pasta/c560d99864cd7fd303153a11d2ba0ddd	United States of America	VIII
227	Lake Data	227_lake	gleon_chloride_lake_characteristics.csv	Environmental Data Initiative	doi:10.6073/pasta/455d73d4cb43514e503826211eba4e99	http://dx.doi.org/10.6073/pasta/c560d99864cd7fd303153a11d2ba0ddd	United States of America	VIII
33	Lake Data	33_lake	gleon_chloride_lake_characteristics.csv	Environmental Data Initiative	doi:10.6073/pasta/455d73d4cb43514e503826211eba4e99	http://dx.doi.org/10.6073/pasta/c560d99864cd7fd303153a11d2ba0ddd	United States of America	VIII
469	Lake Data	469_lake	gleon_chloride_lake_characteristics.csv	Environmental Data Initiative	doi:10.6073/pasta/455d73d4cb43514e503826211eba4e99	http://dx.doi.org/10.6073/pasta/c560d99864cd7fd303153a11d2ba0ddd	United States of America	VII
226	Lake Data	226_lake	gleon_chloride_lake_characteristics.csv	Environmental Data Initiative	doi:10.6073/pasta/455d73d4cb43514e503826211eba4e99	http://dx.doi.org/10.6073/pasta/c560d99864cd7fd303153a11d2ba0ddd	United States of America	VIII
220	Lake Data	220_lake	gleon_chloride_lake_characteristics.csv	Environmental Data Initiative	doi:10.6073/pasta/455d73d4cb43514e503826211eba4e99	http://dx.doi.org/10.6073/pasta/c560d99864cd7fd303153a11d2ba0ddd	United States of America	VIII
549	Lake Data	549_lake	gleon_chloride_lake_characteristics.csv	Environmental Data Initiative	doi:10.6073/pasta/455d73d4cb43514e503826211eba4e99	http://dx.doi.org/10.6073/pasta/c560d99864cd7fd303153a11d2ba0ddd	Germany
34	Lake Data	34_lake	gleon_chloride_lake_characteristics.csv	Environmental Data Initiative	doi:10.6073/pasta/455d73d4cb43514e503826211eba4e99	http://dx.doi.org/10.6073/pasta/c560d99864cd7fd303153a11d2ba0ddd	United States of America	VIII
660	Lake Data	660_lake	gleon_chloride_lake_characteristics.csv	Environmental Data Initiative	doi:10.6073/pasta/455d73d4cb43514e503826211eba4e99	http://dx.doi.org/10.6073/pasta/c560d99864cd7fd303153a11d2ba0ddd	United States of America	XIV
661	Lake Data	661_lake	gleon_chloride_lake_characteristics.csv	Environmental Data Initiative	doi:10.6073/pasta/455d73d4cb43514e503826211eba4e99	http://dx.doi.org/10.6073/pasta/c560d99864cd7fd303153a11d2ba0ddd	United States of America	XIV
662	Lake Data	662_lake	gleon_chloride_lake_characteristics.csv	Environmental Data Initiative	doi:10.6073/pasta/455d73d4cb43514e503826211eba4e99	http://dx.doi.org/10.6073/pasta/c560d99864cd7fd303153a11d2ba0ddd	United States of America	XIV
663	Lake Data	663_lake	gleon_chloride_lake_characteristics.csv	Environmental Data Initiative	doi:10.6073/pasta/455d73d4cb43514e503826211eba4e99	http://dx.doi.org/10.6073/pasta/c560d99864cd7fd303153a11d2ba0ddd	United States of America	XIV
664	Lake Data	664_lake	gleon_chloride_lake_characteristics.csv	Environmental Data Initiative	doi:10.6073/pasta/455d73d4cb43514e503826211eba4e99	http://dx.doi.org/10.6073/pasta/c560d99864cd7fd303153a11d2ba0ddd	United States of America	XIV
585	Lake Data	585_lake	gleon_chloride_lake_characteristics.csv	Environmental Data Initiative	doi:10.6073/pasta/455d73d4cb43514e503826211eba4e99	http://dx.doi.org/10.6073/pasta/c560d99864cd7fd303153a11d2ba0ddd	Finland
327	Lake Data	327_lake	gleon_chloride_lake_characteristics.csv	Environmental Data Initiative	doi:10.6073/pasta/455d73d4cb43514e503826211eba4e99	http://dx.doi.org/10.6073/pasta/c560d99864cd7fd303153a11d2ba0ddd	Sweden
551	Lake Data	551_lake	gleon_chloride_lake_characteristics.csv	Environmental Data Initiative	doi:10.6073/pasta/455d73d4cb43514e503826211eba4e99	http://dx.doi.org/10.6073/pasta/c560d99864cd7fd303153a11d2ba0ddd	Germany
563	Lake Data	563_lake	gleon_chloride_lake_characteristics.csv	Environmental Data Initiative	doi:10.6073/pasta/455d73d4cb43514e503826211eba4e99	http://dx.doi.org/10.6073/pasta/c560d99864cd7fd303153a11d2ba0ddd	Germany
570	Lake Data	570_lake	gleon_chloride_lake_characteristics.csv	Environmental Data Initiative	doi:10.6073/pasta/455d73d4cb43514e503826211eba4e99	http://dx.doi.org/10.6073/pasta/c560d99864cd7fd303153a11d2ba0ddd	Germany
470	Lake Data	470_lake	gleon_chloride_lake_characteristics.csv	Environmental Data Initiative	doi:10.6073/pasta/455d73d4cb43514e503826211eba4e99	http://dx.doi.org/10.6073/pasta/c560d99864cd7fd303153a11d2ba0ddd	United States of America	VII
471	Lake Data	471_lake	gleon_chloride_lake_characteristics.csv	Environmental Data Initiative	doi:10.6073/pasta/455d73d4cb43514e503826211eba4e99	http://dx.doi.org/10.6073/pasta/c560d99864cd7fd303153a11d2ba0ddd	United States of America	VII
